# Supplementary material for: Clathrins Are Involved in the Endocytosis of Host Cytosol in the Malaria Parasite
Source: Traffic. 2025 Dec 26;27(1):e70025. doi: 10.1111/tra.70025 (PMC12742282; doi:10.1111/tra.70025)
Supplement: Supplementary file 2 — Table S1A: IPs from PfCHC::GFP parasite line by GFP‐trap Table S1B: SAINT analysis of IPs of PfCHC‐GFP Table S1C: Published IPs from PfCHC‐2xFKBP‐GFP parasites by anti‐GFP magnetic beads Table S1D: Published PfCHC BioID pulldown Table S1E: Overlaps among different PfCHC IPs. [file TRA-27-e70025-s008.xlsx]

## Sheet: CHC IPs GFP-trap
Table S1A. IPs from PfCHC::GFP parasite line by GFP-trap
The abundance of each protein is shown as spectral counts.				R: replicate
Gene ID	Product Description	Gene Name	Protein Length	Control IP R1	Control IP R2	PfCHC IP R1	PfCHC IP R2
PF3D7_1219100	clathrin heavy chain, putative	N/A	1997	3	0	483	591
PF3D7_1357000	elongation factor 1-alpha	N/A	443	71	79	181	264
PF3D7_0818900	heat shock protein 70	HSP70	677	224	135	165	269
PF3D7_0708400	heat shock protein 90	HSP90	745	26	39	151	208
PF3D7_1462800	glyceraldehyde-3-phosphate dehydrogenase	GAPDH	337	50	34	128	141
PF3D7_0608800	ornithine aminotransferase	OAT	414	10	9	126	148
PF3D7_1451100	elongation factor 2	eEF2	832	58	23	120	182
PF3D7_0626800	pyruvate kinase	PyrK	511	10	17	108	144
PF3D7_0922200	S-adenosylmethionine synthetase	SAMS	402	64	26	99	63
PF3D7_1324900	L-lactate dehydrogenase	LDH	316	5	3	96	116
PF3D7_0922500	phosphoglycerate kinase	PGK	416	5	9	80	80
PF3D7_1012400	hypoxanthine-guanine phosphoribosyltransferase	HGPRT	231	4	4	78	89
PF3D7_1246200	actin I	ACT1	376	68	114	76	59
PF3D7_0917900	heat shock protein 70	BIP	652	70	64	74	34
PF3D7_1455500	AP-1 complex subunit gamma, putative	N/A	1081	0	0	66	49
PF3D7_1444800	fructose-bisphosphate aldolase	FBPA	369	7	5	63	70
PF3D7_0528100	AP-1 complex subunit beta, putative	N/A	929	0	0	60	62
PF3D7_1343000	phosphoethanolamine N-methyltransferase	PMT	266	5	4	56	49
PF3D7_1454400	aminopeptidase P	APP	777	30	5	53	43
PF3D7_1468700	eukaryotic initiation factor 4A	eIF4A	398	55	49	52	80
PF3D7_1338300	elongation factor 1-gamma, putative	EF-1gamma	411	4	6	51	80
PF3D7_1015900	enolase	ENO	446	7	9	50	72
PF3D7_1451800	sortilin	SORTLR	895	0	0	48	26
PF3D7_0818200	14-3-3 protein	14-3-3I	262	14	8	48	51
PF3D7_0520900	adenosylhomocysteinase	SAHH	479	0	4	43	44
PF3D7_1124600	ethanolamine kinase	EK	423	4	0	41	32
PF3D7_1026800	40S ribosomal protein S2	RPS2	263	9	9	40	54
PF3D7_1435500	clathrin light chain, putative	N/A	468	0	0	36	42
PF3D7_1117700	GTP-binding nuclear protein RAN/TC4	RAN	214	3	0	32	36
PF3D7_1459600	AP-4 complex accessory subunit Tepsin, putative	N/A	801	0	0	32	67
PF3D7_1311400	AP-1 complex subunit mu-1	AP1M1	437	0	0	31	27
PF3D7_1447000	40S ribosomal protein S5	N/A	272	5	11	29	26
PF3D7_0624000	hexokinase	HK	493	0	3	28	40
PF3D7_0320300	T-complex protein 1 subunit epsilon	CCT5	535	12	14	28	41
PF3D7_1439900	triosephosphate isomerase	TIM	248	0	0	27	17
PF3D7_0513300	purine nucleoside phosphorylase	PNP	245	3	2	27	37
PF3D7_0511800	inositol-3-phosphate synthase	INO1	604	3	2	26	32
PF3D7_0517000	60S ribosomal protein L12, putative	N/A	165	5	5	26	43
PF3D7_1365900	ubiquitin-60S ribosomal protein L40	N/A	128	0	0	25	0
PF3D7_1438900	thioredoxin peroxidase 1	Trx-Px1	195	12	11	24	39
PF3D7_1229500	T-complex protein 1 subunit gamma	CCT3	542	13	17	22	20
PF3D7_1434300	Hsp70/Hsp90 organizing protein	HOP	564	0	0	22	31
PF3D7_1120100	phosphoglycerate mutase, putative	PGM1	250	2	0	22	38
PF3D7_0708800	heat shock protein 110	HSP110c	873	8	12	22	41
PF3D7_0516900	60S ribosomal protein L2	RPL2	260	4	10	21	17
PF3D7_0814200	DNA/RNA-binding protein Alba 1	ALBA1	248	6	9	21	37
PF3D7_1130200	60S ribosomal protein P0	PfP0	316	11	14	21	46
PF3D7_0913200	elongation factor 1-beta	EF-1beta	276	0	0	20	24
PF3D7_0813900	40S ribosomal protein S16, putative	RPS16	144	7	7	18	19
PF3D7_0610400	histone H3	H3	136	0	0	17	11
PF3D7_1004000	60S ribosomal protein L13, putative	N/A	202	6	8	17	19
PF3D7_0214000	T-complex protein 1 subunit theta	CCT8	542	8	4	17	27
PF3D7_0322000	peptidyl-prolyl cis-trans isomerase	CYP19A	171	3	3	17	29
PF3D7_0827900	protein disulfide isomerase	PDI8	483	10	3	16	7
PF3D7_1408000	plasmepsin II	PMII	453	57	16	16	12
PF3D7_1311800	M1-family alanyl aminopeptidase	M1AAP	1085	4	0	16	15
PF3D7_1357800	T-complex protein 1 subunit delta	CCT4	529	14	13	16	24
PF3D7_0826700	receptor for activated c kinase	RACK1	323	15	6	16	39
PF3D7_0524000	karyopherin beta	KASbeta	1123	21	7	15	28
PF3D7_0507100	60S ribosomal protein L4	RPL4	411	10	19	15	32
PF3D7_1454700	6-phosphogluconate dehydrogenase, decarboxylating	6PGD	442	0	0	14	9
PF3D7_1338200	60S ribosomal protein L6, putative	RPL6	221	8	6	14	19
PF3D7_1011800	PRE-binding protein	PREBP	1139	0	5	14	23
PF3D7_1132200	T-complex protein 1 subunit alpha	TCP1	544	18	18	14	26
PF3D7_0317600	40S ribosomal protein S11, putative	RPS11	161	10	13	14	30
PF3D7_0915400	ATP-dependent 6-phosphofructokinase	PFK9	1418	26	38	14	32
PF3D7_1034900	methionine--tRNA ligase	MRScyt	889	0	0	13	7
PF3D7_0306800	T-complex protein 1 subunit beta	CCT2	533	13	17	13	9
PF3D7_1229400	macrophage migration inhibitory factor	MIF	116	3	0	13	13
PF3D7_1204300	eukaryotic translation initiation factor 5A	EIF5A	161	0	0	13	15
PF3D7_1105400	40S ribosomal protein S4, putative	RPS4	261	7	15	13	23
PF3D7_1006200	DNA/RNA-binding protein Alba 3	ALBA3	107	7	7	13	24
PF3D7_0618300	60S ribosomal protein L27a, putative	N/A	148	4	11	12	14
PF3D7_0209800	ATP-dependent RNA helicase UAP56	UAP56	457	0	0	11	12
PF3D7_0608500	proteasome subunit alpha type-2, putative	N/A	235	5	2	11	12
PF3D7_0721600	40S ribosomal protein S5, putative	N/A	195	3	14	11	13
PF3D7_0516200	40S ribosomal protein S11	RPS11	151	6	9	11	18
PF3D7_0802200	1-cys peroxiredoxin	1-CysPxn	220	0	0	11	28
PF3D7_1347500	DNA/RNA-binding protein Alba 4	ALBA4	372	7	4	11	34
PF3D7_1465900	40S ribosomal protein S3	N/A	221	9	9	11	40
PF3D7_0512600	ras-related protein Rab-1B	RAB1b	200	15	5	10	8
PF3D7_1446200	M17 leucyl aminopeptidase	LAP	605	0	0	10	9
PF3D7_1442300	tRNA import protein tRIP	tRIP	402	3	0	10	9
PF3D7_0807500	proteasome subunit alpha type-6, putative	N/A	260	8	0	10	12
PF3D7_1302100	gamete antigen 27/25	G27/25	217	2	13	10	14
PF3D7_1350100	lysine--tRNA ligase	KRS1	583	0	0	10	17
PF3D7_0316800	40S ribosomal protein S15A, putative	N/A	130	2	6	10	21
PF3D7_0419600	ran-specific GTPase-activating protein 1, putative	RANBP1	280	0	0	9	5
PF3D7_1436000	glucose-6-phosphate isomerase	GPI	136	0	0	9	5
PF3D7_1366500	nucleoside diphosphate kinase	NDK	677	0	0	9	6
PF3D7_1411300	DnaJ protein, putative	N/A	261	0	0	9	10
PF3D7_0727400	proteasome subunit alpha type-5, putative	N/A	256	3	5	9	10
PF3D7_1466300	26S proteasome regulatory subunit RPN2, putative	RPN2	1172	15	11	9	10
PF3D7_1020900	ADP-ribosylation factor	ARF1	181	15	9	9	14
PF3D7_1302800	40S ribosomal protein S7, putative	N/A	194	2	11	9	16
PF3D7_0308200	T-complex protein 1 subunit eta	CCT7	539	13	4	9	18
PF3D7_0621200	pyridoxine biosynthesis protein PDX1	PDX1	301	7	12	9	28
PF3D7_1016300	GBP130 protein	GBP130	824	0	0	8	0
PF3D7_0814000	60S ribosomal protein L13-2, putative	N/A	215	2	11	8	3
PF3D7_1008700	tubulin beta chain	N/A	445	42	27	8	3
PF3D7_1407800	plasmepsin IV	PM4	449	29	6	8	4
PF3D7_1144900	ras-related protein Rab-6	RAB6	207	12	0	8	5
PF3D7_0527500	Hsc70-interacting protein	HIP	458	42	17	8	6
PF3D7_1235600	serine hydroxymethyltransferase	SHMT	155	0	0	8	7
PF3D7_0619400	cell division cycle protein 48 homologue, putative	N/A	828	28	33	8	7
PF3D7_0317000	proteasome subunit alpha type-3, putative	N/A	252	5	0	8	8
PF3D7_0422400	40S ribosomal protein S19	RPS19	170	5	7	8	15
PF3D7_0903700	alpha tubulin 1	N/A	453	11	18	8	15
PF3D7_1003500	40S ribosomal protein S20e, putative	N/A	118	3	3	8	16
PF3D7_1311900	V-type proton ATPase catalytic subunit A	vapA	611	3	5	8	16
PF3D7_1414300	60S ribosomal protein L10, putative	N/A	219	4	5	8	16
PF3D7_1441200	60S ribosomal protein L1, putative	N/A	217	0	6	8	17
PF3D7_1424100	60S ribosomal protein L5, putative	RPL5	294	7	14	8	26
PF3D7_1038000	antigen UB05	N/A	119	0	0	7	0
PF3D7_0207600	serine repeat antigen 5	SERA5	997	35	62	7	0
PF3D7_1129100	parasitophorous vacuolar protein 1	PV1	452	23	14	7	2
PF3D7_0918000	glideosome-associated protein 50	GAP50	396	6	0	7	3
PF3D7_0925900	parasitophorous vacuolar protein 5, putative	PV5	217	21	11	7	4
PF3D7_1361900	proliferating cell nuclear antigen 1	PCNA1	274	0	0	7	7
PF3D7_1130100	60S ribosomal protein L38	RPL38	87	0	4	7	9
PF3D7_1470900	proteasome subunit beta type-2, putative	N/A	195	3	0	7	11
PF3D7_1403900	serine/threonine protein phosphatase CPPED1, putative	CPPED1	298	0	2	7	11
PF3D7_1410600	eukaryotic translation initiation factor 2 subunit gamma, putative	eIF2gamma	465	0	0	7	12
PF3D7_0719600	60S ribosomal protein L11a, putative	N/A	173	10	4	7	12
PF3D7_1317800	40S ribosomal protein S19	RPS19	145	2	5	7	12
PF3D7_1421200	40S ribosomal protein S25	RPS25	105	0	7	7	13
PF3D7_1134000	heat shock protein 70	HSP70-3	663	57	44	7	13
PF3D7_1351400	60S ribosomal protein L17, putative	N/A	203	3	4	7	14
PF3D7_1358800	40S ribosomal protein S15	RPS15	151	0	10	7	15
PF3D7_0307200	60S ribosomal protein L7, putative	N/A	257	5	14	7	15
PF3D7_1242700	40S ribosomal protein S17, putative	N/A	137	4	9	7	18
PF3D7_1247500	serine/threonine protein kinase, putative	N/A	909	0	0	6	2
PF3D7_1029600	adenosine deaminase	ADA	367	2	2	6	3
PF3D7_1222300	endoplasmin, putative	GRP94	821	36	16	6	3
PF3D7_1328100	proteasome subunit beta type-7, putative	N/A	270	0	0	6	5
PF3D7_1203700	nucleosome assembly protein	NAPL	347	8	2	6	8
PF3D7_0416800	small GTP-binding protein sar1	SAR1	192	25	23	6	8
PF3D7_1124900	60S ribosomal protein L35, putative	RPL35	124	0	3	6	9
PF3D7_1408600	40S ribosomal protein S8e, putative	N/A	218	4	10	6	13
PF3D7_1142600	60S ribosomal protein L35ae, putative	N/A	140	0	3	6	14
PF3D7_1460700	60S ribosomal protein L27	RPL27	146	2	9	6	16
PF3D7_0627500	protein DJ-1	DJ1	189	11	4	6	18
PF3D7_1431700	60S ribosomal protein L14, putative	N/A	165	5	8	6	18
PF3D7_1341200	60S ribosomal protein L18, putative	N/A	184	5	8	6	19
PF3D7_1027800	60S ribosomal protein L3	RPL3	386	10	15	6	25
PF3D7_0211800	asparagine--tRNA ligase	AsnRS	610	0	0	5	0
PF3D7_1008900	adenylate kinase	AK1	242	0	0	5	0
PF3D7_0406100	V-type proton ATPase subunit B	N/A	494	6	0	5	0
PF3D7_1105000	histone H4	H4	103	11	8	5	0
PF3D7_1456800	V-type H(+)-translocating pyrophosphatase, putative	VP1	717	36	12	5	2
PF3D7_0821700	60S ribosomal protein L22, putative	N/A	139	2	5	5	3
PF3D7_0807300	ras-related protein Rab-18	RAB18	201	11	0	5	4
PF3D7_0217800	40S ribosomal protein S26	RPS26	107	2	3	5	4
PF3D7_1021600	deoxyribose-phosphate aldolase, putative	DPA	263	0	0	5	5
PF3D7_1019400	60S ribosomal protein L30e, putative	N/A	108	7	4	5	5
PF3D7_1457200	thioredoxin 1	TRX1	104	0	0	5	6
PF3D7_1419300	glutathione S-transferase	GST	211	2	0	5	6
PF3D7_0108000	proteasome subunit beta type-3, putative	N/A	218	4	0	5	6
PF3D7_0320900	histone H2A.Z	H2A.Z	158	0	2	5	6
PF3D7_1408700	conserved protein, unknown function	N/A	7182	0	0	5	7
PF3D7_1238100	calcyclin binding protein, putative	N/A	228	2	0	5	7
PF3D7_1144000	40S ribosomal protein S21	RPS21	82	3	3	5	8
PF3D7_0418200	eukaryotic translation initiation factor 3 subunit M, putative	EIF3M	429	0	0	5	12
PF3D7_1332900	isoleucine--tRNA ligase, putative	cyto-IRS	1272	2	0	5	14
PF3D7_1142500	60S ribosomal protein L28	RPL28	127	2	5	5	15
PF3D7_1126200	40S ribosomal protein S18, putative	RPS18	156	4	8	5	17
PF3D7_1349200	glutamate--tRNA ligase, putative	N/A	863	0	3	5	19
PF3D7_1115600	peptidyl-prolyl cis-trans isomerase	CYP19B	195	0	0	4	0
PF3D7_1242800	rab specific GDP dissociation inhibitor	rabGDI	459	0	0	4	2
PF3D7_1338100	26S proteasome regulatory subunit RPN3, putative	RPN3	503	8	7	4	2
PF3D7_1416500	NADP-specific glutamate dehydrogenase	GDH1	470	0	0	4	3
PF3D7_1011400	proteasome subunit beta type-5	N/A	271	2	0	4	3
PF3D7_0722400	Obg-like ATPase 1, putative	OLA1	393	0	0	4	4
PF3D7_1353800	proteasome subunit alpha type-4, putative	N/A	246	0	0	4	4
PF3D7_0823900	dicarboxylate/tricarboxylate carrier	DTC	318	0	0	4	4
PF3D7_1105100	histone H2B	H2B	117	7	4	4	4
PF3D7_0312800	60S ribosomal protein L26, putative	N/A	126	0	7	4	4
PF3D7_0102900	aspartate--tRNA ligase	N/A	626	0	4	4	5
PF3D7_1224300	polyadenylate-binding protein 1, putative	PABP1	875	32	18	4	5
PF3D7_0518300	proteasome subunit beta type-1, putative	N/A	240	2	0	4	6
PF3D7_1353900	proteasome subunit alpha type-7, putative	N/A	241	3	0	4	6
PF3D7_0710600	60S ribosomal protein L34	RPL34	150	0	3	4	6
PF3D7_1309100	60S ribosomal protein L24, putative	N/A	162	0	3	4	6
PF3D7_1408100	plasmepsin III	PMIII	451	19	12	4	7
PF3D7_1012600	GMP synthase [glutamine-hydrolyzing]	GMPS	555	0	0	4	8
PF3D7_1118100	AP-1 complex subunit sigma, putative	AP1S	381	0	0	4	8
PF3D7_1109900	60S ribosomal protein L36	RPL36	112	0	4	4	8
PF3D7_0307100	40S ribosomal protein S12, putative	RPS12	141	9	0	4	11
PF3D7_0520000	40S ribosomal protein S9, putative	RPS9	189	4	5	4	14
PF3D7_1424400	60S ribosomal protein L7-3, putative	N/A	283	0	9	4	18
PF3D7_0608700	T-complex protein 1 subunit zeta	CCT6	543	19	14	4	29
PF3D7_0932200	profilin	PFN	171	0	0	3	0
PF3D7_0934500	V-type proton ATPase subunit E, putative	N/A	235	0	0	3	0
PF3D7_1354500	adenylosuccinate synthetase	ADSS	442	0	0	3	0
PF3D7_0705700	40S ribosomal protein S29, putative	N/A	54	0	0	3	0
PF3D7_1228600	merozoite surface protein 9	MSP9	743	0	2	3	0
PF3D7_1402300	26S proteasome regulatory subunit RPN6	RPN6	666	5	5	3	0
PF3D7_1352500	thioredoxin-related protein, putative	N/A	208	3	0	3	3
PF3D7_1006800	single-strand telomeric DNA-binding protein GBP2, putative	GBP2	246	2	2	3	3
PF3D7_1127100	deoxyuridine 5'-triphosphate nucleotidohydrolase	dUTPase	173	0	0	3	4
PF3D7_1346300	DNA/RNA-binding protein Alba 2	ALBA2	211	0	0	3	4
PF3D7_1416900	prefoldin subunit 2, putative	N/A	147	0	0	3	4
PF3D7_1357900	pyrroline-5-carboxylate reductase, putative	N/A	262	0	0	3	4
PF3D7_1226300	haloacid dehalogenase-like hydrolase, putative	HAD2	295	0	0	3	4
PF3D7_0210100	60S ribosomal protein L37ae, putative	N/A	96	0	3	3	4
PF3D7_1037300	ADP/ATP transporter on adenylate translocase	ADT	301	10	6	3	4
PF3D7_1247400	peptidyl-prolyl cis-trans isomerase FKBP35	FKBP35	304	0	0	3	5
PF3D7_0503800	60S ribosomal protein L31	RPL31	120	0	5	3	6
PF3D7_0719700	40S ribosomal protein S10, putative	RPS10	137	4	3	3	7
PF3D7_1331800	60S ribosomal protein L23, putative	N/A	139	3	6	3	7
PF3D7_1428300	proliferation-associated protein 2g4, putative	N/A	377	0	0	3	8
PF3D7_0714000	histone H2B variant	H2B.Z	123	8	0	3	8
PF3D7_1426100	transcription factor BTF3, putative	BTF3	171	0	0	3	9
PF3D7_1421000	DIX domain-containing protein, putative	N/A	177	0	0	3	9
PF3D7_0803800	proteasome subunit beta type-4	N/A	265	2	0	3	10
PF3D7_1323100	60S ribosomal protein L6, putative	N/A	190	5	7	3	11
PF3D7_1426000	60S ribosomal protein L21	RPL21	161	3	9	3	13
PF3D7_0212300	peptide chain release factor subunit 1, putative	N/A	427	0	0	2	0
PF3D7_0316700	protein YOP1, putative	YOP1	221	0	0	2	0
PF3D7_0717700	serine--tRNA ligase, putative	N/A	539	0	0	2	0
PF3D7_0811400	conserved protein, unknown function	N/A	608	0	0	2	0
PF3D7_0904800	replication protein A1, small fragment	RPA1	484	0	0	2	0
PF3D7_1105800	conserved Apicomplexan protein, unknown function	N/A	266	0	0	2	0
PF3D7_1128000	conserved Plasmodium protein, unknown function	N/A	1789	0	0	2	0
PF3D7_1202900	high mobility group protein B1	HMGB1	97	0	0	2	0
PF3D7_1205600	tetratricopeptide repeat protein, putative	N/A	333	0	0	2	0
PF3D7_1209200	U6 snRNA-associated Sm-like protein LSm7, putative	LSM7	108	0	0	2	0
PF3D7_1345700	isocitrate dehydrogenase [NADP], mitochondrial	IDH	468	0	0	2	0
PF3D7_1346100	protein transport protein SEC61 subunit alpha	SEC61A	472	0	0	2	0
PF3D7_1353600	ER lumen protein retaining receptor	ERD2	221	0	0	2	0
PF3D7_1427900	leucine-rich repeat protein	N/A	281	0	0	2	0
PF3D7_0304400	60S ribosomal protein L44	RPL44	104	0	0	2	0
PF3D7_0113900	CX3CL1-binding protein 1	CBP1	243	0	0	2	0
PF3D7_0922600	glutamine synthetase, putative	N/A	543	3	0	2	0
PF3D7_1306600	V-type proton ATPase subunit H, putative	N/A	455	0	3	2	0
PF3D7_1030500	26S proteasome regulatory subunit RPN9, putative	RPN9	393	7	4	2	0
PF3D7_1008400	26S protease regulatory subunit 4, putative	RPT2	448	7	7	2	0
PF3D7_1407900	plasmepsin I	PMI	452	41	13	2	0
PF3D7_0417200	bifunctional dihydrofolate reductase-thymidylate synthase	DHFR-TS	608	2	0	2	2
PF3D7_1104400	thioredoxin-like mero protein	Trx-mero	424	0	0	2	4
PF3D7_1434800	mitochondrial acidic protein MAM33, putative	N/A	252	0	0	2	5
PF3D7_0501300	skeleton-binding protein 1	SBP1	337	0	0	2	5
PF3D7_0614500	60S ribosomal protein L19	RPL19	182	0	10	2	5
PF3D7_0931800	proteasome subunit beta type-6, putative	N/A	282	3	0	2	7
PF3D7_1301700	CX3CL1-binding protein 2	CBP2	245	0	0	2	8
PF3D7_1437900	HSP40, subfamily A	HSP40	424	37	44	2	11
PF3D7_0519400	40S ribosomal protein S24	RPS24	133	2	5	2	13
PF3D7_0322900	40S ribosomal protein S3A, putative	RPS3A	262	8	15	2	20
PF3D7_0106800	ras-related protein Rab-5C	RAB5c	214	2	0	0	0
PF3D7_0507700	nuclear protein localization protein 4, putative	NPL4	531	2	0	0	0
PF3D7_0517400	FACT complex subunit SPT16, putative	FACT-L	1141	2	0	0	0
PF3D7_0525000	zinc finger protein, putative	N/A	704	2	0	0	0
PF3D7_0602600	SAC3 domain-containing protein, putative	N/A	1297	2	0	0	0
PF3D7_0603100	RNA-binding protein, putative	N/A	452	2	0	0	0
PF3D7_0604500	conserved Plasmodium protein, unknown function	N/A	2874	2	0	0	0
PF3D7_0611400	SWIB/MDM2 domain-containing protein	SWIB	830	2	0	0	0
PF3D7_0621800	nascent polypeptide-associated complex subunit alpha, putative	N/A	184	2	0	0	0
PF3D7_0709700	prodrug activation and resistance esterase	PARE	368	2	0	0	0
PF3D7_0721100	conserved protein, unknown function	N/A	244	2	0	0	0
PF3D7_0919000	nucleosome assembly protein	NAPS	269	2	0	0	0
PF3D7_0923900	polyadenylate-binding protein 2, putative	PABP2	202	2	0	0	0
PF3D7_1007700	AP2 domain transcription factor AP2-I	AP2-I	1597	2	0	0	0
PF3D7_1010100	PI31 domain-containing protein, putative	N/A	298	2	0	0	0
PF3D7_1020700	N-acetyltransferase, GNAT family, putative	N/A	1269	2	0	0	0
PF3D7_1105600	translocon component PTEX88	PTEX88	777	2	0	0	0
PF3D7_1107400	DNA repair protein RAD51	RAD51	350	2	0	0	0
PF3D7_1118300	insulinase, putative	N/A	1488	2	0	0	0
PF3D7_1123900	13 kDa ribonucleoprotein-associated protein, putative	SNU13	145	2	0	0	0
PF3D7_1124400	U6 snRNA-associated Sm-like protein LSm1, putative	LSM1	147	2	0	0	0
PF3D7_1133800	RNA (uracil-5-)methyltransferase, putative	N/A	857	2	0	0	0
PF3D7_1213700	DNA-directed RNA polymerases I, II, and III subunit RPABC3, putative	RPB8	145	2	0	0	0
PF3D7_1362200	RuvB-like helicase 3	RUVB3	483	2	0	0	0
PF3D7_1412300	nuclear transport factor 2, putative	NTF2	125	2	0	0	0
PF3D7_1412600	deoxyhypusine synthase	DHS	496	2	0	0	0
PF3D7_1414000	26S proteasome regulatory subunit RPN13, putative	RPN13	253	2	0	0	0
PF3D7_1419400	conserved Plasmodium membrane protein, unknown function	N/A	2201	2	0	0	0
PF3D7_1425900	conserved Plasmodium protein, unknown function	N/A	368	2	0	0	0
PF3D7_1434100	queuine tRNA-ribosyltransferase, putative	N/A	407	2	0	0	0
PF3D7_1437200	ribonucleoside-diphosphate reductase large subunit, putative	N/A	847	2	0	0	0
PF3D7_1449500	AP2 domain transcription factor AP2-O5, putative	ApiAP2	715	2	0	0	0
PF3D7_1463300	DNA polymerase alpha subunit B, putative	N/A	539	2	0	0	0
PF3D7_1466400	AP2 domain transcription factor AP2-EXP	ApiAP2	813	2	0	0	0
PF3D7_1468900	zinc finger protein, putative	N/A	813	2	0	0	0
PF3D7_1108400	casein kinase 2, alpha subunit	CK2alpha	335	2	0	0	0
PF3D7_0501000	Plasmodium exported protein, unknown function	N/A	260	3	0	0	0
PF3D7_0605100	RNA-binding protein, putative	N/A	755	3	0	0	0
PF3D7_0822300	small nuclear ribonucleoprotein G, putative	SNRPG	83	3	0	0	0
PF3D7_0906600	zinc finger protein, putative	N/A	843	3	0	0	0
PF3D7_1134100	protein disulfide isomerase	PDI-11	423	3	0	0	0
PF3D7_1145100	coatomer subunit gamma, putative	SEC21	1068	3	0	0	0
PF3D7_1359000	conserved Plasmodium protein, unknown function	N/A	3281	3	0	0	0
PF3D7_1361100	protein transport protein Sec24A	SEC24A	940	3	0	0	0
PF3D7_1369400	conserved Plasmodium protein, unknown function	N/A	2868	3	0	0	0
PF3D7_1423700	conserved Plasmodium protein, unknown function	N/A	1558	3	0	0	0
PF3D7_1426700	phosphoenolpyruvate carboxylase	PEPC	1148	3	0	0	0
PF3D7_1355500	serine/threonine protein phosphatase 5	PP5	658	3	0	0	0
PF3D7_1116800	heat shock protein 101	HSP101	906	3	0	0	0
PF3D7_0507600	protein CAF40, putative	CAF40	652	4	0	0	0
PF3D7_0527000	DNA replication licensing factor MCM3, putative	MCM3	962	4	0	0	0
PF3D7_0730400	IMP1-like protein, putative	IMP2	158	4	0	0	0
PF3D7_0822600	protein transport protein SEC23	SEC23	759	4	0	0	0
PF3D7_0922100	ubiquitin-like protein, putative	N/A	1542	4	0	0	0
PF3D7_1359400	CUGBP Elav-like family member 1	CELF1	509	4	0	0	0
PF3D7_1443900	heat shock protein 90, putative	HSP90	927	4	0	0	0
PF3D7_1460600	inner membrane complex sub-compartment protein 3	ISP3	148	4	0	0	0
PF3D7_1417200	NOT family protein, putative	N/A	4466	4	0	0	0
PF3D7_0301600	Plasmodium exported protein (hyp1), unknown function	GEXP21	732	5	0	0	0
PF3D7_0918300	eukaryotic translation initiation factor 3 subunit F, putative	EIF3F	320	5	0	0	0
PF3D7_1117100	ubiquitin carboxyl-terminal hydrolase UCH54	UCH54	465	5	0	0	0
PF3D7_1203400	major facilitator superfamily domain-containing protein, putative	MFS4	1250	5	0	0	0
PF3D7_1410200	CTP synthase	CTPS	858	5	0	0	0
PF3D7_1453700	HSP90 co-chaperone p23	P23	275	5	0	0	0
PF3D7_0500800	mature parasite-infected erythrocyte surface antigen	MESA	1434	5	0	0	0
PF3D7_0312300	26S proteasome regulatory subunit RPN12, putative	RPN12	304	6	0	0	0
PF3D7_0501200	parasite-infected erythrocyte surface protein	PIESP2	408	6	0	0	0
PF3D7_1456700	conserved Plasmodium protein, unknown function	N/A	684	6	0	0	0
PF3D7_1232100	60 kDa chaperonin	CPN60	718	6	0	0	0
PF3D7_0912900	26S proteasome regulatory subunit RPN8, putative	RPN8	338	7	0	0	0
PF3D7_1142700	methyltransferase, putative	N/A	615	7	0	0	0
PF3D7_0309300	N2227-like protein, putative	N/A	955	9	0	0	0
PF3D7_1115700	cysteine proteinase falcipain 2a	FP2A	484	9	0	0	0
PF3D7_1119900	protein transport protein SEC16, putative	SEC16	1749	9	0	0	0
PF3D7_0903200	ras-related protein RAB7	RAB7	206	10	0	0	0
PF3D7_1231100	ras-related protein Rab-2	RAB2	213	10	0	0	0
PF3D7_1433400	zinc finger protein, putative	N/A	5757	10	0	0	0
PF3D7_1320600	ras-related protein Rab-11A	RAB11a	216	14	0	0	0
PF3D7_1461400	MORN repeat protein, putative	N/A	322	14	0	0	0
PF3D7_1420700	surface protein P113	P113	969	15	0	0	0
PF3D7_1433300	chromatin assembly factor 1 P55 subunit, putative	N/A	428	15	0	0	0
PF3D7_0612700	6-cysteine protein P12	P12	347	17	0	0	0
PF3D7_1014600	transcriptional coactivator ADA2	ADA2	2578	22	0	0	0
PF3D7_1008100	zinc finger protein, putative	N/A	3853	31	0	0	0
PF3D7_0831700	Heat shock protein 70	HSP70x	679	44	0	0	0
PF3D7_0823300	histone acetyltransferase GCN5	GCN5	1465	53	0	0	0
PF3D7_0104800	novel putative transporter 1, putative	NPT1	577	0	2	0	0
PF3D7_0219600	replication factor C subunit 1, putative	RFC1	904	0	2	0	0
PF3D7_0303700	lipoamide acyltransferase component of branched-chain alpha-keto acid dehydrogenase complex	BCKDH-E2	448	0	2	0	0
PF3D7_0413700	lysine decarboxylase-like protein, putative	N/A	338	0	2	0	0
PF3D7_0815200	importin subunit beta, putative	N/A	877	0	2	0	0
PF3D7_1006700	conserved Plasmodium protein, unknown function	N/A	383	0	2	0	0
PF3D7_1021900	PHAX domain-containing protein, putative	N/A	2290	0	2	0	0
PF3D7_1111100	replication factor C subunit 5, putative	RFC5	349	0	2	0	0
PF3D7_1208900	protein phosphatase PPM11, putative	PPM11	1442	0	2	0	0
PF3D7_1237700	conserved protein, unknown function	N/A	210	0	2	0	0
PF3D7_1320800	dihydrolipoyllysine-residue succinyltransferase component of 2-oxoglutarate dehydrogenase complex	N/A	421	0	2	0	0
PF3D7_1360900	RNA-binding protein, putative	N/A	389	0	2	0	0
PF3D7_1361000	protein arginine N-methyltransferase 5, putative	PRMT5	724	0	2	0	0
PF3D7_1473700	nucleoporin NUP116/NSP116, putative	NUP116	1253	0	2	0	0
PF3D7_0302900	exportin-1, putative	N/A	1254	3	2	0	0
PF3D7_0503400	actin-depolymerizing factor 1	ADF1	122	3	2	0	0
PF3D7_1368100	26S proteasome regulatory subunit RPN11, putative	RPN11	311	3	2	0	0
PF3D7_0510100	conserved protein, unknown function	N/A	2535	5	2	0	0
PF3D7_1118500	nucleolar protein 56, putative	NOP56	594	6	2	0	0
PF3D7_1230700	protein transport protein SEC13	SEC13	822	7	2	0	0
PF3D7_1017900	26S proteasome regulatory subunit p55, putative	RPN5	467	8	2	0	0
PF3D7_0104200	StAR-related lipid transfer protein	N/A	466	0	3	0	0
PF3D7_0109800	phenylalanine--tRNA ligase alpha subunit	cPheRS	575	0	3	0	0
PF3D7_0213100	protein SIS1	SIS1	328	0	3	0	0
PF3D7_0218000	replication factor C subunit 2, putative	RFC2	330	0	3	0	0
PF3D7_0521700	ATP-dependent RNA helicase DDX1, putative	DDX1	841	0	3	0	0
PF3D7_0625400	conserved Plasmodium protein, unknown function	N/A	412	0	3	0	0
PF3D7_0905900	coatomer subunit beta, putative	SEC27	1010	0	3	0	0
PF3D7_1035400	merozoite surface protein 3	MSP3	354	0	3	0	0
PF3D7_1129900	major facilitator superfamily-related transporter, putative	MFR5	609	0	3	0	0
PF3D7_1136400	signal recognition particle subunit SRP72, putative	SRP72	886	0	3	0	0
PF3D7_1241700	replication factor C subunit 4, putative	RFC4	336	0	3	0	0
PF3D7_1323400	60S ribosomal protein L23	RPL23	190	0	3	0	0
PF3D7_1331700	glutamine--tRNA ligase, putative	N/A	918	0	3	0	0
PF3D7_1343700	kelch protein K13	Kelch13	726	0	3	0	0
PF3D7_0103200	nucleoside transporter 4	NT4	434	0	3	0	0
PF3D7_0309800	YTH domain-containing protein, putative	N/A	280	2	3	0	0
PF3D7_0606700	coatomer alpha subunit, putative	N/A	1512	2	3	0	0
PF3D7_1106000	RuvB-like helicase 2	RUVB2	475	2	3	0	0
PF3D7_1442900	protein transport protein SEC7, putative	SEC7	3384	2	3	0	0
PF3D7_0422700	eukaryotic initiation factor 4A-III, putative	EIF4A3	390	3	3	0	0
PF3D7_0607000	translation initiation factor IF-2, putative	N/A	977	3	3	0	0
PF3D7_0831400	Plasmodium exported protein, unknown function	N/A	302	3	3	0	0
PF3D7_1420400	glycine--tRNA ligase	GlyRS	889	3	3	0	0
PF3D7_0317800	26S proteasome non-ATPase regulatory subunit 9, putative	N/A	225	4	3	0	0
PF3D7_0621900	signal recognition particle subunit SRP68, putative	SRP68	776	4	3	0	0
PF3D7_1407100	rRNA 2'-O-methyltransferase fibrillarin, putative	NOP1	318	4	3	0	0
PF3D7_0405400	pre-mRNA-processing-splicing factor 8, putative	PRPF8	3136	5	3	0	0
PF3D7_1355100	DNA replication licensing factor MCM6	MCM6	929	5	3	0	0
PF3D7_0618000	conserved Plasmodium membrane protein, unknown function	N/A	795	6	3	0	0
PF3D7_0501500	rhoptry-associated protein 3	RAP3	400	11	3	0	0
PF3D7_0204700	hexose transporter	HT	504	12	3	0	0
PF3D7_0404900	6-cysteine protein P41	P41	378	14	3	0	0
PF3D7_0515000	pre-mRNA-splicing factor CWC2, putative	CWC2	848	17	3	0	0
PF3D7_0614300	major facilitator superfamily-related transporter, putative	MFR1	853	0	4	0	0
PF3D7_1022400	serine/arginine-rich splicing factor 4	SRSF4	538	0	4	0	0
PF3D7_1022700	phospholipid scramblase, putative	N/A	275	0	4	0	0
PF3D7_1340900	sodium-dependent phosphate transporter	PiT	687	0	4	0	0
PF3D7_1035500	merozoite surface protein 6	MSP6	371	0	4	0	0
PF3D7_0935800	cytoadherence linked asexual protein 9	CLAG9	1340	0	4	0	0
PF3D7_1211800	polyubiquitin	PfpUB	254	0	4	0	0
PF3D7_1130400	26S protease regulatory subunit 6A, putative	RPT5	439	3	4	0	0
PF3D7_1429800	coatomer subunit beta, putative	N/A	1370	6	4	0	0
PF3D7_1135400	conserved Plasmodium protein, unknown function	N/A	245	7	4	0	0
PF3D7_1115400	cysteine proteinase falcipain 3	FP3	492	8	4	0	0
PF3D7_1432700	protein-L-isoaspartate(D-aspartate) O-methyltransferase, putative	N/A	224	10	4	0	0
PF3D7_0905400	high molecular weight rhoptry protein 3	RhopH3	897	10	4	0	0
PF3D7_0214100	protein transport protein SEC31	SEC31	1471	13	4	0	0
PF3D7_0508000	6-cysteine protein	P38	349	15	4	0	0
PF3D7_0616800	malate:quinone oxidoreductase	MQO	521	0	5	0	0
PF3D7_0824400	nucleoside transporter 2	NT2	585	0	5	0	0
PF3D7_1341900	V-type proton ATPase subunit D, putative	N/A	247	0	5	0	0
PF3D7_1453800	glucose-6-phosphate dehydrogenase-6-phosphogluconolactonase	GluPho	910	0	5	0	0
PF3D7_0316600	formate-nitrite transporter	FNT	309	0	5	0	0
PF3D7_1129200	26S proteasome regulatory subunit RPN7, putative	RPN7	393	3	5	0	0
PF3D7_1236100	clustered-asparagine-rich protein	CARP	445	4	5	0	0
PF3D7_0812400	karyopherin alpha	KARalpha	545	5	5	0	0
PF3D7_1464700	ATP synthase (C/AC39) subunit, putative	N/A	382	6	5	0	0
PF3D7_1206800	conserved Plasmodium protein, unknown function	N/A	727	7	5	0	0
PF3D7_1132800	aquaglyceroporin	AQP	258	7	5	0	0
PF3D7_1218500	dynamin-like protein, putative	DYN3	1061	0	6	0	0
PF3D7_1427500	DNA mismatch repair protein MSH2, putative	MSH2-1	811	0	6	0	0
PF3D7_1463200	replication factor C subunit 3, putative	RFC3	344	0	6	0	0
PF3D7_0320800	ATP-dependent RNA helicase DDX6	DOZI	433	3	6	0	0
PF3D7_1213800	proline--tRNA ligase	PRS	746	5	6	0	0
PF3D7_1126000	threonine--tRNA ligase	ThrRS	1013	9	6	0	0
PF3D7_0819600	conserved protein, unknown function	N/A	277	14	6	0	0
PF3D7_0314700	RING finger protein RNF1	RNF1	1181	0	7	0	0
PF3D7_0517300	serine/arginine-rich splicing factor 1	SR1	298	0	7	0	0
PF3D7_1132000	ubiquitin-like protein, putative	N/A	882	0	7	0	0
PF3D7_1244100	N-alpha-acetyltransferase 15, NatA auxiliary subunit, putative	N/A	1296	0	7	0	0
PF3D7_1252100	rhoptry neck protein 3	RON3	2215	2	7	0	0
PF3D7_0206800	merozoite surface protein 2	MSP2	272	8	7	0	0
PF3D7_1347200	nucleoside transporter 1	NT1	422	12	7	0	0
PF3D7_0807800	26S proteasome regulatory subunit RPN10, putative	RPN10	481	13	7	0	0
PF3D7_0929200	RNA-binding protein, putative	N/A	289	13	7	0	0
PF3D7_0720400	apoptosis-inducing factor, putative	AIF	642	0	8	0	0
PF3D7_1335000	MSP7-like protein	MSRP1	380	0	8	0	0
PF3D7_1344800	aspartate carbamoyltransferase	ATCase	375	0	8	0	0
PF3D7_1133400	apical membrane antigen 1	AMA1	622	5	8	0	0
PF3D7_0914700	major facilitator superfamily-related transporter, putative	MFR4	516	19	8	0	0
PF3D7_1415300	RNA-binding protein Nova-1, putative	N/A	337	2	9	0	0
PF3D7_0108300	conserved Plasmodium protein, unknown function	ARP	2221	5	9	0	0
PF3D7_1104000	phenylalanine--tRNA ligase beta subunit	N/A	623	7	9	0	0
PF3D7_0929400	high molecular weight rhoptry protein 2	RhopH2	1378	11	9	0	0
PF3D7_1015600	heat shock protein 60	HSP60	580	2	10	0	0
PF3D7_0413600	26S protease regulatory subunit 6B, putative	RPT3	392	9	10	0	0
PF3D7_1145400	dynamin-like protein	DYN1	837	0	11	0	0
PF3D7_1306400	26S protease regulatory subunit 10B, putative	RPT4	393	12	11	0	0
PF3D7_0810800	hydroxymethyldihydropterin pyrophosphokinase-dihydropteroate synthase	PPPK-DHPS	706	18	11	0	0
PF3D7_1211900	non-SERCA-type Ca2+ -transporting P-ATPase	ATP4	1264	0	12	0	0
PF3D7_1138500	protein phosphatase PPM2	PPM2	924	4	12	0	0
PF3D7_1325100	phosphoribosylpyrophosphate synthetase	N/A	437	15	12	0	0
PF3D7_0627800	acetyl-CoA synthetase, putative	ACS	997	18	12	0	0
PF3D7_1211400	heat shock protein DNAJ homologue Pfj4	PfJ4	244	3	13	0	0
PF3D7_0207700	serine repeat antigen 4	SERA4	962	6	13	0	0
PF3D7_1118200	heat shock protein 90, putative	N/A	930	26	14	0	0
PF3D7_0501600	rhoptry-associated protein 2	RAP2	398	38	15	0	0
PF3D7_0422300	alpha tubulin 2	N/A	450	0	16	0	0
PF3D7_0706500	conserved Plasmodium protein, unknown function	N/A	1706	16	17	0	0
PF3D7_1108700	heat shock protein J2	Pfj2	540	28	17	0	0
PF3D7_1010700	dolichyl-phosphate-mannose--protein mannosyltransferase, putative	N/A	223	39	19	0	0
PF3D7_1410400	rhoptry-associated protein 1	RAP1	782	81	20	0	0
PF3D7_1364100	6-cysteine protein	P92	796	56	23	0	0
PF3D7_1335100	merozoite surface protein 7	MSP7	351	26	24	0	0
PF3D7_1412500	actin II	ACT2	376	11	25	0	0
PF3D7_0629200	DnaJ protein, putative	N/A	380	24	26	0	0
PF3D7_1329100	myosin F, putative	MyoF	2160	16	27	0	0
PF3D7_0209000	6-cysteine protein P230	P230	3135	0	36	0	0
PF3D7_1035700	duffy binding-like merozoite surface protein	DBLMSP	697	0	40	0	0
PF3D7_0930300	merozoite surface protein 1	MSP1	1720	369	361	0	0
PF3D7_0202000	knob-associated histidine-rich protein	KAHRP	654	0	0	0	2
PF3D7_0308500	activator of Hsp90 ATPase, putative	N/A	140	0	0	0	2
PF3D7_0319600	elongation factor 1-delta, putative	EF-1delta	156	0	0	0	2
PF3D7_0718500	prefoldin subunit 3, putative	N/A	192	0	0	0	2
PF3D7_1128100	prefoldin subunit 5, putative	N/A	248	0	0	0	2
PF3D7_1323200	V-type proton ATPase subunit G, putative	N/A	123	0	0	0	2
PF3D7_1370300	membrane associated histidine-rich protein 1	MAHRP1	249	0	0	0	2
PF3D7_1419700	conserved Plasmodium protein, unknown function	N/A	509	0	0	0	2
PF3D7_1457300	MA3 domain-containing protein, putative	N/A	639	0	0	0	2
PF3D7_0821400	conserved Plasmodium protein, unknown function	N/A	124	0	0	0	2
PF3D7_1334200	chaperone binding protein, putative	N/A	524	0	0	0	2
PF3D7_1015800	ribonucleoside-diphosphate reductase small chain, putative	N/A	335	0	0	0	2
PF3D7_1129000	spermidine synthase	SpdSyn	321	0	0	0	2
PF3D7_1116700	dipeptidyl aminopeptidase 1	DPAP1	700	5	0	0	2
PF3D7_0813300	conserved protein, unknown function	N/A	315	8	0	0	2
PF3D7_1308300	40S ribosomal protein S27	RPS27	82	3	2	0	2
PF3D7_0309500	asparagine synthetase [glutamine-hydrolyzing], putative	AS	610	4	2	0	2
PF3D7_0906500	arginase	N/A	411	3	3	0	2
PF3D7_1248900	26S protease regulatory subunit 8, putative	RPT6	435	7	6	0	2
PF3D7_1311500	26S protease regulatory subunit 7, putative	RPT1	420	9	6	0	2
PF3D7_1342000	40S ribosomal protein S6	N/A	306	0	7	0	2
PF3D7_0205900	26S proteasome regulatory subunit RPN1, putative	RPN1	966	13	13	0	2
PF3D7_0810600	ATP-dependent RNA helicase DBP1, putative	DBP1	941	0	0	0	3
PF3D7_1405600	ribonucleoside-diphosphate reductase small chain, putative	RNR	349	0	0	0	3
PF3D7_0526200	ADP-ribosylation factor GTPase-activating protein, putative	ARF-GAP	506	0	0	0	3
PF3D7_1360800	falcilysin	FLN	1193	0	0	0	3
PF3D7_0511000	translationally-controlled tumor protein homolog	TCTP	171	0	0	0	3
PF3D7_1461300	40S ribosomal protein S28e, putative	N/A	67	2	0	0	3
PF3D7_0703500	erythrocyte membrane-associated antigen	N/A	2299	3	0	0	3
PF3D7_1474800	proteasome subunit alpha type-1, putative	N/A	254	3	0	0	3
PF3D7_0702400	small exported membrane protein 1	SEMP1	123	0	3	0	3
PF3D7_0932300	M18 aspartyl aminopeptidase	M18AAP	570	5	3	0	3
PF3D7_0706000	importin-7, putative	N/A	1229	5	5	0	3
PF3D7_0903900	60S ribosomal protein L32	RPL32	131	0	6	0	3
PF3D7_1466800	conserved Plasmodium protein, unknown function	N/A	902	0	21	0	3
PF3D7_0617200	conserved protein, unknown function	N/A	446	0	0	0	4
PF3D7_0916700	RNA-binding protein musashi, putative	HoMu	388	0	0	0	4
PF3D7_0926700	glutamine-dependent NAD(+) synthetase, putative	NADSYN	839	0	0	0	4
PF3D7_1004200	WD repeat-containing protein, putative	N/A	3013	0	0	0	4
PF3D7_1007900	eukaryotic translation initiation factor 3 subunit D, putative	EIF3D	543	0	0	0	4
PF3D7_0731300	Plasmodium exported protein (PHISTb), unknown function	PfG174	317	0	0	0	4
PF3D7_0920800	inosine-5'-monophosphate dehydrogenase	IMPDH	510	0	0	0	4
PF3D7_0612100	eukaryotic translation initiation factor 3 subunit L, putative	EIF3L	656	2	0	0	4
PF3D7_0932800	importin alpha re-exporter, putative	CSE1	1342	3	0	0	4
PF3D7_0315100	eukaryotic translation initiation factor 4E	eIF4E	227	4	0	0	4
PF3D7_0910100	exportin-7, putative	N/A	1198	2	3	0	4
PF3D7_0517700	eukaryotic translation initiation factor 3 subunit B, putative	EIF3B	716	0	0	0	5
PF3D7_0728000	eukaryotic translation initiation factor 2 subunit alpha	eIF2alpha	329	0	0	0	5
PF3D7_1445100	histidine--tRNA ligase, putative	N/A	1132	0	2	0	5
PF3D7_0823200	RNA-binding protein, putative	N/A	286	19	7	0	5
PF3D7_1015200	cysteine--tRNA ligase	CysRS	514	0	0	0	6
PF3D7_1103100	60S acidic ribosomal protein P1, putative	RPP1	118	0	2	0	6
PF3D7_0306900	40S ribosomal protein S23, putative	N/A	145	0	3	0	6
PF3D7_0617900	histone H3 variant	H3.3	568	0	5	0	6
PF3D7_1341300	60S ribosomal protein L18-2, putative	N/A	187	2	8	0	6
PF3D7_0802000	glutamate dehydrogenase, putative	GDH3	1397	11	11	0	6
PF3D7_0706400	60S ribosomal protein L37	RPL37	92	0	0	0	7
PF3D7_1033400	haloacid dehalogenase-like hydrolase	HAD1	288	0	0	0	7
PF3D7_1206200	eukaryotic translation initiation factor 3 subunit C, putative	EIF3C	984	0	0	0	7
PF3D7_0415900	60S ribosomal protein L15, putative	N/A	205	5	5	0	7
PF3D7_0528200	eukaryotic translation initiation factor 3 subunit E, putative	EIF3E	517	0	0	0	8
PF3D7_0716800	eukaryotic translation initiation factor 3 subunit I, putative	EIF3I	327	2	0	0	8
PF3D7_1308200	carbamoyl phosphate synthetase	cpsSII	2375	5	4	0	9
PF3D7_1212700	eukaryotic translation initiation factor 3 subunit A, putative	EIF3A	1377	0	2	0	13

## Sheet: CHC GFP-trap SAINT
Table S1B. SAINT analysis of IPs of PfCHC-GFP
FDR: false discovery rate
Gene ID	Protein	Probability	FDR
PF3D7_1219100	clathrin_heavy_chain,_putative	100	0
PF3D7_1435500	clathrin_light_chain,_putative	100	0
PF3D7_1455500	AP-1_complex_subunit_gamma,_putative	100	0
PF3D7_0528100	AP-1_complex_subunit_beta,_putative	100	0
PF3D7_1311400	AP-1_complex_subunit_mu-1	100	0
PF3D7_1118100	AP-1_complex_subunit_sigma,_putative	98	0.19
PF3D7_1451800	sortilin	100	0
PF3D7_1411300	DnaJ_protein,_putative	100	0
PF3D7_1421000	DIX_domain-containing_protein,_putative	97	0.6
PF3D7_1459600	AP-4 complex accessory subunit Tepsin, putative	100	0
PF3D7_1446200	M17_leucyl_aminopeptidase	100	0.01
PF3D7_1311800	M1-family_alanyl_aminopeptidase	99	0.08
PF3D7_1357000	elongation_factor_1-alpha	100	0.02
PF3D7_0708400	heat_shock_protein_90	100	0
PF3D7_0608800	ornithine_aminotransferase	100	0
PF3D7_1451100	elongation_factor_2	100	0
PF3D7_0626800	pyruvate_kinase	100	0
PF3D7_1324900	L-lactate_dehydrogenase	100	0
PF3D7_0922500	phosphoglycerate_kinase	100	0
PF3D7_1012400	hypoxanthine-guanine_phosphoribosyltransferase	100	0
PF3D7_1444800	fructose-bisphosphate_aldolase	100	0
PF3D7_1343000	phosphoethanolamine_N-methyltransferase	100	0
PF3D7_1338300	elongation_factor_1-gamma,_putative	100	0
PF3D7_1015900	enolase	100	0
PF3D7_0818200	14-3-3_protein	100	0
PF3D7_0520900	adenosylhomocysteinase	100	0
PF3D7_1124600	ethanolamine_kinase	100	0
PF3D7_1026800	40S_ribosomal_protein_S2	100	0
PF3D7_1117700	GTP-binding_nuclear_protein_RAN/TC4	100	0
PF3D7_0624000	hexokinase	100	0
PF3D7_1439900	triosephosphate_isomerase	100	0
PF3D7_0513300	purine_nucleoside_phosphorylase	100	0
PF3D7_0511800	inositol-3-phosphate_synthase	100	0
PF3D7_0517000	60S_ribosomal_protein_L12,_putative	100	0
PF3D7_1434300	Hsp70/Hsp90_organizing_protein	100	0
PF3D7_1120100	phosphoglycerate_mutase,_putative	100	0
PF3D7_0913200	elongation_factor_1-beta	100	0
PF3D7_0610400	histone_H3	100	0
PF3D7_0322000	peptidyl-prolyl_cis-trans_isomerase	100	0.01
PF3D7_1454700	6-phosphogluconate_dehydrogenase,_decarboxylating	100	0.01
PF3D7_1011800	PRE-binding_protein	100	0.04
PF3D7_1204300	eukaryotic_translation_initiation_factor_5A	100	0
PF3D7_0209800	ATP-dependent_RNA_helicase_UAP56	100	0
PF3D7_0802200	1-cys_peroxiredoxin	100	0
PF3D7_1350100	lysine--tRNA_ligase	100	0
PF3D7_1235600	serine_hydroxymethyltransferase	100	0.04
PF3D7_1410600	eukaryotic_translation_initiation_factor_2_subunit_gamma,_putative	100	0
PF3D7_1462800	glyceraldehyde-3-phosphate_dehydrogenase	99	0.16
PF3D7_1229400	macrophage_migration_inhibitory_factor	99	0.12
PF3D7_1436000	glucose-6-phosphate_isomerase	99	0.14
PF3D7_1361900	proliferating_cell_nuclear_antigen_1	99	0.04
PF3D7_1457200	thioredoxin_1	99	0.06
PF3D7_0418200	eukaryotic_translation_initiation_factor_3_subunit_M,_putative	99	0.09
PF3D7_0814200	DNA/RNA-binding_protein_Alba_1	98	0.31
PF3D7_1034900	methionine--tRNA_ligase	98	0.22
PF3D7_0419600	ran-specific_GTPase-activating_protein_1,_putative	98	0.27
PF3D7_1021600	deoxyribose-phosphate_aldolase,_putative	98	0.24
PF3D7_1447000	40S_ribosomal_protein_S5	97	0.49
PF3D7_1366500	nucleoside_diphosphate_kinase	97	0.4
PF3D7_1328100	proteasome_subunit_beta_type-7,_putative	97	0.35
PF3D7_0214000	T-complex_protein_1_subunit_theta	96	0.55
PF3D7_1403900	serine/threonine_protein_phosphatase_CPPED1,_putative	96	0.44
PF3D7_1012600	GMP_synthase_[glutamine-hydrolyzing]	96	0.72
PF3D7_1127100	deoxyuridine_5'-triphosphate_nucleotidohydrolase	96	0.78
PF3D7_1426100	transcription_factor_BTF3,_putative	96	0.66
PF3D7_1438900	thioredoxin_peroxidase_1	95	0.91
PF3D7_1470900	proteasome_subunit_beta_type-2,_putative	95	0.84
PF3D7_1247400	peptidyl-prolyl_cis-trans_isomerase_FKBP35	95	1.04
PF3D7_1442300	tRNA_import_protein_tRIP	94	1.11
PF3D7_1353800	proteasome_subunit_alpha_type-4,_putative	94	1.19
PF3D7_0823900	dicarboxylate/tricarboxylate_carrier	94	0.98
PF3D7_1416900	prefoldin_subunit_2,_putative	94	1.48
PF3D7_1428300	proliferation-associated_protein_2g4,_putative	94	1.48
PF3D7_1124900	60S_ribosomal_protein_L35,_putative	93	1.79
PF3D7_1142600	60S_ribosomal_protein_L35ae,_putative	93	1.26
PF3D7_0722400	Obg-like_ATPase_1,_putative	93	1.48
PF3D7_0708800	heat_shock_protein_110	92	1.71
PF3D7_1346300	DNA/RNA-binding_protein_Alba_2	92	1.56
PF3D7_1357900	pyrroline-5-carboxylate_reductase,_putative	92	1.63
PF3D7_0320300	T-complex_protein_1_subunit_epsilon	91	1.88
PF3D7_0316800	40S_ribosomal_protein_S15A,_putative	91	1.97
PF3D7_1226300	haloacid_dehalogenase-like_hydrolase,_putative	91	2.16
PF3D7_1006200	DNA/RNA-binding_protein_Alba_3	90	2.26
PF3D7_1003500	40S_ribosomal_protein_S20e,_putative	90	2.07
PF3D7_1441200	60S_ribosomal_protein_L1,_putative	90	2.36
PF3D7_0320900	histone_H2A.Z	90	2.68
PF3D7_1301700	CX3CL1-binding_protein_2	90	2.46
PF3D7_1238100	calcyclin_binding_protein,_putative	88	2.57
PF3D7_1130100	60S_ribosomal_protein_L38	87	2.79
PF3D7_1419300	glutathione_S-transferase	87	3.23
PF3D7_0518300	proteasome_subunit_beta_type-1,_putative	87	3.35
PF3D7_1434800	mitochondrial_acidic_protein_MAM33,_putative	87	3.01
PF3D7_1454400	aminopeptidase_P	86	3.47
PF3D7_0813900	40S_ribosomal_protein_S16,_putative	86	2.9
PF3D7_1332900	isoleucine--tRNA_ligase,_putative	86	3.12
PF3D7_0608500	proteasome_subunit_alpha_type-2,_putative	85	3.85
PF3D7_1416500	NADP-specific_glutamate_dehydrogenase	85	3.72
PF3D7_1004000	60S_ribosomal_protein_L13,_putative	84	3.59
PF3D7_0803800	proteasome_subunit_beta_type-4	84	4.1
PF3D7_1421200	40S_ribosomal_protein_S25	83	4.24
PF3D7_0501300	skeleton-binding_protein_1	83	4.1
PF3D7_1338200	60S_ribosomal_protein_L6,_putative	81	4.54
PF3D7_0516900	60S_ribosomal_protein_L2	80	4.69
PF3D7_1130200	60S_ribosomal_protein_P0	80	4.39
PF3D7_1311900	V-type_proton_ATPase_catalytic_subunit_A	80	5.17
PF3D7_0807500	proteasome_subunit_alpha_type-6,_putative	79	5.01
PF3D7_0317000	proteasome_subunit_alpha_type-3,_putative	79	4.85
PF3D7_1349200	glutamate--tRNA_ligase,_putative	78	5.33
PF3D7_1317800	40S_ribosomal_protein_S19	76	5.49
PF3D7_1351400	60S_ribosomal_protein_L17,_putative	76	5.67
PF3D7_1011400	proteasome_subunit_beta_type-5	74	6.01
PF3D7_1353900	proteasome_subunit_alpha_type-7,_putative	74	5.84
PF3D7_1104400	thioredoxin-like_mero_protein	73	6.19
PF3D7_0710600	60S_ribosomal_protein_L34	72	6.56
PF3D7_1109900	60S_ribosomal_protein_L36	72	6.38
PF3D7_1414300	60S_ribosomal_protein_L10,_putative	71	6.74
PF3D7_1309100	60S_ribosomal_protein_L24,_putative	71	6.92
PF3D7_0516200	40S_ribosomal_protein_S11	69	7.12
PF3D7_1347500	DNA/RNA-binding_protein_Alba_4	69	7.72
PF3D7_1302800	40S_ribosomal_protein_S7,_putative	68	8.12
PF3D7_0108000	proteasome_subunit_beta_type-3,_putative	68	7.52
PF3D7_0826700	receptor_for_activated_c_kinase	67	7.32
PF3D7_1144000	40S_ribosomal_protein_S21	67	7.92
PF3D7_0727400	proteasome_subunit_alpha_type-5,_putative	66	8.33
PF3D7_1142500	60S_ribosomal_protein_L28	66	9.17
PF3D7_1358800	40S_ribosomal_protein_S15	65	8.54
PF3D7_0317600	40S_ribosomal_protein_S11,_putative	64	9.59
PF3D7_0102900	aspartate--tRNA_ligase	64	8.74
PF3D7_0931800	proteasome_subunit_beta_type-6,_putative	64	8.96
PF3D7_0422400	40S_ribosomal_protein_S19	62	9.8
PF3D7_1242800	rab_specific_GDP_dissociation_inhibitor	62	9.38
PF3D7_1242700	40S_ribosomal_protein_S17,_putative	60	10.03
PF3D7_1460700	60S_ribosomal_protein_L27	58	10.27
PF3D7_1465900	40S_ribosomal_protein_S3	57	10.52
PF3D7_1408700	conserved_protein,_unknown_function	56	10.76
PF3D7_1105400	40S_ribosomal_protein_S4,_putative	55	11.02
PF3D7_0621200	pyridoxine_biosynthesis_protein_PDX1	54	11.79
PF3D7_1029600	adenosine_deaminase	54	11.28
PF3D7_1431700	60S_ribosomal_protein_L14,_putative	54	12.04
PF3D7_1341200	60S_ribosomal_protein_L18,_putative	53	11.54
PF3D7_1126200	40S_ribosomal_protein_S18,_putative	53	12.3
PF3D7_0507100	60S_ribosomal_protein_L4	52	12.79
PF3D7_0210100	60S_ribosomal_protein_L37ae,_putative	52	12.55
PF3D7_0520000	40S_ribosomal_protein_S9,_putative	51	13.57
PF3D7_1247500	serine/threonine_protein_kinase,_putative	50	13.05
PF3D7_1365900	ubiquitin-60S_ribosomal_protein_L40	49	14.82
PF3D7_0627500	protein_DJ-1	49	14.07
PF3D7_1424400	60S_ribosomal_protein_L7-3,_putative	49	13.82
PF3D7_1212700	eukaryotic_translation_initiation_factor_3_subunit_A,_putative	49	13.31
PF3D7_0307100	40S_ribosomal_protein_S12,_putative	48	14.33
PF3D7_0706400	60S_ribosomal_protein_L37	48	15.32
PF3D7_1038000	antigen_UB05	47	15.07
PF3D7_0716800	eukaryotic_translation_initiation_factor_3_subunit_I,_putative	47	15.57
PF3D7_0705700	40S_ribosomal_protein_S29,_putative	46	16.59
PF3D7_1033400	haloacid_dehalogenase-like_hydrolase	46	16.08
PF3D7_1008900	adenylate_kinase	45	16.34
PF3D7_0519400	40S_ribosomal_protein_S24	45	14.58
PF3D7_1103100	60S_acidic_ribosomal_protein_P1,_putative	45	17.1
PF3D7_1424100	60S_ribosomal_protein_L5,_putative	44	15.82
PF3D7_0918000	glideosome-associated_protein_50	44	16.85
PF3D7_0922200	S-adenosylmethionine_synthetase	41	18.11
PF3D7_1115600	peptidyl-prolyl_cis-trans_isomerase	41	17.6
PF3D7_0827900	protein_disulfide_isomerase	40	17.35
PF3D7_0503800	60S_ribosomal_protein_L31	40	17.85
PF3D7_0306900	40S_ribosomal_protein_S23,_putative	39	18.88
PF3D7_1352500	thioredoxin-related_protein,_putative	38	19.13
PF3D7_0304400	60S_ribosomal_protein_L44	38	19.9
PF3D7_0511000	translationally-controlled_tumor_protein_homolog	38	20.91
PF3D7_0618300	60S_ribosomal_protein_L27a,_putative	37	19.39
PF3D7_0308200	T-complex_protein_1_subunit_eta	37	20.16
PF3D7_0932200	profilin	37	18.36
PF3D7_1202900	high_mobility_group_protein_B1	37	19.65
PF3D7_1209200	U6_snRNA-associated_Sm-like_protein_LSm7,_putative	37	20.66
PF3D7_1016300	GBP130_protein	36	21.16
PF3D7_1426000	60S_ribosomal_protein_L21	36	18.88
PF3D7_0934500	V-type_proton_ATPase_subunit_E,_putative	35	21.9
PF3D7_0612100	eukaryotic_translation_initiation_factor_3_subunit_L,_putative	35	21.41
PF3D7_0528200	eukaryotic_translation_initiation_factor_3_subunit_E,_putative	35	20.41
PF3D7_0728000	eukaryotic_translation_initiation_factor_2_subunit_alpha	34	21.65
PF3D7_0617900	histone_H3_variant	33	22.15
PF3D7_0731300	Plasmodium_exported_protein_(PHISTb),_unknown_function	32	22.41
PF3D7_1015200	cysteine--tRNA_ligase	31	24.19
PF3D7_1302100	gamete_antigen_27/25	30	22.92
PF3D7_0211800	asparagine--tRNA_ligase	30	24.68
PF3D7_0217800	40S_ribosomal_protein_S26	30	23.68
PF3D7_1228600	merozoite_surface_protein_9	29	23.18
PF3D7_0308500	activator_of_Hsp90_ATPase,_putative	29	23.94
PF3D7_1323200	V-type_proton_ATPase_subunit_G,_putative	29	22.67
PF3D7_0821400	conserved_Plasmodium_protein,_unknown_function	29	23.68
PF3D7_1461300	40S_ribosomal_protein_S28e,_putative	29	25.66
PF3D7_1353600	ER_lumen_protein_retaining_receptor	28	25.16
PF3D7_0718500	prefoldin_subunit_3,_putative	27	26.63
PF3D7_1445100	histidine--tRNA_ligase,_putative	27	24.43
PF3D7_0316700	protein_YOP1,_putative	26	26.39
PF3D7_0319600	elongation_factor_1-delta,_putative	26	25.41
PF3D7_0617200	conserved_protein,_unknown_function	26	27.11
PF3D7_0916700	RNA-binding_protein_musashi,_putative	26	24.92
PF3D7_0517700	eukaryotic_translation_initiation_factor_3_subunit_B,_putative	26	27.35
PF3D7_0721600	40S_ribosomal_protein_S5,_putative	25	26.87
PF3D7_1354500	adenylosuccinate_synthetase	25	26.15
PF3D7_1105800	conserved_Apicomplexan_protein,_unknown_function	25	28.06
PF3D7_0113900	CX3CL1-binding_protein_1	25	25.9
PF3D7_0719600	60S_ribosomal_protein_L11a,_putative	24	28.76
PF3D7_1006800	single-strand_telomeric_DNA-binding_protein_GBP2,_putative	24	28.53
PF3D7_1427900	leucine-rich_repeat_protein	24	28.99
PF3D7_1405600	ribonucleoside-diphosphate_reductase_small_chain,_putative	24	27.83
PF3D7_1007900	eukaryotic_translation_initiation_factor_3_subunit_D,_putative	24	28.3
PF3D7_1206200	eukaryotic_translation_initiation_factor_3_subunit_C,_putative	24	27.59
PF3D7_0920800	inosine-5'-monophosphate_dehydrogenase	23	29.45
PF3D7_0714000	histone_H2B_variant	22	29.23
PF3D7_1370300	membrane_associated_histidine-rich_protein_1	22	29.69
PF3D7_0524000	karyopherin_beta	20	30.84
PF3D7_1128100	prefoldin_subunit_5,_putative	20	29.92
PF3D7_0526200	ADP-ribosylation_factor_GTPase-activating_protein,_putative	20	31.3
PF3D7_0926700	glutamine-dependent_NAD(+)_synthetase,_putative	20	31.53
PF3D7_0719700	40S_ribosomal_protein_S10,_putative	19	30.61
PF3D7_0212300	peptide_chain_release_factor_subunit_1,_putative	19	30.38
PF3D7_1205600	tetratricopeptide_repeat_protein,_putative	19	30.15
PF3D7_1408600	40S_ribosomal_protein_S8e,_putative	18	31.07
PF3D7_1345700	isocitrate_dehydrogenase_[NADP],_mitochondrial	18	31.76
PF3D7_0312800	60S_ribosomal_protein_L26,_putative	17	31.99
PF3D7_1346100	protein_transport_protein_SEC61_subunit_alpha	17	32.69
PF3D7_1015800	ribonucleoside-diphosphate_reductase_small_chain,_putative	17	32.69
PF3D7_1129000	spermidine_synthase	17	32.23
PF3D7_1027800	60S_ribosomal_protein_L3	16	33.37
PF3D7_0904800	replication_protein_A1,_small_fragment	16	32.91
PF3D7_1331800	60S_ribosomal_protein_L23,_putative	15	33.14
PF3D7_1229500	T-complex_protein_1_subunit_gamma	14	34.05
PF3D7_1203700	nucleosome_assembly_protein	14	33.83
PF3D7_0821700	60S_ribosomal_protein_L22,_putative	14	34.28
PF3D7_0717700	serine--tRNA_ligase,_putative	14	33.6
PF3D7_1474800	proteasome_subunit_alpha_type-1,_putative	14	35.83
PF3D7_0307200	60S_ribosomal_protein_L7,_putative	13	34.51
PF3D7_1019400	60S_ribosomal_protein_L30e,_putative	13	34.73
PF3D7_1323100	60S_ribosomal_protein_L6,_putative	13	35.17
PF3D7_1357800	T-complex_protein_1_subunit_delta	12	35.17
PF3D7_1144900	ras-related_protein_Rab-6	12	36.05
PF3D7_0406100	V-type_proton_ATPase_subunit_B	11	36.27
PF3D7_0811400	conserved_protein,_unknown_function	11	36.49
PF3D7_0322900	40S_ribosomal_protein_S3A,_putative	11	36.71
PF3D7_0702400	small_exported_membrane_protein_1	11	35.4
PF3D7_0315100	eukaryotic_translation_initiation_factor_4E	11	35.61
PF3D7_0512600	ras-related_protein_Rab-1B	10	36.92
PF3D7_1105100	histone_H2B	10	38.01
PF3D7_0417200	bifunctional_dihydrofolate_reductase-thymidylate_synthase	10	37.36
PF3D7_1419700	conserved_Plasmodium_protein,_unknown_function	10	37.14
PF3D7_0818900	heat_shock_protein_70	9	38.65
PF3D7_1334200	chaperone_binding_protein,_putative	9	38.01
PF3D7_0814000	60S_ribosomal_protein_L13-2,_putative	8	38.22
PF3D7_1306600	V-type_proton_ATPase_subunit_H,_putative	8	39.29
PF3D7_1457300	MA3_domain-containing_protein,_putative	8	39.08
PF3D7_0810600	ATP-dependent_RNA_helicase_DBP1,_putative	8	38.86
PF3D7_0932800	importin_alpha_re-exporter,_putative	8	38.01
PF3D7_1132200	T-complex_protein_1_subunit_alpha	7	38.44
PF3D7_1020900	ADP-ribosylation_factor	7	39.71
PF3D7_0807300	ras-related_protein_Rab-18	7	39.5
PF3D7_0608700	T-complex_protein_1_subunit_zeta	6	39.92
PF3D7_0922600	glutamine_synthetase,_putative	6	40.13
PF3D7_0614500	60S_ribosomal_protein_L19	6	40.34
PF3D7_1466300	26S_proteasome_regulatory_subunit_RPN2,_putative	5	41.78
PF3D7_0202000	knob-associated_histidine-rich_protein	5	40.96
PF3D7_1308300	40S_ribosomal_protein_S27	5	40.55
PF3D7_1360800	falcilysin	5	40.96
PF3D7_0903900	60S_ribosomal_protein_L32	5	41.37
PF3D7_1468700	eukaryotic_initiation_factor_4A	4	42.38
PF3D7_0903700	alpha_tubulin_1	4	42.18
PF3D7_1338100	26S_proteasome_regulatory_subunit_RPN3,_putative	4	41.57
PF3D7_1037300	ADP/ATP_transporter_on_adenylate_translocase	4	42.78
PF3D7_1342000	40S_ribosomal_protein_S6	4	42.98
PF3D7_0932300	M18_aspartyl_aminopeptidase	4	43.18
PF3D7_1341300	60S_ribosomal_protein_L18-2,_putative	4	41.17
PF3D7_0415900	60S_ribosomal_protein_L15,_putative	4	41.98
PF3D7_0306800	T-complex_protein_1_subunit_beta	3	43.57
PF3D7_1129100	parasitophorous_vacuolar_protein_1	3	43.77
PF3D7_1402300	26S_proteasome_regulatory_subunit_RPN6	3	43.37
PF3D7_0813300	conserved_protein,_unknown_function	3	44.15
PF3D7_0906500	arginase	3	42.58
PF3D7_0917900	heat_shock_protein_70	2	45.67
PF3D7_1407800	plasmepsin_IV	2	44.15
PF3D7_1134000	heat_shock_protein_70	2	46.75
PF3D7_1408100	plasmepsin_III	2	44.92
PF3D7_1128000	conserved_Plasmodium_protein,_unknown_function	2	46.22
PF3D7_1030500	26S_proteasome_regulatory_subunit_RPN9,_putative	2	45.11
PF3D7_1116700	dipeptidyl_aminopeptidase_1	2	44.54
PF3D7_0309500	asparagine_synthetase_[glutamine-hydrolyzing],_putative	2	44.35
PF3D7_1311500	26S_protease_regulatory_subunit_7,_putative	2	44.73
PF3D7_1004200	WD_repeat-containing_protein,_putative	2	46.22
PF3D7_0823200	RNA-binding_protein,_putative	2	45.48
PF3D7_0915400	ATP-dependent_6-phosphofructokinase	1	48.15
PF3D7_0527500	Hsc70-interacting_protein	1	49.32
PF3D7_0619400	cell_division_cycle_protein_48_homologue,_putative	1	48.66
PF3D7_0925900	parasitophorous_vacuolar_protein_5,_putative	1	47.28
PF3D7_1222300	endoplasmin,_putative	1	47.11
PF3D7_0416800	small_GTP-binding_protein_sar1	1	48.66
PF3D7_1456800	V-type_H(+)-translocating_pyrophosphatase,_putative	1	46.58
PF3D7_1224300	polyadenylate-binding_protein_1,_putative	1	46.58
PF3D7_1008400	26S_protease_regulatory_subunit_4,_putative	1	47.11
PF3D7_1248900	26S_protease_regulatory_subunit_8,_putative	1	45.48
PF3D7_0205900	26S_proteasome_regulatory_subunit_RPN1,_putative	1	46.22
PF3D7_0706000	importin-7,_putative	1	48.15
PF3D7_1466800	conserved_Plasmodium_protein,_unknown_function	1	47.46
PF3D7_0910100	exportin-7,_putative	1	48.15
PF3D7_0802000	glutamate_dehydrogenase,_putative	1	48.66
PF3D7_1308200	carbamoyl_phosphate_synthetase	1	48.15
PF3D7_1246200	actin_I	0	49.97
PF3D7_1408000	plasmepsin_II	0	50.13
PF3D7_1008700	tubulin_beta_chain	0	49.48
PF3D7_0207600	serine_repeat_antigen_5	0	48.99
PF3D7_1105000	histone_H4	0	48.82
PF3D7_1407900	plasmepsin_I	0	49.81
PF3D7_1437900	HSP40,_subfamily_A	0	49.32
PF3D7_0703500	erythrocyte_membrane-associated_antigen	0	49.81

## Sheet: CHC IP magnetic beads
Table S1C. Published IPs from PfCHC-2xFKBP-GFP parasites by anti-GFP magnetic beads
Henrici, R.C., et al., The Plasmodium falciparum Artemisinin Susceptibility-Associated AP-2 Adaptin mu Subunit is Clathrin Independent and Essential for Schizont Maturation. mBio, 2020. 11(1).
Factors identified with greater than 3-fold enrichment in GFP pulldowns compared to control pulldowns with statistical difference between GFP and control pulldowns greater than 0 and at least 2 peptides per protein. ∞ indicates that no peptides were detected in the control pulldown; ND indicates protein was not identified in either the control or HA pulldown.
Protein ID	Protein Name	Average-LFQ wt (N=3)	Average-LFQ GFP (N=4)	Enrichment	-log(P)
PF3D7_1421000	DIX domain-containing protein	ND	942000000	∞	3.34
PF3D7_1411300	DnaJ protein	ND	714000000	∞	5.05
PF3D7_0903400	ATP-dependent RNA helicase DDX60	ND	567000000	∞	0.25
PF3D7_API0180	Apicoplast ribosomal protein L16	ND	130000000	∞	0.62
PF3D7_0815800	Vacuolar protein sorting-associated protein Vps9	ND	125000000	∞	2.26
PF3D7_1037600	TFIIH basal transcription factor complex helicase XPB subunit	ND	73200000	∞	0.27
PF3D7_0806800	V-type proton ATPase subunit A	ND	63700000	∞	2.09
PF3D7_0202600	Nucleic acid binding protein	ND	62700000	∞	0.4
PF3D7_1210100	Syntaxin, Qa-SNARE family	ND	52200000	∞	0.46
PF3D7_0907700	Proteasome activator 28 subunit beta	ND	45100000	∞	0.12
PF3D7_1458000	Cysteine proteinase falcipain 1	ND	38400000	∞	0.64
PF3D7_0316500	Kinetochore protein NUF2	ND	31500000	∞	0.01
PF3D7_0301700	Plasmodium exported protein, unknown function	ND	31200000	∞	0.49
PF3D7_0314100	Vesicle transport v-SNARE protein	ND	29500000	∞	0.6
PF3D7_1006700	Conserved Plasmodium protein, unknown function	ND	29400000	∞	0.06
PF3D7_1118100	AP-1 complex subunit sigma	ND	29000000	∞	0.15
PF3D7_0802400	Conserved Plasmodium protein, unknown function	ND	28900000	∞	0
PF3D7_0306100	Conserved Plasmodium protein, unknown function	ND	27900000	∞	0.21
PF3D7_0820500	Protein transport protein YIF1	ND	27100000	∞	0.76
PF3D7_0320100	Protein transport protein SEC22	ND	25100000	∞	0.02
PF3D7_1328100	Proteasome subunit beta type-7	ND	23600000	∞	0.41
PF3D7_1110200	Pre-mRNA-processing factor 6	ND	22100000	∞	0.02
PF3D7_0914900	BSD-domain protein	ND	21000000	∞	0.26
PF3D7_0103200	Nucleoside transporter 4	ND	18900000	∞	0.48
PF3D7_0529000	Conserved Plasmodium protein, unknown function	ND	18600000	∞	0.62
PF3D7_0205500	DNA-directed RNA polymerase II 16 kDa subunit	ND	18600000	∞	0.03
PF3D7_1329500	Conserved protein, unknown function	ND	15800000	∞	0.17
PF3D7_1464700	ATP synthase (C/AC39) subunit	ND	12300000	∞	0.15
PF3D7_1004400	RNA-binding protein	ND	12200000	∞	0.37
PF3D7_0931800	Proteasome subunit beta type-6	ND	9310000	∞	0.07
PF3D7_1419400	Conserved Plasmodium membrane protein, unknown function	ND	9130000	∞	0.12
PF3D7_1435500	Clathrin light chain	71700000	2190000000	30.56	2.74
PF3D7_1219100	Clathrin heavy chain	3070000000	68700000000	22.38	2.81
PF3D7_1307700	TOM1-like protein	33200000	691000000	20.81	2.78
PF3D7_1459600	AP-4 complex accessory subunit Tepsin, putative	117000000	2330000000	19.89	2.31
PF3D7_1432800	HP12 protein homolog	17200000	214000000	12.4	1.63
PF3D7_1311400	AP-1 complex subunit mu-1	29300000	318000000	10.85	2.42
PF3D7_1353200	Membrane associated histidine-rich protein	5610000	53000000	9.45	0.35
PF3D7_1016300	GBP130 protein	17500000	156000000	8.92	2.38
PF3D7_1455500	AP-1 complex subunit gamma	74300000	648000000	8.72	2.27
PF3D7_1308200	Carbamoyl phosphate synthetase	260000000	1710000000	6.57	3.07
PF3D7_1451800	Sortilin	696000000	4470000000	6.42	1.51
PF3D7_1408700	Conserved protein, unknown function	324000000	1990000000	6.15	1.33
PF3D7_1214900	Conserved protein, unknown function	29600000	171000000	5.78	1.93
PF3D7_0704400	Phosphoinositide-binding protein	49000000	272000000	5.55	1.58
PF3D7_0102200	Ring-infected erythrocyte surface antigen	54200000	264000000	4.87	2.16
PF3D7_0528100	AP-1 complex subunit beta, putative | tr	125000000	569000000	4.56	2.06
PF3D7_1215900	Serpentine receptor	24800000	111000000	4.47	1.27
PF3D7_0530100	SNARE protein	13800000	59500000	4.32	1.18
PF3D7_0936000	Ring-exported protein 2	17600000	66700000	3.8	0.9
PF3D7_0103900	Parasite-infected erythrocyte surface protein	28400000	104000000	3.65	1.28
PF3D7_0412000	LITAF-like zinc finger protein	20600000	72600000	3.52	0.36
PF3D7_1330400	ER lumen protein retaining receptor 1	101000000	352000000	3.5	1.26
PF3D7_0716300	Conserved protein, unknown function	103000000	359000000	3.47	1.36
PF3D7_1320000	Golgi protein 1	27700000	94900000	3.42	1.22
PF3D7_1359600	Conserved Plasmodium protein, unknown function	812000000	2770000000	3.41	0.35
PF3D7_1015600	Heat shock protein 60	35900000	122000000	3.38	0.99
PF3D7_1010100	PI31 domain-containing protein	26300000	88600000	3.38	1.4
PF3D7_0532100	Early transcribed membrane protein 5	101000000	336000000	3.32	1.08
PF3D7_0936800	Plasmodium exported protein (PHISTc), unknown function	33000000	108000000	3.27	1.12
PF3D7_1123500	Golgi protein 2	29700000	97000000	3.26	1.1
PF3D7_0922100	Ubiquitin-like protein	23200000	71400000	3.07	0.17
PF3D7_1239700	ATP-dependent zinc metalloprotease FTSH 1	53400000	160000000	3	1.18

## Sheet: CHC IP BioID
Table S1D. Published PfCHC BioID pulldown
Birnbaum, J., et al., A Kelch13-defined endocytosis pathway mediates artemisinin resistance in malaria parasites. Science, 2020. 367(6473): p. 51-59.
IDs	ProteinProduct	Product Name	Gene Name
PF3D7_1435500	conserved Plasmodium protein, unknown function	clathrin light chain, putative	null
PF3D7_1219100	clathrin heavy chain, putative	null	null
PF3D7_0408100	conserved Plasmodium protein, unknown function	null	null
PF3D7_1459600	AP-4 complex accessory subunit Tepsin, putative	null	null
PF3D7_1455500	AP-1 complex subunit gamma, putative	null	null
PF3D7_1118100	AP-1 complex subunit sigma, putative	null	null
PF3D7_0202600	conserved Plasmodium protein, unknown function	nucleic acid binding protein, putative	null
PF3D7_1432800	HP12 protein homolog, putative	null	null
PF3D7_0915400	ATP-dependent 6-phosphofructokinase	null	PFK9
PF3D7_1408700	conserved Plasmodium protein, unknown function	null	null
PF3D7_0904100	AP-4 complex subunit epsilon, putative	null	null
PF3D7_1247500	serine/threonine protein kinase, putative	null	null
PF3D7_1307700	conserved Plasmodium protein, unknown function	null	null
PF3D7_0929700	conserved Plasmodium protein, unknown function	null	null
PF3D7_1421000	conserved Plasmodium protein, unknown function	DIX domain-containing protein, putative	null
PF3D7_0406700	conserved Plasmodium protein, unknown function	null	null
PF3D7_0526200	ADP-ribosylation factor GTPase-activating protein, putative	null	ARF-GAP
PF3D7_0724000	Rab GTPase activator and protein kinase, putative	null	null
PF3D7_0528100	AP-1 complex subunit beta, putative	null	null
PF3D7_1205400	kelch domain-containing protein, putative	null	null
PF3D7_0411800	conserved Plasmodium protein, unknown function	null	null
PF3D7_1411300	conserved Plasmodium protein, unknown function	null	null
PF3D7_0503500	protein kinase, putative	null	null
PF3D7_0815800	vacuolar protein sorting-associated protein 9, putative	null	VPS9
PF3D7_0419500	conserved Plasmodium membrane protein, unknown function	null	null
PF3D7_0704400	phosphoinositide-binding protein, putative	null	null
PF3D7_0305200	conserved Plasmodium protein, unknown function	null	null
PF3D7_0914900	BSD-domain protein, putative	null	null
PF3D7_0705500	inositol-phosphate phosphatase, putative	null	null
PF3D7_1019600	conserved Plasmodium protein, unknown function	null	null
PF3D7_0804900	GTPase-activating protein, putative	null	null
PF3D7_0416900	conserved Plasmodium protein, unknown function	null	null
PF3D7_1247400	peptidyl-prolyl cis-trans isomerase FKBP35	null	FKBP35
PF3D7_1451800	sortilin	null	null
PF3D7_0708400	heat shock protein 90	null	HSP90
PF3D7_0102500	erythrocyte binding antigen-181	null	EBA181
PF3D7_0830400	conserved Plasmodium protein, unknown function	CRA domain-containing protein, putative	null
PF3D7_1238600	sphingomyelin phosphodiesterase	null	NSM
PF3D7_0716300	conserved Plasmodium protein, unknown function	null	null
PF3D7_0413500	phosphoglucomutase-2	null	PGM2

## Sheet: Shared proteins
Table S1E. Overlaps among different PfCHC IPs
MB: magnetic beads, GT: GFP-trap agrose
Shared proteins between CHC MB and CHC BioID
Protein ID	Protein Name
PF3D7_1219100	Clathrin heavy chain
PF3D7_1435500	Clathrin light chain
PF3D7_1455500	AP-1 complex subunit gamma
PF3D7_0528100	AP-1 complex subunit beta, putative
PF3D7_1118100	AP-1 complex subunit sigma
PF3D7_1451800	Sortilin
PF3D7_1411300	DnaJ protein
PF3D7_1421000	DIX domain-containing protein
PF3D7_1459600	AP-4 complex accessory subunit Tepsin, putative
PF3D7_0202600	Nucleic acid binding protein
PF3D7_0704400	Phosphoinositide-binding protein
PF3D7_0716300	Conserved protein, unknown function
PF3D7_0815800	Vacuolar protein sorting-associated protein Vps9
PF3D7_0914900	BSD-domain protein
PF3D7_1307700	TOM1-like protein
PF3D7_1408700	Conserved protein, unknown function
PF3D7_1432800	HP12 protein homolog
Shared proteins between CHC MB and CHC GT
Protein ID	Protein Name
PF3D7_1219100	Clathrin heavy chain
PF3D7_1435500	Clathrin light chain
PF3D7_1455500	AP-1 complex subunit gamma
PF3D7_0528100	AP-1 complex subunit beta, putative
PF3D7_1118100	AP-1 complex subunit sigma
PF3D7_1451800	Sortilin
PF3D7_1411300	DnaJ protein
PF3D7_1421000	DIX domain-containing protein
PF3D7_1459600	AP-4 complex accessory subunit Tepsin, putative
PF3D7_1311400	AP-1 complex subunit mu-1
PF3D7_1328100	Proteasome subunit beta type-7
Shared proteins between CHC BioID and CHC GT
Gene ID	Protein
PF3D7_1219100	clathrin_heavy_chain,_putative
PF3D7_1435500	clathrin_light_chain,_putative
PF3D7_1455500	AP-1_complex_subunit_gamma,_putative
PF3D7_0528100	AP-1_complex_subunit_beta,_putative
PF3D7_1118100	AP-1_complex_subunit_sigma,_putative
PF3D7_1451800	sortilin
PF3D7_1411300	DnaJ_protein,_putative
PF3D7_1421000	DIX_domain-containing_protein,_putative
PF3D7_1459600	AP-4 complex accessory subunit Tepsin, putative
PF3D7_0708400	heat_shock_protein_90
PF3D7_1247400	peptidyl-prolyl_cis-trans_isomerase_FKBP35
Shared proteins among CHC BioID, CHC MB, and CHC GT
Protein ID	Protein Name
PF3D7_0528100	AP-1 complex subunit beta, putative
PF3D7_1118100	AP-1 complex subunit sigma
PF3D7_1219100	Clathrin heavy chain
PF3D7_1411300	DnaJ protein
PF3D7_1421000	DIX domain-containing protein
PF3D7_1435500	Clathrin light chain
PF3D7_1451800	Sortilin
PF3D7_1455500	AP-1 complex subunit gamma
PF3D7_1459600	AP-4 complex accessory subunit Tepsin, putative
