# Supplementary material for: Clathrins Are Involved in the Endocytosis of Host Cytosol in the Malaria Parasite
Source: Traffic. 2025 Dec 26;27(1):e70025. doi: 10.1111/tra.70025 (PMC12742282; doi:10.1111/tra.70025)
Supplement: Supplementary file 3 — Table S2A: IPs from PfCLC::GFP parasite line by GFP‐trap Table S2B: SAINT analysis of IPs of PfCLC‐GFP Table S2C: Published K13 BioID IPs Table S2D: Shared proteins between IPs from PfCLC::GFP GFP‐trap and K13 BioID [file TRA-27-e70025-s003.xlsx]

## Sheet: Table S2A. CLC IPs GFP-trap
Table S2A. IPs from PfCLC::GFP parasite line by GFP-trap
The abundance of each protein is shown as spectral counts.					Cont.: Control; R: replicate
Gene ID	Product Description	Gene Name	Protein Length	Cont. IP R1	Cont. IP R2	Cont. IP R2	PfCLC IP R1	PfCLC IP R2	PfCLC IP R3
PF3D7_1219100	clathrin heavy chain, putative	N/A	1997	3	0	0	1826	1888	1956
PF3D7_1408700	conserved protein, unknown function	N/A	7182	0	0	0	665	755	775
PF3D7_0818900	heat shock protein 70	HSP70	677	224	135	58	244	290	258
PF3D7_1435500	clathrin light chain, putative	CLC	254	0	0	0	178	174	164
PF3D7_1455500	AP-1 complex subunit gamma, putative	N/A	1081	0	0	0	118	118	115
PF3D7_0915400	ATP-dependent 6-phosphofructokinase	PFK9	1418	26	38	16	103	111	110
PF3D7_0528100	AP-1/2 complex subunit beta, putative	N/A	929	0	0	0	87	104	101
PF3D7_1307700	TOM1-like protein, putative	N/A	1235	0	0	0	86	94	90
PF3D7_1459600	AP-4 complex accessory subunit Tepsin, putative	N/A	801	0	0	0	85	85	89
PF3D7_0917900	heat shock protein 70	BIP	652	70	64	21	65	63	61
PF3D7_1411300	DnaJ protein, putative	N/A	568	0	0	0	62	68	62
PF3D7_1421000	DIX domain-containing protein, putative	DIX	177	0	0	0	61	62	56
PF3D7_0305500	protein dopey homolog, putative	N/A	3933	0	0	0	60	61	60
PF3D7_0802000	glutamate dehydrogenase, putative	GDH3	1397	11	11	5	55	57	51
PF3D7_0411800	conserved Plasmodium protein, unknown function	N/A	1928	0	0	0	55	65	73
PF3D7_1454400	aminopeptidase P	APP	777	30	5	0	53	57	57
PF3D7_0524000	karyopherin beta	KASbeta	1123	21	7	0	52	52	43
PF3D7_0705500	inositol-phosphate phosphatase, putative	N/A	2814	0	0	0	51	68	65
PF3D7_1308200	carbamoyl phosphate synthetase	cpsSII	2375	5	4	0	47	55	57
PF3D7_0527000	DNA replication licensing factor MCM3, putative	MCM3	962	4	0	0	43	48	48
PF3D7_1012400	hypoxanthine-guanine phosphoribosyltransferase	HGPRT	231	4	4	0	43	50	53
PF3D7_1357000	elongation factor 1-alpha	N/A	443	71	79	36	42	40	45
PF3D7_1033100	S-adenosylmethionine decarboxylase/ornithine decarboxylase	AdoMetDC/ODC	1434	0	0	0	42	49	50
PF3D7_0818200	14-3-3 protein	14-3-3I	262	14	8	2	41	41	41
PF3D7_0932300	M18 aspartyl aminopeptidase	M18AAP	570	5	3	4	40	43	32
PF3D7_1462800	glyceraldehyde-3-phosphate dehydrogenase	GAPDH	337	50	34	30	40	43	41
PF3D7_1104000	phenylalanine--tRNA ligase beta subunit	N/A	623	7	9	0	37	32	35
PF3D7_1126000	threonine--tRNA ligase	ThrRS	1013	9	6	2	37	38	37
PF3D7_1345700	isocitrate dehydrogenase [NADP], mitochondrial	IDH	468	0	0	0	36	34	31
PF3D7_1473700	nucleoporin NUP116/NSP116, putative	NUP116	1253	0	2	0	36	39	36
PF3D7_1246200	actin I	ACT1	376	68	114	72	35	35	33
PF3D7_0831700	Heat shock protein 70	HSP70x	679	44	0	0	33	28	30
PF3D7_1134000	heat shock protein 70	HSP70-3	663	57	44	6	32	24	19
PF3D7_0922200	S-adenosylmethionine synthetase	SAMS	402	64	26	12	32	31	31
PF3D7_0810800	hydroxymethyldihydropterin pyrophosphokinase-dihydropteroate synthase	PPPK-DHPS	706	18	11	4	32	32	32
PF3D7_0608800	ornithine aminotransferase	OAT	414	10	9	5	32	35	35
PF3D7_0205900	26S proteasome regulatory subunit RPN1, putative	RPN1	966	13	13	5	31	30	36
PF3D7_1437900	HSP40, subfamily A	HSP40	424	37	44	24	30	27	19
PF3D7_1466300	26S proteasome regulatory subunit RPN2, putative	RPN2	1172	15	11	0	29	31	26
PF3D7_1445100	histidine--tRNA ligase, putative	N/A	1132	0	2	0	28	28	21
PF3D7_0627500	protein DJ-1	DJ1	189	11	4	0	27	27	31
PF3D7_0202600	nucleic acid-binding protein, putative	N/A	1341	0	0	0	27	36	44
PF3D7_0211800	asparagine--tRNA ligase	AsnRS	610	0	0	0	26	28	24
PF3D7_0621200	pyridoxine biosynthesis protein PDX1	PDX1	301	7	12	7	26	30	27
PF3D7_1311400	AP-1 complex subunit mu-1	AP1M1	437	0	0	0	26	33	29
PF3D7_1026800	40S ribosomal protein S2	RPS2	263	9	9	5	25	24	19
PF3D7_0926700	glutamine-dependent NAD(+) synthetase, putative	NADSYN	839	0	0	0	25	31	28
PF3D7_1451800	sortilin	SORTLR	895	0	0	0	25	22	31
PF3D7_1410200	CTP synthase	CTPS	858	5	0	0	25	28	34
PF3D7_1412100	mini-chromosome maintenance complex-binding protein, putative	MCMBP	956	0	0	0	24	21	21
PF3D7_1362200	RuvB-like helicase 3	RUVB3	483	2	0	0	24	28	21
PF3D7_1349200	glutamate--tRNA ligase, putative	N/A	863	0	3	0	24	23	25
PF3D7_0708400	heat shock protein 90	HSP90	745	26	39	12	23	24	22
PF3D7_1434100	queuine tRNA-ribosyltransferase, putative	N/A	407	2	0	0	22	23	19
PF3D7_1420400	glycine--tRNA ligase	GlyRS	889	3	3	2	22	23	20
PF3D7_0708800	heat shock protein 110	HSP110c	873	8	12	0	22	20	22
PF3D7_0511800	inositol-3-phosphate synthase	INO1	604	3	2	0	22	31	28
PF3D7_0627800	acetyl-CoA synthetase, putative	ACS	997	18	12	5	21	19	18
PF3D7_1357800	T-complex protein 1 subunit delta	CCT4	529	14	13	2	21	19	19
PF3D7_1248900	26S protease regulatory subunit 8, putative	RPT6	435	7	6	4	21	19	19
PF3D7_1211700	DNA replication licensing factor MCM5, putative	MCM5	758	0	0	0	21	23	20
PF3D7_0513600	deoxyribodipyrimidine photo-lyase, putative	N/A	1113	0	0	0	21	24	27
PF3D7_0717700	serine--tRNA ligase, putative	N/A	539	0	0	0	20	16	17
PF3D7_1407800	plasmepsin IV	PM4	449	29	6	2	20	21	17
PF3D7_0503500	protein kinase, putative	N/A	850	0	0	0	20	28	19
PF3D7_1015800	ribonucleoside-diphosphate reductase small chain, putative	N/A	335	0	0	0	20	20	20
PF3D7_0822600	protein transport protein SEC23	SEC23	759	4	0	0	20	22	21
PF3D7_1118100	AP-1 complex subunit sigma, putative	AP1S	155	0	0	0	20	21	23
PF3D7_0306800	T-complex protein 1 subunit beta	CCT2	533	13	17	7	20	24	27
PF3D7_1438900	thioredoxin peroxidase 1	Trx-Px1	195	12	11	9	19	17	17
PF3D7_1311500	26S protease regulatory subunit 7, putative	RPT1	420	9	6	0	19	20	18
PF3D7_1116700	dipeptidyl aminopeptidase 1	DPAP1	700	5	0	0	19	21	20
PF3D7_1229500	T-complex protein 1 subunit gamma	CCT3	542	13	17	6	19	21	21
PF3D7_1361000	protein arginine N-methyltransferase 5, putative	PRMT5	724	0	2	0	19	24	21
PF3D7_1021600	deoxyribose-phosphate aldolase, putative	DPA	263	0	0	0	19	21	23
PF3D7_1130400	26S protease regulatory subunit 6A, putative	RPT5	439	3	4	0	19	25	23
PF3D7_1410600	eukaryotic translation initiation factor 2 subunit gamma, putative	eIF2gamma	465	0	0	0	18	13	14
PF3D7_1247500	serine/threonine protein kinase, putative	N/A	909	0	0	0	18	22	18
PF3D7_0309500	asparagine synthetase [glutamine-hydrolyzing], putative	AS	610	4	2	0	18	17	19
PF3D7_0417200	bifunctional dihydrofolate reductase-thymidylate synthase	DHFR-TS	608	2	0	0	18	20	19
PF3D7_1134100	protein disulfide isomerase	PDI-11	423	3	0	0	18	18	20
PF3D7_1405100	GTPase-activating protein, putative	N/A	1157	0	0	0	18	20	21
PF3D7_1106000	RuvB-like helicase 2	RUVB2	475	2	3	0	18	22	21
PF3D7_1229400	macrophage migration inhibitory factor	MIF	116	3	0	0	18	23	21
PF3D7_1311900	V-type proton ATPase catalytic subunit A	vapA	611	3	5	0	17	19	14
PF3D7_1338100	26S proteasome regulatory subunit RPN3, putative	RPN3	503	8	7	3	17	16	15
PF3D7_1338300	elongation factor 1-gamma, putative	EF-1gamma	411	4	6	4	17	18	15
PF3D7_1015600	heat shock protein 60	HSP60	580	2	10	5	17	19	15
PF3D7_0206700	adenylosuccinate lyase	ADSL	471	0	0	0	17	19	16
PF3D7_1444800	fructose-bisphosphate aldolase	FBPA	369	7	5	0	17	15	17
PF3D7_0906500	arginase	N/A	411	3	3	2	17	20	17
PF3D7_0608700	T-complex protein 1 subunit zeta	CCT6	543	19	14	7	17	17	18
PF3D7_0811400	conserved protein, unknown function	N/A	608	0	0	0	16	19	11
PF3D7_1244100	N-alpha-acetyltransferase 15, NatA auxiliary subunit, putative	N/A	1296	0	7	3	16	17	14
PF3D7_1239600	hydroxyethylthiazole kinase	ThzK	302	0	0	0	16	18	15
PF3D7_0214000	T-complex protein 1 subunit theta	CCT8	542	8	4	0	16	16	17
PF3D7_1008700	tubulin beta chain	N/A	445	42	27	16	16	22	19
PF3D7_1105600	translocon component PTEX88	PTEX88	777	2	0	0	16	21	22
PF3D7_1211400	heat shock protein DNAJ homologue Pfj4	PfJ4	244	3	13	3	15	11	12
PF3D7_0308200	T-complex protein 1 subunit eta	CCT7	539	13	4	0	15	13	12
PF3D7_1203700	nucleosome assembly protein	NAPL	347	8	2	2	15	16	12
PF3D7_1124600	ethanolamine kinase	EK	423	4	0	0	15	13	13
PF3D7_0413600	26S protease regulatory subunit 6B, putative	RPT3	392	9	10	2	15	13	13
PF3D7_1453800	glucose-6-phosphate dehydrogenase-6-phosphogluconolactonase	GluPho	910	0	5	0	15	16	17
PF3D7_1132200	T-complex protein 1 subunit alpha	TCP1	544	18	18	3	15	19	17
PF3D7_0704400	phosphoinositide-binding protein, putative	N/A	1010	0	0	0	15	22	24
PF3D7_1128400	bifunctional farnesyl/geranylgeranyl diphosphate synthase	FPPS/GGPPS	376	0	0	0	14	17	10
PF3D7_1241700	replication factor C subunit 4, putative	RFC4	336	0	3	0	14	12	13
PF3D7_1317100	DNA replication licensing factor MCM4	MCM4	1005	0	0	0	14	19	13
PF3D7_1361900	proliferating cell nuclear antigen 1	PCNA1	274	0	0	0	14	11	14
PF3D7_0812400	karyopherin alpha	KARalpha	545	5	5	0	14	16	14
PF3D7_0827900	protein disulfide isomerase	PDI8	483	10	3	0	14	15	17
PF3D7_0309300	N2227-like protein, putative	N/A	955	9	0	0	14	16	17
PF3D7_1306400	26S protease regulatory subunit 10B, putative	RPT4	393	12	11	3	14	17	18
PF3D7_1414400	serine/threonine protein phosphatase PP1	PP1	304	0	0	0	13	7	10
PF3D7_0507600	protein CAF40, putative	CAF40	652	4	0	0	13	10	11
PF3D7_1447000	40S ribosomal protein S5	N/A	272	5	11	5	13	13	11
PF3D7_1402300	26S proteasome regulatory subunit RPN6	RPN6	666	5	5	0	13	19	11
PF3D7_0934800	cAMP-dependent protein kinase catalytic subunit	PKAc	342	0	0	0	13	10	13
PF3D7_0626800	pyruvate kinase	PyrK	511	10	17	4	13	14	13
PF3D7_1008400	26S protease regulatory subunit 4, putative	RPT2	448	7	7	3	13	15	14
PF3D7_1451100	elongation factor 2	eEF2	832	58	23	12	13	15	15
PF3D7_0109800	phenylalanine--tRNA ligase alpha subunit	cPheRS	575	0	3	0	13	18	15
PF3D7_1208900	protein phosphatase PPM11, putative	PPM11	1442	0	2	0	13	11	16
PF3D7_0320300	T-complex protein 1 subunit epsilon	CCT5	535	12	14	2	13	17	16
PF3D7_1029200	WD repeat-containing protein, putative	N/A	555	0	0	0	12	11	8
PF3D7_0807800	26S proteasome regulatory subunit RPN10, putative	RPN10	481	13	7	2	12	9	10
PF3D7_0705400	DNA replication licensing factor MCM7	MCM7	821	0	0	0	12	12	10
PF3D7_1407900	plasmepsin I	PMI	452	41	13	8	12	15	10
PF3D7_0217900	thioesterase/thiol ester dehydrase-isomerase, putative	N/A	519	0	0	0	12	10	12
PF3D7_1409800	CUGBP Elav-like family member 2, putative	CELF2	514	0	0	0	12	13	12
PF3D7_1408000	plasmepsin II	PMII	453	57	16	7	12	12	13
PF3D7_1017900	26S proteasome regulatory subunit p55, putative	RPN5	467	8	2	0	12	14	14
PF3D7_0526200	ADP-ribosylation factor GTPase-activating protein 2	ARFGAP2	506	0	0	0	12	16	17
PF3D7_0624000	hexokinase	HK	493	0	3	0	11	8	7
PF3D7_1147300	conserved Plasmodium protein, unknown function	N/A	1361	0	0	0	11	9	7
PF3D7_0605100	RNA-binding protein, putative	N/A	755	3	0	0	11	14	8
PF3D7_0623500	superoxide dismutase [Fe]	SOD2	266	0	0	0	11	10	9
PF3D7_1016300	GBP130 protein	GBP130	824	0	0	0	11	12	9
PF3D7_0109500	N-acetyltransferase, GNAT family, putative	N/A	155	0	0	0	11	13	9
PF3D7_1129100	parasitophorous vacuolar protein 1	PV1	452	23	14	13	11	12	10
PF3D7_1405600	ribonucleoside-diphosphate reductase small chain, putative	RNR	349	0	0	0	11	7	11
PF3D7_1442300	tRNA import protein tRIP	tRIP	402	3	0	0	11	14	12
PF3D7_0920800	inosine-5'-monophosphate dehydrogenase	IMPDH	510	0	0	0	11	13	14
PF3D7_1468700	eukaryotic initiation factor 4A	eIF4A	398	55	49	23	11	11	17
PF3D7_1412600	deoxyhypusine synthase	DHS	496	2	0	0	11	18	19
PF3D7_0903700	alpha tubulin 1	N/A	453	11	18	11	10	13	5
PF3D7_1108400	casein kinase 2, alpha subunit	CK2alpha	335	2	0	0	10	8	8
PF3D7_0520900	adenosylhomocysteinase	SAHH	479	0	4	0	10	9	8
PF3D7_1230700	protein transport protein SEC13	SEC13	822	7	2	3	10	11	8
PF3D7_0913300	conserved protein, unknown function	N/A	646	0	0	0	10	12	8
PF3D7_0912800	tRNA (adenine(58)-N(1))-methyltransferase non-catalytic subunit TRM6, putative	GCD10	616	0	0	0	10	9	9
PF3D7_0219600	replication factor C subunit 1, putative	RFC1	904	0	2	0	10	10	9
PF3D7_0629200	DnaJ protein, putative	N/A	380	24	26	4	10	13	9
PF3D7_1015900	enolase	ENO	446	7	9	5	10	8	10
PF3D7_1417800	DNA replication licensing factor MCM2	MCM2	971	0	0	0	10	10	10
PF3D7_1238100	calcyclin binding protein, putative	N/A	228	2	0	0	10	12	10
PF3D7_1111100	replication factor C subunit 5, putative	RFC5	349	0	2	0	10	10	11
PF3D7_1032100	mRNA-decapping enzyme subunit 1, putative	DCP1	1190	0	0	0	10	12	11
PF3D7_1226600	proliferating cell nuclear antigen 2	PCNA2	264	0	0	0	10	12	11
PF3D7_0922600	glutamine synthetase, putative	N/A	543	3	0	0	10	12	11
PF3D7_1232100	60 kDa chaperonin	CPN60	718	6	0	0	10	14	11
PF3D7_1427500	DNA mismatch repair protein MSH2, putative	MSH2-1	811	0	6	0	10	10	12
PF3D7_1110500	vacuolar protein sorting-associated protein 35, putative	VPS35	1050	0	0	0	10	11	13
PF3D7_1358900	GTP-binding protein, putative	N/A	367	0	0	0	10	13	13
PF3D7_1130200	60S ribosomal protein P0	PfP0	316	11	14	9	10	14	15
PF3D7_1224300	polyadenylate-binding protein 1, putative	PABP1	875	32	18	16	10	14	15
PF3D7_0512700	orotate phosphoribosyltransferase	OPRT	281	0	0	0	9	8	5
PF3D7_0727400	proteasome subunit alpha type-5, putative	N/A	256	3	5	0	9	9	5
PF3D7_0218000	replication factor C subunit 2, putative	RFC2	330	0	3	0	9	15	7
PF3D7_0520000	40S ribosomal protein S9, putative	RPS9	189	4	5	4	9	8	9
PF3D7_0320800	ATP-dependent RNA helicase DDX6	DOZI	433	3	6	0	9	9	9
PF3D7_1424100	60S ribosomal protein L5, putative	RPL5	294	7	14	10	9	9	9
PF3D7_1403900	serine/threonine protein phosphatase CPPED1, putative	CPPED1	298	0	2	0	9	10	9
PF3D7_0626000	conserved Plasmodium protein, unknown function	N/A	1751	0	0	0	9	11	9
PF3D7_0507100	60S ribosomal protein L4	RPL4	411	10	19	4	9	12	9
PF3D7_0507700	nuclear protein localization protein 4, putative	NPL4	531	2	0	0	9	8	10
PF3D7_1030500	26S proteasome regulatory subunit RPN9, putative	RPN9	393	7	4	2	9	8	10
PF3D7_0406500	NYN domain-containing protein, putative	N/A	3211	0	0	0	9	9	10
PF3D7_0512200	glutathione synthetase	GS	655	0	0	0	9	12	10
PF3D7_1118300	insulinase, putative	N/A	1488	2	0	0	9	11	11
PF3D7_0205400	PCI domain-containing protein, putative	N/A	457	0	0	0	9	9	12
PF3D7_0516700	ubiquitin carboxyl-terminal hydrolase 2, putative	N/A	1332	0	0	0	9	16	12
PF3D7_0903400	ATP-dependent RNA helicase DDX60, putative	DDX60	2536	0	0	0	9	10	13
PF3D7_1213900	W2 domain-containing protein, putative	N/A	1137	0	0	0	9	10	13
PF3D7_0810600	ATP-dependent RNA helicase DBP1, putative	DBP1	941	0	0	0	9	11	14
PF3D7_1343300	CDT1-like protein, putative	N/A	982	0	0	0	8	5	4
PF3D7_1142500	60S ribosomal protein L28	RPL28	127	2	5	4	8	4	6
PF3D7_0623000	chorismate synthase	CS	527	0	0	0	8	6	6
PF3D7_1331800	60S ribosomal protein L23, putative	N/A	139	3	6	4	8	8	6
PF3D7_1358800	40S ribosomal protein S15	RPS15	151	0	10	0	8	5	7
PF3D7_1340600	RNA lariat debranching enzyme, putative	DBR1	575	0	0	0	8	6	8
PF3D7_0301600	Plasmodium exported protein (hyp1), unknown function	GEXP21	732	5	0	0	8	8	8
PF3D7_0911900	falstatin	ICP	413	0	0	0	8	10	8
PF3D7_1430300	acid phosphatase, putative	N/A	2657	0	0	0	8	11	8
PF3D7_0413700	lysine decarboxylase-like protein, putative	N/A	338	0	2	0	8	11	8
PF3D7_1144500	SUMO-activating enzyme subunit 1	AOS1	338	0	0	0	8	6	9
PF3D7_0716300	conserved protein, unknown function	N/A	522	0	0	0	8	9	9
PF3D7_0728000	eukaryotic translation initiation factor 2 subunit alpha	eIF2alpha	329	0	0	0	8	9	9
PF3D7_1324900	L-lactate dehydrogenase	LDH	316	5	3	3	8	9	9
PF3D7_0102900	aspartate--tRNA ligase	N/A	626	0	4	0	8	10	9
PF3D7_1446600	centrin-2	CEN2	168	0	0	0	8	11	9
PF3D7_1445900	ATP-dependent RNA helicase DDX5, putative	DDX5	527	0	0	0	8	13	9
PF3D7_0105800	cyclin-dependent kinases regulatory subunit, putative	N/A	832	0	0	0	8	8	10
PF3D7_1129200	26S proteasome regulatory subunit RPN7, putative	RPN7	393	3	5	0	8	10	10
PF3D7_1343000	phosphoethanolamine N-methyltransferase	PMT	266	5	4	0	8	11	10
PF3D7_0629100	nicotinate phosphoribosyltransferase, putative	NAPRT	665	0	0	0	8	12	10
PF3D7_0416800	small GTP-binding protein sar1	SAR1	192	25	23	0	8	7	11
PF3D7_1420600	pantothenate kinase 1	PANK1	519	0	0	0	8	12	11
PF3D7_1104200	chromatin remodeling protein	SNF2L	1426	0	0	0	8	15	11
PF3D7_0406100	V-type proton ATPase subunit B	N/A	494	6	0	0	8	18	11
PF3D7_1022100	methyltransferase, putative	N/A	259	0	0	0	7	5	4
PF3D7_1326400	translation initiation factor eIF-2B subunit gamma, putative	N/A	473	0	0	0	7	5	4
PF3D7_0510400	PDCD2 domain-containing protein, putative	N/A	439	0	0	0	7	6	4
PF3D7_1019000	eukaryotic translation initiation factor subunit eIF2A, putative	N/A	2405	0	0	0	7	2	5
PF3D7_1434800	mitochondrial acidic protein MAM33, putative	N/A	252	0	0	0	7	5	5
PF3D7_0624600	ISWI chromatin-remodeling complex ATPase	ISWI	2719	0	0	0	7	6	5
PF3D7_1108600	endoplasmic reticulum-resident calcium binding protein	ERC	343	0	0	0	7	7	5
PF3D7_1347700	ethanolamine-phosphate cytidylyltransferase	ECT	573	0	0	0	7	5	6
PF3D7_1310800	tetratricopeptide repeat protein, putative	N/A	1385	0	0	0	7	10	6
PF3D7_0412200	conserved Plasmodium protein, unknown function	N/A	332	0	0	0	7	6	7
PF3D7_1209200	U6 snRNA-associated Sm-like protein LSm7, putative	LSM7	108	0	0	0	7	8	7
PF3D7_0919000	nucleosome assembly protein	NAPS	269	2	0	0	7	9	7
PF3D7_0312300	26S proteasome regulatory subunit RPN12, putative	RPN12	304	6	0	0	7	7	8
PF3D7_1434200	calmodulin	CAM	149	0	0	0	7	8	8
PF3D7_0826100	HECT-like E3 ubiquitin ligase, putative	HEUL	8591	0	0	0	7	10	8
PF3D7_1423700	conserved Plasmodium protein, unknown function	N/A	1558	3	0	0	7	7	9
PF3D7_0309600	60S acidic ribosomal protein P2	PfP2	112	0	0	0	7	8	9
PF3D7_0516200	40S ribosomal protein S11	RPS11	151	6	9	6	7	8	9
PF3D7_1143300	DNA-directed RNA polymerases I and III subunit RPAC1, putative	RPC40	333	0	0	0	7	9	9
PF3D7_0913200	elongation factor 1-beta	EF-1beta	276	0	0	0	7	10	9
PF3D7_1468100	MORC family protein	MORC	2558	0	0	0	7	10	9
PF3D7_0703500	erythrocyte membrane-associated antigen	N/A	2299	3	0	0	7	10	9
PF3D7_1402100	pseudouridine synthase, putative	N/A	879	0	0	0	7	11	9
PF3D7_0815800	vacuolar protein sorting-associated protein 9, putative	VPS9	1833	0	0	0	7	13	9
PF3D7_1006700	conserved Plasmodium protein, unknown function	N/A	383	0	2	0	7	9	10
PF3D7_1331700	glutamine--tRNA ligase, putative	N/A	918	0	3	0	7	9	10
PF3D7_0315100	eukaryotic translation initiation factor 4E	eIF4E	227	4	0	0	7	12	10
PF3D7_1437200	ribonucleoside-diphosphate reductase large subunit, putative	N/A	847	2	0	0	7	9	11
PF3D7_1465900	40S ribosomal protein S3	N/A	221	9	9	4	7	12	11
PF3D7_0801800	mannose-6-phosphate isomerase, putative	N/A	1011	0	0	0	7	13	11
PF3D7_0619400	cell division cycle protein 48 homologue, putative	N/A	828	28	33	14	7	10	12
PF3D7_1472200	histone deacetylase, putative	HDA1	2251	0	0	0	7	15	13
PF3D7_1364500	exosome complex component RRP45, putative	RRP45	477	0	0	0	6	3	3
PF3D7_1222300	endoplasmin, putative	GRP94	821	36	16	0	6	5	3
PF3D7_0905900	coatomer subunit beta, putative	SEC27	1010	0	3	0	6	6	3
PF3D7_1218300	AP-2 complex subunit mu	AP2-MU	621	0	0	0	6	8	3
PF3D7_0903900	60S ribosomal protein L32	RPL32	131	0	6	0	6	3	4
PF3D7_0527500	Hsc70-interacting protein	HIP	458	42	17	5	6	6	4
PF3D7_1239000	HD superfamily phosphohydrolase protein, putative	N/A	822	0	0	0	6	9	4
PF3D7_1325100	phosphoribosylpyrophosphate synthetase	N/A	437	15	12	0	6	4	5
PF3D7_1365900	ubiquitin-60S ribosomal protein L40	N/A	128	0	0	0	6	6	5
PF3D7_0814200	DNA/RNA-binding protein Alba 1	ALBA1	248	6	9	7	6	6	5
PF3D7_1105400	40S ribosomal protein S4, putative	RPS4	261	7	15	8	6	7	5
PF3D7_0707700	E3 ubiquitin-protein ligase, putative	N/A	961	0	0	0	6	4	6
PF3D7_1010100	PI31 domain-containing protein, putative	N/A	298	2	0	0	6	5	6
PF3D7_1425900	conserved Plasmodium protein, unknown function	N/A	368	2	0	0	6	5	6
PF3D7_1145400	dynamin-like protein	DYN1	837	0	11	2	6	6	6
PF3D7_0517000	60S ribosomal protein L12, putative	N/A	165	5	5	5	6	6	6
PF3D7_0628600	DNA methyltransferase 1-associated protein 1, putative	N/A	385	0	0	0	6	7	6
PF3D7_1302100	gamete antigen 27/25	G27/25	217	2	13	3	6	8	6
PF3D7_0405400	pre-mRNA-processing-splicing factor 8, putative	PRPF8	3136	5	3	0	6	11	6
PF3D7_1103800	CCR4-NOT transcription complex subunit 1, putative	NOT1	3371	0	0	0	6	5	7
PF3D7_1424400	60S ribosomal protein L7-3, putative	N/A	283	0	9	5	6	6	7
PF3D7_1355100	DNA replication licensing factor MCM6	MCM6	929	5	3	0	6	7	7
PF3D7_1429800	coatomer subunit beta, putative	N/A	1370	6	4	2	6	8	7
PF3D7_1341200	60S ribosomal protein L18, putative	N/A	184	5	8	4	6	8	7
PF3D7_0912900	26S proteasome regulatory subunit RPN8, putative	RPN8	338	7	0	0	6	9	7
PF3D7_0814000	60S ribosomal protein L13-2, putative	N/A	215	2	11	0	6	9	7
PF3D7_1466800	conserved Plasmodium protein, unknown function	N/A	902	0	21	6	6	9	7
PF3D7_1010700	dolichyl-phosphate-mannose--protein mannosyltransferase, putative	N/A	223	39	19	0	6	11	7
PF3D7_0911200	conserved Plasmodium protein, unknown function	N/A	197	0	0	0	6	6	8
PF3D7_1337200	1-deoxy-D-xylulose 5-phosphate synthase	DXS	1205	0	0	0	6	7	8
PF3D7_0524400	ribosome-interacting GTPase 1, putative	RBG1	365	0	0	0	6	8	8
PF3D7_1311800	M1-family alanyl aminopeptidase	M1AAP	1085	4	0	0	6	9	8
PF3D7_0823300	histone acetyltransferase GCN5	GCN5	1465	53	0	0	6	9	8
PF3D7_0929400	high molecular weight rhoptry protein 2	RhopH2	1378	11	9	0	6	10	8
PF3D7_0212400	conserved Plasmodium membrane protein, unknown function	N/A	4091	0	0	0	6	14	8
PF3D7_1252100	rhoptry neck protein 3	RON3	2215	2	7	0	6	6	9
PF3D7_0813300	conserved protein, unknown function	N/A	315	8	0	0	6	9	9
PF3D7_0606700	coatomer alpha subunit, putative	N/A	1512	2	3	0	6	10	9
PF3D7_0305600	DNA-(apurinic or apyrimidinic site) endonuclease	APE1	617	0	0	0	6	6	10
PF3D7_1417200	NOT family protein, putative	N/A	4466	4	0	4	6	10	10
PF3D7_1422800	actin-related protein ARP4	ARP4	522	0	0	0	6	6	11
PF3D7_1441200	60S ribosomal protein L1, putative	N/A	217	0	6	4	6	8	11
PF3D7_0510100	conserved protein, unknown function	N/A	2535	5	2	0	6	10	14
PF3D7_1119900	protein transport protein SEC16, putative	SEC16	1749	9	0	0	6	14	16
PF3D7_1237400	hydrolase, putative	N/A	438	0	0	0	5	3	1
PF3D7_0109200	cleavage and polyadenylation specificity factor subunit 5, putative	CFIM25	232	0	0	0	5	2	2
PF3D7_1408600	40S ribosomal protein S8e, putative	N/A	218	4	10	0	5	5	2
PF3D7_0503400	actin-depolymerizing factor 1	ADF1	122	3	2	0	5	3	3
PF3D7_0303600	plasmoredoxin	Plrx	179	0	0	0	5	5	3
PF3D7_0513300	purine nucleoside phosphorylase	PNP	245	3	2	0	5	5	3
PF3D7_0307100	40S ribosomal protein S12, putative	RPS12	141	9	0	0	5	6	3
PF3D7_0816000	ribosome assembly protein RRB1, putative	RRB1	491	0	0	0	5	4	4
PF3D7_1033200	early transcribed membrane protein 10.2	ETRAMP10.2	355	0	0	0	5	4	4
PF3D7_1407100	rRNA 2'-O-methyltransferase fibrillarin, putative	NOP1	318	4	3	0	5	4	4
PF3D7_1407500	multifunctional methyltransferase subunit TRM112, putative	TRM112	125	0	0	0	5	5	4
PF3D7_0704600	HECT-type E3 ubiquitin ligase UT	UT	3893	0	0	0	5	9	4
PF3D7_1338200	60S ribosomal protein L6, putative	RPL6	221	8	6	3	5	3	5
PF3D7_1366000	conserved Plasmodium protein, unknown function	N/A	91	0	0	0	5	4	5
PF3D7_1463200	replication factor C subunit 3, putative	RFC3	344	0	6	0	5	4	5
PF3D7_0316800	40S ribosomal protein S15A, putative	N/A	130	2	6	0	5	4	5
PF3D7_1006200	DNA/RNA-binding protein Alba 3	ALBA3	107	7	7	5	5	4	5
PF3D7_0925900	parasitophorous vacuolar protein 5, putative	PV5	217	21	11	7	5	4	5
PF3D7_0622500	RNA methyltransferase, putative	N/A	434	0	0	0	5	5	5
PF3D7_0306900	40S ribosomal protein S23, putative	N/A	145	0	3	3	5	5	5
PF3D7_0204500	aspartate transaminase	AspAT	405	0	0	0	5	6	5
PF3D7_0802200	1-cys peroxiredoxin	1-CysPxn	220	0	0	0	5	6	5
PF3D7_1233600	asparagine and aspartate rich protein 1	AARP1	5439	0	0	0	5	6	5
PF3D7_1457200	thioredoxin 1	TRX1	104	0	0	0	5	6	5
PF3D7_0721100	conserved protein, unknown function	N/A	244	2	0	0	5	6	5
PF3D7_1016200	Rab3 GTPase-activating protein non-catalytic subunit, putative	N/A	560	0	0	0	5	7	5
PF3D7_1323100	60S ribosomal protein L6, putative	N/A	190	5	7	4	5	7	5
PF3D7_0307500	spindle and kinetochore-associated protein 2, putative	SKA2	389	0	0	0	5	9	5
PF3D7_1237000	SUMO-activating enzyme subunit 2	UBA2	686	0	0	0	5	5	6
PF3D7_1349600	conserved Plasmodium protein, unknown function	N/A	307	0	0	0	5	5	6
PF3D7_1027800	60S ribosomal protein L3	RPL3	386	10	15	4	5	5	6
PF3D7_1126200	40S ribosomal protein S18, putative	RPS18	156	4	8	7	5	5	6
PF3D7_0934500	V-type proton ATPase subunit E, putative	N/A	235	0	0	0	5	6	6
PF3D7_1473500	conserved Plasmodium protein, unknown function	N/A	675	0	0	0	5	6	6
PF3D7_1036900	conserved Plasmodium protein, unknown function	N/A	1681	0	0	0	5	8	6
PF3D7_1354500	adenylosuccinate synthetase	ADSS	442	0	0	0	5	4	7
PF3D7_1342000	40S ribosomal protein S6	N/A	306	0	7	2	5	5	7
PF3D7_0422400	40S ribosomal protein S19	RPS19	170	5	7	4	5	5	7
PF3D7_1206800	conserved Plasmodium protein, unknown function	N/A	727	7	5	0	5	6	7
PF3D7_1421200	40S ribosomal protein S25	RPS25	105	0	7	5	5	6	7
PF3D7_0803700	tubulin gamma chain	g-tub	452	0	0	0	5	7	7
PF3D7_1426800	conserved Plasmodium protein, unknown function	N/A	2082	0	0	0	5	11	7
PF3D7_1250700	transcription initiation factor IIA subunit 2, putative	N/A	177	0	0	0	5	7	8
PF3D7_1450100	signal recognition particle subunit SRP54	SRP54	500	0	0	0	5	7	8
PF3D7_1007700	AP2 domain transcription factor AP2-I	AP2-I	1597	2	0	0	5	7	8
PF3D7_1474000	conserved Plasmodium protein, unknown function	N/A	2104	0	0	0	5	9	8
PF3D7_1120100	phosphoglycerate mutase, putative	PGM1	250	2	0	0	5	10	8
PF3D7_0726500	ubiquitin carboxyl-terminal hydrolase, putative	N/A	3183	0	0	0	5	8	9
PF3D7_1368100	26S proteasome regulatory subunit RPN11, putative	RPN11	311	3	2	0	5	8	10
PF3D7_0619500	acyl-CoA synthetase	ACS12	1392	0	0	0	5	14	10
PF3D7_0613500	AP-3 complex subunit beta, putative	N/A	1363	0	0	0	4	2	2
PF3D7_0828500	translation initiation factor eIF-2B subunit alpha, putative	N/A	342	0	0	0	4	2	2
PF3D7_1123900	13 kDa ribonucleoprotein-associated protein, putative	SNU13	145	2	0	0	4	2	2
PF3D7_1213700	DNA-directed RNA polymerases I, II, and III subunit RPABC3, putative	RPB8	145	2	0	0	4	2	2
PF3D7_1014600	transcriptional coactivator ADA2	ADA2	2578	22	0	0	4	2	2
PF3D7_0210100	60S ribosomal protein L37ae, putative	N/A	96	0	3	0	4	4	2
PF3D7_0813900	40S ribosomal protein S16, putative	RPS16	144	7	7	6	4	4	2
PF3D7_1244600	ADP-ribosylation factor GTPase-activating protein 1	ARFGAP1	332	0	0	0	4	5	2
PF3D7_1117100	ubiquitin carboxyl-terminal hydrolase UCH54	UCH54	465	5	0	0	4	5	2
PF3D7_0314700	RING finger protein RNF1	RNF1	1181	0	7	0	4	6	2
PF3D7_0108300	conserved Plasmodium protein, unknown function	ARP	2221	5	9	0	4	9	2
PF3D7_1107200	conserved protein, unknown function	N/A	713	0	0	0	4	2	3
PF3D7_0501100	heat shock protein 40, type II	HSP40	402	0	0	0	4	3	3
PF3D7_0904800	replication protein A1, small fragment	RPA1	484	0	0	0	4	3	3
PF3D7_0823200	RNA-binding protein, putative	N/A	286	19	7	0	4	3	3
PF3D7_1004000	60S ribosomal protein L13, putative	N/A	202	6	8	0	4	3	3
PF3D7_1019400	60S ribosomal protein L30e, putative	N/A	108	7	4	3	4	3	3
PF3D7_1412500	actin II	ACT2	376	11	25	13	4	3	3
PF3D7_0719600	60S ribosomal protein L11a, putative	N/A	173	10	4	3	4	4	3
PF3D7_1120000	conserved protein, unknown function	N/A	1070	0	0	0	4	6	3
PF3D7_1223100	cAMP-dependent protein kinase regulatory subunit	PKAr	441	0	0	0	4	6	3
PF3D7_1242600	protein farnesyltransferase subunit alpha	N/A	521	0	0	0	4	6	3
PF3D7_1459700	pyridoxal 5'-phosphate synthase, putative	N/A	287	0	0	0	4	2	4
PF3D7_0618700	trafficking protein particle complex subunit 6A, putative	N/A	284	0	0	0	4	3	4
PF3D7_0718500	prefoldin subunit 3, putative	N/A	192	0	0	0	4	4	4
PF3D7_1355800	splicing factor 3B subunit 5, putative	SF3B5	86	0	0	0	4	4	4
PF3D7_1366500	nucleoside diphosphate kinase	NDK	149	0	0	0	4	4	4
PF3D7_1351400	60S ribosomal protein L17, putative	N/A	203	3	4	3	4	4	4
PF3D7_1250600	translation initiation factor eIF-2B subunit beta, putative	N/A	679	0	0	0	4	5	4
PF3D7_1345100	thioredoxin 2	TRX2	157	0	0	0	4	5	4
PF3D7_0214100	protein transport protein SEC31	SEC31	1471	13	4	2	4	5	4
PF3D7_1235500	N6-adenosine-methyltransferase, putative	MT-A70.2	646	0	0	0	4	6	4
PF3D7_1447800	calponin homology domain-containing protein, putative	N/A	1986	0	0	0	4	7	4
PF3D7_0610200	RNA-binding protein 25, putative	RBM25	960	0	0	0	4	3	5
PF3D7_1414300	60S ribosomal protein L10, putative	N/A	219	4	5	0	4	4	5
PF3D7_1302800	40S ribosomal protein S7, putative	N/A	194	2	11	4	4	5	5
PF3D7_0923800	thioredoxin reductase	TRXR	617	0	0	0	4	6	5
PF3D7_1418000	ubiquitin fusion degradation protein 1, putative	UFD1	282	0	0	0	4	9	5
PF3D7_0623900	ribonuclease H2 subunit A, putative	N/A	288	0	0	0	4	5	6
PF3D7_1250300	vacuolar protein sorting-associated protein 26, putative	VPS26	297	0	0	0	4	5	6
PF3D7_1323200	V-type proton ATPase subunit G, putative	N/A	123	0	0	0	4	5	6
PF3D7_1138500	protein phosphatase PPM2	PPM2	924	4	12	0	4	5	6
PF3D7_1103100	60S acidic ribosomal protein P1, putative	RPP1	118	0	2	0	4	6	6
PF3D7_0608500	proteasome subunit alpha type-2, putative	N/A	235	5	2	0	4	7	6
PF3D7_0706000	importin-7, putative	N/A	1229	5	5	0	4	8	6
PF3D7_0904100	AP-4 complex subunit epsilon, putative	N/A	1388	0	0	0	4	12	6
PF3D7_0910100	exportin-7, putative	N/A	1198	2	3	0	4	2	7
PF3D7_0209800	ATP-dependent RNA helicase UAP56	UAP56	457	0	0	0	4	3	7
PF3D7_1210600	kelch protein, putative	N/A	1065	0	0	0	4	4	7
PF3D7_1136500	casein kinase 1	CK1	323	0	0	0	4	5	7
PF3D7_1216300	signal recognition particle subunit SRP19	SRP19	152	0	0	0	4	5	7
PF3D7_0729500	N6-adenosine-methyltransferase MT-A70	MT-A70	760	0	0	0	4	7	7
PF3D7_1003800	U5 small nuclear ribonucleoprotein component, putative	EFTUD2	1235	0	0	0	4	8	7
PF3D7_1419400	conserved Plasmodium membrane protein, unknown function	N/A	2201	2	0	0	4	8	7
PF3D7_0322900	40S ribosomal protein S3A, putative	RPS3A	262	8	15	6	4	10	7
PF3D7_0516900	60S ribosomal protein L2	RPL2	260	4	10	2	4	6	8
PF3D7_1103600	actin-like protein, putative	ALP2a	499	0	0	0	4	7	8
PF3D7_1311200	transducin beta-like protein TBL1, putative	N/A	527	0	0	0	3	0	0
PF3D7_0704000	conserved Plasmodium membrane protein, unknown function	N/A	3268	0	0	0	3	2	0
PF3D7_1118500	nucleolar protein 56, putative	NOP56	594	6	2	0	3	0	1
PF3D7_0610800	transketolase	TK	672	0	0	0	3	1	1
PF3D7_1010600	eukaryotic translation initiation factor 2 subunit beta	eIF2beta	222	0	0	0	3	2	1
PF3D7_0610700	conserved Plasmodium protein, unknown function	N/A	87	0	0	0	3	3	1
PF3D7_1140100	V-type proton ATPase subunit F, putative	N/A	128	0	0	0	3	4	1
PF3D7_0923000	DNA-directed RNA polymerase II subunit RPB3, putative	RPB3	335	0	0	0	3	5	1
PF3D7_1434000	CCR4-associated factor 16, putative	CAF16	257	0	0	0	3	5	1
PF3D7_0303300	DNA-directed RNA polymerases I, II, and III subunit RPABC2, putative	RPB6	153	0	0	0	3	1	2
PF3D7_0602500	geranylgeranyl transferase type-2 subunit beta, putative	N/A	379	0	0	0	3	1	2
PF3D7_0627700	transportin	N/A	1147	0	0	0	3	1	2
PF3D7_1246800	signal recognition particle receptor subunit beta, putative	SRPRB	261	0	0	0	3	1	2
PF3D7_0718100	exported serine/threonine protein kinase	EST	2695	0	0	0	3	2	2
PF3D7_0720000	exosome complex component CSL4, putative	CSL4	195	0	0	0	3	2	2
PF3D7_0914300	met-10+ like protein, putative	N/A	781	0	0	0	3	2	2
PF3D7_0423100	AP-4 complex subunit sigma, putative	N/A	146	0	0	0	3	3	2
PF3D7_1038000	antigen UB05	N/A	119	0	0	0	3	3	2
PF3D7_1102400	phosphopantothenate--cysteine ligase, putative	PPCS	660	0	0	0	3	3	2
PF3D7_1414800	small nuclear ribonucleoprotein-associated protein B, putative	SMB1	201	0	0	0	3	3	2
PF3D7_1421400	DNA-directed RNA polymerase III subunit RPC6, putative	RPC34	288	0	0	0	3	3	2
PF3D7_1443000	serine/threonine protein kinase	SRPK2	1268	0	0	0	3	3	2
PF3D7_1309100	60S ribosomal protein L24, putative	N/A	162	0	3	0	3	3	2
PF3D7_1323400	60S ribosomal protein L23	RPL23	190	0	3	0	3	3	2
PF3D7_1130100	60S ribosomal protein L38	RPL38	87	0	4	0	3	3	2
PF3D7_0821700	60S ribosomal protein L22, putative	N/A	139	2	5	0	3	3	2
PF3D7_0310500	ATP-dependent RNA helicase DHX57, putative	DHX57	2269	0	0	0	3	4	2
PF3D7_1108500	succinate--CoA ligase [ADP-forming] subunit alpha, putative	SCS-alpha	327	0	0	0	3	4	2
PF3D7_1139200	VPS9 domain-containing protein, putative	N/A	383	0	0	0	3	4	2
PF3D7_1216200	glycerol-3-phosphate dehydrogenase [NAD(+)], putative	N/A	367	0	0	0	3	4	2
PF3D7_0308600	pre-mRNA-processing factor 19, putative	PRPF19	532	0	0	0	3	6	2
PF3D7_1360900	RNA-binding protein, putative	N/A	389	0	2	0	3	0	3
PF3D7_1332600	DNA-(apurinic or apyrimidinic site) lyase 1	APN1	597	0	0	0	3	1	3
PF3D7_0905400	high molecular weight rhoptry protein 3	RhopH3	897	10	4	0	3	1	3
PF3D7_1116300	peptidyl-prolyl cis-trans isomerase	CYP19C	167	0	0	0	3	2	3
PF3D7_1029600	adenosine deaminase	ADA	367	2	2	0	3	2	3
PF3D7_0215700	DNA-directed RNA polymerase II subunit RPB2, putative	RPB2	1340	0	0	0	3	3	3
PF3D7_0320500	nicotinamidase, putative	Nico	429	0	0	0	3	3	3
PF3D7_0624200	SURP domain-containing protein, putative	N/A	341	0	0	0	3	3	3
PF3D7_0317000	proteasome subunit alpha type-3, putative	N/A	252	5	0	0	3	3	3
PF3D7_1341300	60S ribosomal protein L18-2, putative	N/A	187	2	8	0	3	3	3
PF3D7_0415900	60S ribosomal protein L15, putative	N/A	205	5	5	2	3	3	3
PF3D7_0505900	mediator of RNA polymerase II transcription subunit 11, putative	MED11	126	0	0	0	3	4	3
PF3D7_0520300	U6 snRNA-associated Sm-like protein LSm2, putative	LSM2	103	0	0	0	3	4	3
PF3D7_0527200	ubiquitin carboxyl-terminal hydrolase 14	USP14	605	0	0	0	3	4	3
PF3D7_0716400	transcription initiation factor IIA subunit 1, putative	N/A	174	0	0	0	3	4	3
PF3D7_1127100	deoxyuridine 5'-triphosphate nucleotidohydrolase	dUTPase	173	0	0	0	3	4	3
PF3D7_1218200	symplekin domain-containing protein, putative	N/A	2134	0	0	0	3	4	3
PF3D7_1307000	exosome complex component RRP40, putative	RRP40	245	0	0	0	3	4	3
PF3D7_1366900	conserved protein, unknown function	N/A	685	0	0	0	3	4	3
PF3D7_1008800	nucleolar protein 5, putative	NOP5	469	0	0	0	3	5	3
PF3D7_1213800	proline--tRNA ligase	PRS	746	5	6	0	3	5	3
PF3D7_1431700	60S ribosomal protein L14, putative	N/A	165	5	8	2	3	1	4
PF3D7_1242700	40S ribosomal protein S17, putative	N/A	137	4	9	3	3	1	4
PF3D7_0406700	KLRAQ domain-containing protein, putative	N/A	847	0	0	0	3	3	4
PF3D7_1474800	proteasome subunit alpha type-1, putative	N/A	254	3	0	0	3	3	4
PF3D7_1105100	histone H2B	H2B	117	7	4	4	3	3	4
PF3D7_0213700	conserved protein, unknown function	N/A	154	0	0	0	3	4	4
PF3D7_0526500	conserved Plasmodium protein, unknown function	N/A	1384	0	0	0	3	4	4
PF3D7_0807000	YEATS domain-containing protein, putative	N/A	222	0	0	0	3	4	4
PF3D7_1027300	peroxiredoxin	nPrx	393	0	0	0	3	4	4
PF3D7_1126900	small nuclear ribonucleoprotein F, putative	SNRPF	86	0	0	0	3	4	4
PF3D7_1213600	dynein light chain 1, putative	DLC8	93	0	0	0	3	4	4
PF3D7_1352800	vacuolar fusion protein MON1, putative	MON1	884	0	0	0	3	4	4
PF3D7_1011400	proteasome subunit beta type-5	N/A	271	2	0	0	3	4	4
PF3D7_1437400	pantothenate kinase 2, putative	PANK2	766	0	0	0	3	5	4
PF3D7_1361100	protein transport protein Sec24A	SEC24A	940	3	0	0	3	2	5
PF3D7_1303300	conserved Plasmodium protein, unknown function	N/A	320	0	0	0	3	4	5
PF3D7_1460700	60S ribosomal protein L27	RPL27	146	2	9	0	3	6	5
PF3D7_0730200	AP-4 complex subunit beta, putative	N/A	858	0	0	0	3	7	5
PF3D7_1117700	GTP-binding nuclear protein RAN/TC4	RAN	214	3	0	0	3	8	5
PF3D7_1205400	kelch domain-containing protein, putative	N/A	1085	0	0	0	3	10	5
PF3D7_0317200	cdc2-related protein kinase 4	CRK4	1553	0	0	0	3	3	6
PF3D7_0617100	AP-2 complex subunit alpha, putative	N/A	1236	0	0	0	3	4	6
PF3D7_1446500	nucleoporin NUP313, putative	NUP313	3001	0	0	0	3	4	6
PF3D7_0708300	EKC/KEOPS complex subunit BUD32	BUD32	229	0	0	0	3	5	6
PF3D7_1033700	bromodomain protein 1	BDP1	488	0	0	0	3	5	6
PF3D7_1406700	vacuolar protein sorting-associated protein 29	VPS29	194	0	0	0	3	5	6
PF3D7_0603400	trophozoite exported protein 1	TEX1	1103	0	0	0	3	6	6
PF3D7_1472900	dihydroorotase, putative	N/A	358	0	0	0	3	7	6
PF3D7_1353900	proteasome subunit alpha type-7, putative	N/A	241	3	0	0	3	7	6
PF3D7_1359400	CUGBP Elav-like family member 1	CELF1	509	4	0	0	3	8	6
PF3D7_1234800	splicing factor 3B subunit 3, putative	SF3B3	1329	0	0	0	3	6	7
PF3D7_1107300	polyadenylate-binding protein-interacting protein 1, putative	PAIP1	3334	0	0	0	3	8	7
PF3D7_1426700	phosphoenolpyruvate carboxylase	PEPC	1148	3	0	0	3	3	10
PF3D7_0316500	kinetochore protein NUF2, putative	NUF2	461	0	0	0	2	0	0
PF3D7_0818700	DNA helicase, putative	N/A	1223	0	0	0	2	0	0
PF3D7_1334200	chaperone binding protein, putative	N/A	524	0	0	0	2	0	0
PF3D7_0412000	LITAF-like zinc finger protein, putative	N/A	778	0	0	0	2	1	0
PF3D7_0829000	conserved Plasmodium membrane protein, unknown function	N/A	1907	0	0	0	2	1	0
PF3D7_1003600	inner membrane complex protein 1c, putative	IMC1c	281	0	0	0	2	1	0
PF3D7_1206600	DNA-directed RNA polymerase III subunit RPC2, putative	RPC2	1450	0	0	0	2	1	0
PF3D7_1418100	liver specific protein 1, putative	LISP1	3597	0	0	0	2	1	0
PF3D7_0405500	conserved Plasmodium protein, unknown function	N/A	224	0	0	0	2	2	0
PF3D7_1236300	conserved protein, unknown function	N/A	425	0	0	0	2	2	0
PF3D7_0410400	exosome complex component RRP4	RRP4	338	0	0	0	2	3	0
PF3D7_1124700	GrpE protein homolog, mitochondrial, putative	MGE1	301	0	0	0	2	4	0
PF3D7_0815600	eukaryotic translation initiation factor 3 subunit G, putative	EIF3G	268	0	0	0	2	0	1
PF3D7_0928800	serine/threonine protein kinase, putative	N/A	820	0	0	0	2	0	1
PF3D7_1007900	eukaryotic translation initiation factor 3 subunit D, putative	EIF3D	543	0	0	0	2	0	1
PF3D7_0724000	Rab GTPase activator and protein kinase, putative	N/A	1936	0	0	0	2	1	1
PF3D7_0812100	proteasome activator complex subunit 4, putative	N/A	2651	0	0	0	2	1	1
PF3D7_1104400	thioredoxin-like mero protein	Trx-mero	424	0	0	0	2	1	1
PF3D7_1203200	signal recognition particle subunit SRP14	SRP14	104	0	0	0	2	1	1
PF3D7_1237200	conserved Plasmodium protein, unknown function	N/A	1915	0	0	0	2	1	1
PF3D7_1309000	conserved protein, unknown function	N/A	360	0	0	0	2	1	1
PF3D7_1332300	trafficking protein particle complex subunit 2, putative	TRAPPC2	163	0	0	0	2	1	1
PF3D7_1351800	conserved Plasmodium protein, unknown function	N/A	230	0	0	0	2	1	1
PF3D7_1458800	DNA-directed RNA polymerase III subunit RPC5, putative	N/A	865	0	0	0	2	1	1
PF3D7_1107400	DNA repair protein RAD51	RAD51	350	2	0	0	2	1	1
PF3D7_1212700	eukaryotic translation initiation factor 3 subunit A, putative	EIF3A	1377	0	2	0	2	1	1
PF3D7_1317800	40S ribosomal protein S19	RPS19	145	2	5	2	2	1	1
PF3D7_0218700	pre-mRNA-processing protein 45, putative	PRP45	482	0	0	0	2	2	1
PF3D7_0908300	conserved protein, unknown function	N/A	305	0	0	0	2	2	1
PF3D7_0935200	vacuolar protein sorting-associated protein 33, putative	VPS33	1147	0	0	0	2	2	1
PF3D7_1023900	chromodomain-helicase-DNA-binding protein 1 homolog, putative	CHD1	3328	0	0	0	2	2	1
PF3D7_1026000	conserved Plasmodium protein, unknown function	N/A	363	0	0	0	2	2	1
PF3D7_1128100	prefoldin subunit 5, putative	N/A	248	0	0	0	2	2	1
PF3D7_1225600	conserved Plasmodium protein, unknown function	N/A	781	0	0	0	2	2	1
PF3D7_1239900	vacuolar protein sorting-associated protein 16, putative	VPS16	1032	0	0	0	2	2	1
PF3D7_1243700	ubiquitin-conjugating enzyme E2, putative	N/A	465	0	0	0	2	2	1
PF3D7_1427300	conserved Plasmodium protein, unknown function	N/A	1477	0	0	0	2	2	1
PF3D7_1477300	Plasmodium exported protein (PHIST), unknown function	Pfg14-744	280	0	0	0	2	2	1
PF3D7_0108000	proteasome subunit beta type-3, putative	N/A	218	4	0	0	2	2	1
PF3D7_0302900	exportin-1, putative	N/A	1254	3	2	0	2	2	1
PF3D7_1118200	heat shock protein 90, putative	N/A	930	26	14	0	2	2	1
PF3D7_1314900	general transcription factor IIH subunit 2	P44	401	0	0	0	2	3	1
PF3D7_1423800	vacuolar protein sorting-associated protein 3, putative	VPS3	1468	0	0	0	2	3	1
PF3D7_0719700	40S ribosomal protein S10, putative	RPS10	137	4	3	0	2	3	1
PF3D7_0720400	apoptosis-inducing factor, putative	AIF	642	0	8	0	2	3	1
PF3D7_0804800	peptidyl-prolyl cis-trans isomerase	CYP24	217	0	0	0	2	4	1
PF3D7_1213200	mediator of RNA polymerase II transcription subunit 18, putative	MED18	278	0	0	0	2	4	1
PF3D7_0512000	prefoldin subunit 6	PFD6	119	0	0	0	2	5	1
PF3D7_0807500	proteasome subunit alpha type-6, putative	N/A	260	8	0	0	2	5	1
PF3D7_1445700	conserved Plasmodium protein, unknown function	N/A	351	0	0	0	2	0	2
PF3D7_0310700	trafficking protein particle complex subunit 4, putative	TRAPPC4	145	0	0	0	2	1	2
PF3D7_0907400	ATP-dependent protease ATPase subunit ClpY	ClpY	922	0	0	0	2	1	2
PF3D7_1107000	U6 snRNA-associated Sm-like protein LSm4, putative	LSM4	126	0	0	0	2	1	2
PF3D7_1125900	XTBD domain-containing protein, putative	N/A	93	0	0	0	2	1	2
PF3D7_1438500	cleavage and polyadenylation specificity factor subunit 3, putative	CPSF3	876	0	0	0	2	1	2
PF3D7_0604500	conserved Plasmodium protein, unknown function	N/A	2874	2	0	0	2	1	2
PF3D7_1419300	glutathione S-transferase	GST	211	2	0	0	2	1	2
PF3D7_0626200	conserved Plasmodium protein, unknown function	N/A	418	0	0	0	2	2	2
PF3D7_0708100	DNA-directed RNA polymerases I, II, and III subunit RPABC5, putative	RPB10	69	0	0	0	2	2	2
PF3D7_0723600	proteasome assembly chaperone 4, putative	N/A	149	0	0	0	2	2	2
PF3D7_0914400	protein KIC3	KIC3	249	0	0	0	2	2	2
PF3D7_0925700	histone deacetylase 1	HDAC1	449	0	0	0	2	2	2
PF3D7_1015200	cysteine--tRNA ligase	CysRS	677	0	0	0	2	2	2
PF3D7_1126500	WD repeat-containing protein, putative	N/A	1368	0	0	0	2	2	2
PF3D7_1147500	protein farnesyltransferase subunit beta	FTB	923	0	0	0	2	2	2
PF3D7_1205600	tetratricopeptide repeat protein, putative	N/A	333	0	0	0	2	2	2
PF3D7_1215000	thioredoxin peroxidase 2	Trx-Px2	216	0	0	0	2	2	2
PF3D7_1366300	conserved Plasmodium protein, unknown function	N/A	4136	0	0	0	2	2	2
PF3D7_1470600	RAP protein, putative	N/A	533	0	0	0	2	2	2
PF3D7_0709700	prodrug activation and resistance esterase	PARE	368	2	0	0	2	2	2
PF3D7_0822300	small nuclear ribonucleoprotein G, putative	SNRPG	83	3	0	0	2	2	2
PF3D7_1105000	histone H4	H4	103	11	8	9	2	2	2
PF3D7_0621500	ribonuclease P/MRP protein subunit RPP1, putative	RPP1	343	0	0	0	2	3	2
PF3D7_0629600	ribosomal RNA-processing protein 7, putative	N/A	259	0	0	0	2	3	2
PF3D7_0826500	ubiquitin conjugation factor E4 B, putative	UBE4B	1326	0	0	0	2	3	2
PF3D7_1003500	40S ribosomal protein S20e, putative	N/A	118	3	3	0	2	3	2
PF3D7_0618300	60S ribosomal protein L27a, putative	N/A	148	4	11	2	2	3	2
PF3D7_1446200	M17 leucyl aminopeptidase	LAP	605	0	0	0	2	4	2
PF3D7_0611400	SWIB/MDM2 domain-containing protein	SWIB	830	2	0	0	2	4	2
PF3D7_1011800	PRE-binding protein	PREBP	1139	0	5	0	2	4	2
PF3D7_1427900	leucine-rich repeat protein	N/A	281	0	0	0	2	5	2
PF3D7_0929200	RNA-binding protein, putative	N/A	289	13	7	3	2	0	3
PF3D7_1148700	Plasmodium exported protein (PHISTc), unknown function	GEXP12	370	0	0	0	2	1	3
PF3D7_0303000	N-ethylmaleimide-sensitive fusion protein	NSF	783	0	0	0	2	2	3
PF3D7_1116200	pyridoxine biosynthesis protein PDX2	PDX2	219	0	0	0	2	2	3
PF3D7_1367000	suppressor of kinetochore protein 1, putative	SKP1	162	0	0	0	2	2	3
PF3D7_0500800	mature parasite-infected erythrocyte surface antigen	MESA	1434	5	0	0	2	2	3
PF3D7_1142600	60S ribosomal protein L35ae, putative	N/A	140	0	3	0	2	2	3
PF3D7_0322000	peptidyl-prolyl cis-trans isomerase	CYP19A	171	3	3	0	2	2	3
PF3D7_1341900	V-type proton ATPase subunit D, putative	N/A	247	0	5	0	2	2	3
PF3D7_0418500	trafficking protein particle complex subunit 3, putative	BET3	187	0	0	0	2	3	3
PF3D7_0711300	conserved Plasmodium protein, unknown function	N/A	119	0	0	0	2	3	3
PF3D7_0728900	RNA-binding protein, putative	N/A	492	0	0	0	2	3	3
PF3D7_0729000	signal recognition particle subunit SRP9	SRP9	103	0	0	0	2	3	3
PF3D7_1225200	DNA-binding protein, putative	N/A	1187	0	0	0	2	3	3
PF3D7_1020900	ADP-ribosylation factor	ARF1	181	15	9	0	2	3	3
PF3D7_0614500	60S ribosomal protein L19	RPL19	182	0	10	0	2	3	3
PF3D7_0704200	tRNA m5C-methyltransferase, putative	N/A	1193	0	0	0	2	4	3
PF3D7_0716800	eukaryotic translation initiation factor 3 subunit I, putative	EIF3I	327	2	0	0	2	4	3
PF3D7_1414000	26S proteasome regulatory subunit RPN13, putative	RPN13	253	2	0	0	2	4	3
PF3D7_1466400	AP2 domain transcription factor AP2-EXP	ApiAP2	813	2	0	0	2	4	3
PF3D7_1308300	40S ribosomal protein S27	RPS27	82	3	2	0	2	4	3
PF3D7_0924300	thiamine pyrophosphokinase	TPK	400	0	0	0	2	5	3
PF3D7_1236100	clustered-asparagine-rich protein	CARP	445	4	5	2	2	5	3
PF3D7_1329100	myosin F, putative	MyoF	2160	16	27	5	2	5	3
PF3D7_1441100	conserved Plasmodium protein, unknown function	N/A	227	0	0	0	2	6	3
PF3D7_1432800	HP12 protein homolog, putative	N/A	733	0	0	0	2	0	4
PF3D7_0209200	exosome complex component MTR3, putative	MTR3	275	0	0	0	2	1	4
PF3D7_1013600	conserved Plasmodium protein, unknown function	N/A	2238	0	0	0	2	3	4
PF3D7_1457300	MA3 domain-containing protein, putative	N/A	639	0	0	0	2	3	4
PF3D7_1115400	cysteine proteinase falcipain 3	FP3	492	8	4	0	2	3	4
PF3D7_0519400	40S ribosomal protein S24	RPS24	133	2	5	0	2	4	4
PF3D7_1408100	plasmepsin III	PMIII	451	19	12	6	2	5	4
PF3D7_0505200	actin-like protein, putative	ALP2b	565	0	0	0	2	3	5
PF3D7_0719000	conserved protein, unknown function	N/A	153	0	0	0	2	4	5
PF3D7_1428900	conserved Plasmodium protein, unknown function	N/A	1445	0	0	0	2	4	5
PF3D7_1032800	leucine-rich repeat protein	LRR1	309	0	0	0	2	7	5
PF3D7_1332900	isoleucine--tRNA ligase, putative	cyto-IRS	1272	2	0	0	2	4	6
PF3D7_0317600	40S ribosomal protein S11, putative	RPS11	161	10	13	5	2	7	6
PF3D7_1003300	N-terminal acetyltransferase A complex catalytic subunit ARD1, putative	ARD1	152	0	0	0	2	5	7
PF3D7_0301700	Plasmodium exported protein, unknown function	N/A	317	0	0	0	1	0	0
PF3D7_0317300	conserved Plasmodium protein, unknown function	N/A	3394	0	0	0	1	0	0
PF3D7_0516300	tRNA pseudouridine synthase, putative	N/A	681	0	0	0	1	0	0
PF3D7_0530700	conserved Plasmodium protein, unknown function	N/A	1083	0	0	0	1	0	0
PF3D7_0710200	conserved Plasmodium protein, unknown function	N/A	2910	0	0	0	1	0	0
PF3D7_0714500	transcription elongation factor s-II, putative	N/A	403	0	0	0	1	0	0
PF3D7_0722200	rhoptry-associated leucine zipper-like protein 1	RALP1	749	0	0	0	1	0	0
PF3D7_0808100	AP-3 complex subunit delta, putative	N/A	1609	0	0	0	1	0	0
PF3D7_0813200	CS domain protein, putative	N/A	313	0	0	0	1	0	0
PF3D7_0821600	polyribonucleotide 5'-hydroxyl-kinase Clp1, putative	CLP1	674	0	0	0	1	0	0
PF3D7_0826300	SPRY domain, putative	N/A	445	0	0	0	1	0	0
PF3D7_0909900	helicase SKI2W, putative	N/A	1373	0	0	0	1	0	0
PF3D7_0917600	pre-mRNA-splicing factor ATP-dependent RNA helicase PRP43, putative	PRP43	820	0	0	0	1	0	0
PF3D7_0918900	gamma-glutamylcysteine synthetase	gammaGCS	1063	0	0	0	1	0	0
PF3D7_0921000	ubiquitin-conjugating enzyme E2, putative	N/A	163	0	0	0	1	0	0
PF3D7_1133600	conserved Plasmodium protein, unknown function	N/A	708	0	0	0	1	0	0
PF3D7_1235300	CCR4-NOT transcription complex subunit 4, putative	NOT4	1662	0	0	0	1	0	0
PF3D7_1243800	WD repeat-containing protein 82, putative	WDR82	370	0	0	0	1	0	0
PF3D7_1340100	exosome complex component RRP42, putative	RRP42	278	0	0	0	1	0	0
PF3D7_1419700	eukaryotic translation initiation factor 3 subunit H, putative	EIF3H	509	0	0	0	1	0	0
PF3D7_0612100	eukaryotic translation initiation factor 3 subunit L, putative	EIF3L	656	2	0	0	1	0	0
PF3D7_0415300	cdc2-related protein kinase 3	CRK3	1339	0	0	0	1	1	0
PF3D7_1009200	ribonuclease, putative	N/A	915	0	0	0	1	1	0
PF3D7_1013200	conserved Plasmodium protein, unknown function	N/A	1064	0	0	0	1	1	0
PF3D7_1034400	flavoprotein subunit of succinate dehydrogenase	SDHA	631	0	0	0	1	1	0
PF3D7_1214900	conserved protein, unknown function	N/A	245	0	0	0	1	1	0
PF3D7_1243000	syntaxin-16, putative	STX16	302	0	0	0	1	1	0
PF3D7_1312900	eukaryotic translation initation factor 4 gamma	EIF4G	1255	0	0	0	1	1	0
PF3D7_1322200	TOG domain-containing protein, putative	N/A	3438	0	0	0	1	1	0
PF3D7_1331200	conserved Plasmodium protein, unknown function	N/A	407	0	0	0	1	1	0
PF3D7_1360800	falcilysin	FLN	1193	0	0	0	1	1	0
PF3D7_1364000	conserved protein, unknown function	N/A	827	0	0	0	1	1	0
PF3D7_1421100	conserved Plasmodium protein, unknown function	N/A	1253	0	0	0	1	1	0
PF3D7_1426100	transcription factor BTF3, putative	BTF3	171	0	0	0	1	1	0
PF3D7_1432900	SF-assemblin, putative	N/A	269	0	0	0	1	1	0
PF3D7_1433100	HID1 domain-containing protein, putative	N/A	1123	0	0	0	1	1	0
PF3D7_1446700	conserved Plasmodium protein, unknown function	N/A	357	0	0	0	1	1	0
PF3D7_1109900	60S ribosomal protein L36	RPL36	112	0	4	0	1	1	0
PF3D7_1030600	tRNA N6-adenosine threonylcarbamoyltransferase	KAE1	598	0	0	0	1	2	0
PF3D7_1349500	conserved Plasmodium protein, unknown function	N/A	3381	0	0	0	1	2	0
PF3D7_0602800	JmjC domain-containing protein 2, putative	JmjC2	646	0	0	0	1	3	0
PF3D7_1012600	GMP synthase [glutamine-hydrolyzing]	GMPS	555	0	0	0	1	4	0
PF3D7_0206600	DNA-directed RNA polymerase III subunit RPC10, putative	N/A	106	0	0	0	1	0	1
PF3D7_0309000	dual specificity protein phosphatase	YVH1	575	0	0	0	1	0	1
PF3D7_0317500	kinesin-5	EG5	1619	0	0	0	1	0	1
PF3D7_0616300	conserved Plasmodium protein, unknown function	N/A	227	0	0	0	1	0	1
PF3D7_0904000	GTPase-activating protein, putative	N/A	426	0	0	0	1	0	1
PF3D7_0917000	merozoite organizing protein	MOP	1826	0	0	0	1	0	1
PF3D7_1142100	conserved Plasmodium protein, unknown function	N/A	2738	0	0	0	1	0	1
PF3D7_1230800	pre-mRNA-splicing regulator WTAP, putative	WTAP	584	0	0	0	1	0	1
PF3D7_1235900	pre-mRNA-splicing factor SYF1, putative	XAB2	1031	0	0	0	1	0	1
PF3D7_1309700	vacuolar protein sorting-associated protein 18, putative	VPS18	1672	0	0	0	1	0	1
PF3D7_1326700	conserved Apicomplexan protein, unknown function	N/A	542	0	0	0	1	0	1
PF3D7_1350500	conserved Plasmodium protein, unknown function	N/A	1144	0	0	0	1	0	1
PF3D7_1363400	polyubiquitin binding protein, putative	DOA1	905	0	0	0	1	0	1
PF3D7_1406100	tubby domain-containing protein, putative	N/A	1361	0	0	0	1	0	1
PF3D7_1419000	conserved Plasmodium protein, unknown function	N/A	1166	0	0	0	1	0	1
PF3D7_1443300	U6 snRNA-associated Sm-like protein LSm5, putative	LSM5	101	0	0	0	1	0	1
PF3D7_0501200	parasite-infected erythrocyte surface protein	PIESP2	408	6	0	0	1	0	1
PF3D7_0202000	knob-associated histidine-rich protein	KAHRP	654	0	0	0	1	1	1
PF3D7_0302100	serine/threonine protein kinase	SRPK1	1338	0	0	0	1	1	1
PF3D7_0311300	phosphatidylinositol 3- and 4-kinase, putative	N/A	953	0	0	0	1	1	1
PF3D7_0318600	cleavage and polyadenylation specificity factor, putative	N/A	1017	0	0	0	1	1	1
PF3D7_0414000	structural maintenance of chromosomes protein 3	SMC3	1193	0	0	0	1	1	1
PF3D7_0508700	pre-mRNA-processing ATP-dependent RNA helicase PRP5, putative	PRP5	1490	0	0	0	1	1	1
PF3D7_0709500	nucleic acid-binding protein, putative	N/A	135	0	0	0	1	1	1
PF3D7_0730900	EMP1-trafficking protein	PTP4	2110	0	0	0	1	1	1
PF3D7_0805700	serine/threonine protein kinase, FIKK family	FIKK8	1457	0	0	0	1	1	1
PF3D7_0817900	high mobility group protein B2	HMGB2	99	0	0	0	1	1	1
PF3D7_0822100	mediator of RNA polymerase II transcription subunit 7, putative	MED7	234	0	0	0	1	1	1
PF3D7_0902800	serine repeat antigen 9	SERA9	932	0	0	0	1	1	1
PF3D7_0920700	CRAL/TRIO domain-containing protein, putative	N/A	593	0	0	0	1	1	1
PF3D7_0928300	conserved Plasmodium protein, unknown function	N/A	197	0	0	0	1	1	1
PF3D7_1004300	E3 ubiquitin-protein ligase, putative	N/A	1130	0	0	0	1	1	1
PF3D7_1015300	methionine aminopeptidase 1b, putative	METAP1b	517	0	0	0	1	1	1
PF3D7_1025300	conserved protein, unknown function	N/A	922	0	0	0	1	1	1
PF3D7_1112400	nucleic acid binding protein, putative	N/A	191	0	0	0	1	1	1
PF3D7_1124300	conserved protein, unknown function	N/A	525	0	0	0	1	1	1
PF3D7_1148000	serine/threonine protein kinase, putative	N/A	1429	0	0	0	1	1	1
PF3D7_1208800	zinc finger protein, putative	N/A	1180	0	0	0	1	1	1
PF3D7_1227100	DNA helicase 60	DH60	742	0	0	0	1	1	1
PF3D7_1230400	ATP-dependent protease subunit ClpQ	ClpQ	207	0	0	0	1	1	1
PF3D7_1235700	ATP synthase subunit beta, mitochondrial	N/A	535	0	0	0	1	1	1
PF3D7_1244800	translation machinery-associated protein 46, putative	N/A	335	0	0	0	1	1	1
PF3D7_1305300	translational activator GCN1, putative	GCN1	3525	0	0	0	1	1	1
PF3D7_1305900	conserved Plasmodium protein, unknown function	N/A	475	0	0	0	1	1	1
PF3D7_1313700	Maf-like protein, putative	N/A	264	0	0	0	1	1	1
PF3D7_1315700	tRNA (adenine(58)-N(1))-methyltransferase catalytic subunit TRM61, putative	GCD14	316	0	0	0	1	1	1
PF3D7_1319300	tRNA (guanine(26)-N(2))-dimethyltransferase, putative	TRM1	804	0	0	0	1	1	1
PF3D7_1326600	conserved Plasmodium protein, unknown function	N/A	4780	0	0	0	1	1	1
PF3D7_1346300	DNA/RNA-binding protein Alba 2	ALBA2	211	0	0	0	1	1	1
PF3D7_1353600	ER lumen protein retaining receptor	ERD2	221	0	0	0	1	1	1
PF3D7_1353800	proteasome subunit alpha type-4, putative	N/A	246	0	0	0	1	1	1
PF3D7_1357700	U3 small nucleolar RNA-associated protein 21, putative	UTP21	1218	0	0	0	1	1	1
PF3D7_1419600	conserved Plasmodium protein, unknown function	N/A	459	0	0	0	1	1	1
PF3D7_1421800	conserved Plasmodium protein, unknown function	N/A	371	0	0	0	1	1	1
PF3D7_1438600	conserved protein, unknown function	N/A	277	0	0	0	1	1	1
PF3D7_1452500	syntaxin-6, putative	STX6	211	0	0	0	1	1	1
PF3D7_1460300	60S ribosomal protein L29, putative	RPL29	67	0	0	0	1	1	1
PF3D7_1472000	pre-mRNA-splicing factor ISY1, putative	ISY1	201	0	0	0	1	1	1
PF3D7_0621800	nascent polypeptide-associated complex subunit alpha, putative	N/A	184	2	0	0	1	1	1
PF3D7_1461300	40S ribosomal protein S28e, putative	N/A	67	2	0	0	1	1	1
PF3D7_1124900	60S ribosomal protein L35, putative	RPL35	124	0	3	0	1	1	1
PF3D7_0503800	60S ribosomal protein L31	RPL31	120	0	5	0	1	1	1
PF3D7_0714000	histone H2B variant	H2B.Z	123	8	0	2	1	1	1
PF3D7_0303100	CLP1 P-loop domain-containing protein, putative	N/A	1441	0	0	0	1	2	1
PF3D7_0406200	parasitophorous vacuole membrane protein S16	Pfs16	157	0	0	0	1	2	1
PF3D7_0409400	chaperone protein DnaJ	DnaJ	672	0	0	0	1	2	1
PF3D7_0532300	Plasmodium exported protein (PHISTb), unknown function	N/A	509	0	0	0	1	2	1
PF3D7_0617300	conserved Plasmodium protein, unknown function	N/A	139	0	0	0	1	2	1
PF3D7_0622800	leucine--tRNA ligase, putative	N/A	1447	0	0	0	1	2	1
PF3D7_0816100	phosphopantothenoylcysteine decarboxylase, putative	PPCDC	185	0	0	0	1	2	1
PF3D7_0820500	protein transport protein YIF1, putative	YIF1	852	0	0	0	1	2	1
PF3D7_1112100	conserved Plasmodium protein, unknown function	N/A	2460	0	0	0	1	2	1
PF3D7_1129800	conserved Plasmodium protein, unknown function	N/A	282	0	0	0	1	2	1
PF3D7_1139800	conserved Plasmodium protein, unknown function	N/A	2213	0	0	0	1	2	1
PF3D7_1235600	serine hydroxymethyltransferase	SHMT	442	0	0	0	1	2	1
PF3D7_1345900	kinetochore protein SPC25, putative	SPC25	216	0	0	0	1	2	1
PF3D7_1355300	histone-lysine N-methyltransferase, putative	SET6	509	0	0	0	1	2	1
PF3D7_1406000	RNA-binding protein 8A, putative	RBM8A	107	0	0	0	1	2	1
PF3D7_1416900	prefoldin subunit 2, putative	N/A	147	0	0	0	1	2	1
PF3D7_0803800	proteasome subunit beta type-4	N/A	265	2	0	0	1	2	1
PF3D7_0918300	eukaryotic translation initiation factor 3 subunit F, putative	EIF3F	320	5	0	0	1	2	1
PF3D7_0932800	importin alpha re-exporter, putative	CSE1	1342	3	0	0	1	3	1
PF3D7_1144000	40S ribosomal protein S21	RPS21	82	3	3	0	1	3	1
PF3D7_1124400	U6 snRNA-associated Sm-like protein LSm1, putative	LSM1	147	2	0	0	1	4	1
PF3D7_1008100	zinc finger protein, putative	N/A	3853	31	0	0	1	4	1
PF3D7_1236000	vesicle transport v-SNARE protein VTI1, putative	N/A	410	0	0	0	1	5	1
PF3D7_1449500	AP2 domain transcription factor AP2-O5, putative	ApiAP2	715	2	0	0	1	0	2
PF3D7_1453700	HSP90 co-chaperone p23	P23	275	5	0	0	1	0	2
PF3D7_0312800	60S ribosomal protein L26, putative	N/A	126	0	7	0	1	0	2
PF3D7_0406400	cytosolic glyoxalase II	cGLO2	263	0	0	0	1	1	2
PF3D7_0415500	nuclear cap-binding protein subunit 2, putative	CBP20	234	0	0	0	1	1	2
PF3D7_0418200	eukaryotic translation initiation factor 3 subunit M, putative	EIF3M	429	0	0	0	1	1	2
PF3D7_0630300	DNA polymerase epsilon catalytic subunit A, putative	N/A	2907	0	0	0	1	1	2
PF3D7_0707200	conserved Plasmodium protein, unknown function	N/A	2129	0	0	0	1	1	2
PF3D7_1127300	tRNA (guanine-N(7)-)-methyltransferase, putative	N/A	293	0	0	0	1	1	2
PF3D7_1205500	zinc finger protein, putative	N/A	1785	0	0	0	1	1	2
PF3D7_1304900	DNA-directed RNA polymerase II subunit RPB11, putative	RPB11	126	0	0	0	1	1	2
PF3D7_1310400	conserved Plasmodium protein, unknown function	N/A	1135	0	0	0	1	1	2
PF3D7_0321500	peptidase, putative	N/A	1074	0	0	0	1	2	2
PF3D7_0418400	conserved Plasmodium protein, unknown function	N/A	109	0	0	0	1	2	2
PF3D7_0617200	BFR1 domain-containing protein, putative	N/A	446	0	0	0	1	2	2
PF3D7_0617800	histone H2A	H2A	132	0	0	0	1	2	2
PF3D7_0817500	histidine triad nucleotide-binding protein 1	HINT1	185	0	0	0	1	2	2
PF3D7_1025000	Eps15-like protein	EPS15	980	0	0	0	1	2	2
PF3D7_1119500	AP-4 complex subunit mu, putative	N/A	436	0	0	0	1	2	2
PF3D7_1125500	small nuclear ribonucleoprotein Sm D1, putative	SNRPD1	126	0	0	0	1	2	2
PF3D7_1241100	polyadenylation factor subunit 2, putative	PFS2	468	0	0	0	1	2	2
PF3D7_1350400	ubiquitin-activating enzyme E1, putative	N/A	706	0	0	0	1	2	2
PF3D7_1412800	glycylpeptide N-tetradecanoyltransferase	NMT	410	0	0	0	1	2	2
PF3D7_1417500	H/ACA ribonucleoprotein complex subunit 4, putative	CBF5	466	0	0	0	1	2	2
PF3D7_1428800	transcription initiation TFIID-like, putative	N/A	367	0	0	0	1	2	2
PF3D7_0906600	zinc finger protein, putative	N/A	843	3	0	0	1	2	2
PF3D7_1352500	thioredoxin-related protein, putative	N/A	208	3	0	0	1	2	2
PF3D7_0217800	40S ribosomal protein S26	RPS26	107	2	3	0	1	2	2
PF3D7_0218500	small nuclear ribonucleoprotein Sm D2, putative	SNRPD2	101	0	0	0	1	3	2
PF3D7_0413500	phosphoglucomutase-2	PGM2	295	0	0	0	1	3	2
PF3D7_0808400	coatomer subunit epsilon, putative	SEC28	278	0	0	0	1	3	2
PF3D7_0813400	conserved protein, unknown function	N/A	659	0	0	0	1	3	2
PF3D7_0909800	small nuclear ribonucleoprotein Sm D3, putative	SNRPD3	116	0	0	0	1	3	2
PF3D7_1238700	BTB/POZ domain-containing protein, putative	N/A	505	0	0	0	1	3	2
PF3D7_1470900	proteasome subunit beta type-2, putative	N/A	195	3	0	0	1	3	2
PF3D7_0721600	40S ribosomal protein S5, putative	N/A	195	3	14	5	1	3	2
PF3D7_0922500	phosphoglycerate kinase	PGK	416	5	9	6	1	3	2
PF3D7_0423800	cysteine-rich protective antigen	CyRPA	362	0	0	0	1	4	2
PF3D7_1333600	U3 small nucleolar RNA-associated protein 4, putative	UTP4	1335	0	0	0	1	4	2
PF3D7_0826700	receptor for activated c kinase	RACK1	323	15	6	2	1	7	2
PF3D7_0509800	phosphatidylinositol 4-kinase beta	PI4KB	1559	0	0	0	1	0	3
PF3D7_1419200	thioredoxin-like protein, putative	ATrx1	671	0	0	0	1	0	3
PF3D7_1201500	GPN-loop GTPase, putative	N/A	497	0	0	0	1	1	3
PF3D7_0922100	ubiquitin-like protein, putative	N/A	1542	4	0	0	1	2	3
PF3D7_0318200	DNA-directed RNA polymerase II subunit RPB1	RPB1	2457	0	0	0	1	3	3
PF3D7_1137400	UVB-resistance protein UVR8 homologue	N/A	425	0	0	0	1	3	3
PF3D7_1304500	small heat shock protein, putative	N/A	211	0	0	0	1	3	3
PF3D7_1364800	DNA-directed RNA polymerases I, II, and III subunit RPABC1, putative	RPB5	205	0	0	0	1	3	3
PF3D7_1431300	large subunit GTPase 1, putative	LSG1	833	0	0	0	1	4	3
PF3D7_0317800	26S proteasome non-ATPase regulatory subunit 9, putative	N/A	225	4	3	0	1	4	3
PF3D7_0727900	conserved Plasmodium protein, unknown function	N/A	1923	0	0	0	1	5	3
PF3D7_1328100	proteasome subunit beta type-7, putative	N/A	270	0	0	0	1	2	4
PF3D7_0213100	protein SIS1	SIS1	328	0	3	0	1	3	4
PF3D7_0307200	60S ribosomal protein L7, putative	N/A	257	5	14	4	1	3	4
PF3D7_1142700	methyltransferase, putative	N/A	615	7	0	0	1	4	4
PF3D7_1463300	DNA polymerase alpha subunit B, putative	N/A	539	2	0	0	1	5	4
PF3D7_1247400	peptidyl-prolyl cis-trans isomerase FKBP35	FKBP35	304	0	0	0	1	7	4
PF3D7_1440700	AP-3 complex subunit mu, putative	AP3M	733	0	0	0	1	2	5
PF3D7_1347500	DNA/RNA-binding protein Alba 4	ALBA4	372	7	4	4	1	4	5
PF3D7_1426000	60S ribosomal protein L21	RPL21	161	3	9	2	1	7	6
PF3D7_0518300	proteasome subunit beta type-1, putative	N/A	240	2	0	0	0	0	0
PF3D7_0106800	ras-related protein Rab-5C	RAB5c	214	2	0	0	0	0	0
PF3D7_0517400	FACT complex subunit SPT16, putative	FACT-L	1141	2	0	0	0	0	0
PF3D7_0525000	zinc finger protein, putative	N/A	704	2	0	0	0	0	0
PF3D7_0602600	SAC3 domain-containing protein, putative	N/A	1297	2	0	0	0	0	0
PF3D7_0603100	RNA-binding protein, putative	N/A	452	2	0	0	0	0	0
PF3D7_1020700	N-acetyltransferase, GNAT family, putative	N/A	1269	2	0	0	0	0	0
PF3D7_1133800	RNA (uracil-5-)methyltransferase, putative	N/A	857	2	0	0	0	0	0
PF3D7_1412300	nuclear transport factor 2, putative	NTF2	125	2	0	0	0	0	0
PF3D7_1468900	zinc finger protein, putative	N/A	813	2	0	0	0	0	0
PF3D7_0501000	Plasmodium exported protein, unknown function	N/A	260	3	0	0	0	0	0
PF3D7_1359000	conserved Plasmodium protein, unknown function	N/A	3281	3	0	0	0	0	0
PF3D7_1369400	conserved Plasmodium protein, unknown function	N/A	2868	3	0	0	0	0	0
PF3D7_0730400	IMP1-like protein, putative	IMP2	158	4	0	0	0	0	0
PF3D7_1443900	heat shock protein 90, putative	HSP90	927	4	0	0	0	0	0
PF3D7_1460600	inner membrane complex sub-compartment protein 3	ISP3	148	4	0	0	0	0	0
PF3D7_1203400	major facilitator superfamily domain-containing protein, putative	MFS4	1250	5	0	0	0	0	0
PF3D7_0918000	glideosome-associated protein 50	GAP50	396	6	0	0	0	0	0
PF3D7_0903200	ras-related protein RAB7	RAB7	206	10	0	0	0	0	0
PF3D7_1231100	ras-related protein Rab-2	RAB2	213	10	0	0	0	0	0
PF3D7_1144900	ras-related protein Rab-6	RAB6	207	12	0	0	0	0	0
PF3D7_1320600	ras-related protein Rab-11A	RAB11a	216	14	0	0	0	0	0
PF3D7_1461400	MORN repeat protein, putative	N/A	322	14	0	0	0	0	0
PF3D7_1420700	surface protein P113	P113	969	15	0	0	0	0	0
PF3D7_0612700	6-cysteine protein P12	P12	347	17	0	0	0	0	0
PF3D7_0104800	novel putative transporter 1, putative	NPT1	577	0	2	0	0	0	0
PF3D7_0303700	lipoamide acyltransferase component of branched-chain alpha-keto acid dehydrogenase complex	BCKDH-E2	448	0	2	0	0	0	0
PF3D7_0815200	importin subunit beta, putative	N/A	877	0	2	0	0	0	0
PF3D7_1237700	conserved protein, unknown function	N/A	210	0	2	0	0	0	0
PF3D7_1320800	dihydrolipoyllysine-residue succinyltransferase component of 2-oxoglutarate dehydrogenase complex	N/A	421	0	2	0	0	0	0
PF3D7_1006800	single-strand telomeric DNA-binding protein GBP2, putative	GBP2	246	2	2	0	0	0	0
PF3D7_1306600	V-type proton ATPase subunit H, putative	N/A	455	0	3	0	0	0	0
PF3D7_0104200	StAR-related lipid transfer protein	N/A	466	0	3	0	0	0	0
PF3D7_0521700	ATP-dependent RNA helicase DDX1, putative	DDX1	841	0	3	0	0	0	0
PF3D7_0625400	conserved Plasmodium protein, unknown function	N/A	412	0	3	0	0	0	0
PF3D7_1035400	merozoite surface protein 3	MSP3	354	0	3	0	0	0	0
PF3D7_1129900	major facilitator superfamily-related transporter, putative	MFR5	609	0	3	0	0	0	0
PF3D7_1136400	signal recognition particle subunit SRP72, putative	SRP72	886	0	3	0	0	0	0
PF3D7_1343700	kelch protein K13	Kelch13	726	0	3	0	0	0	0
PF3D7_0309800	YTH domain-containing protein, putative	N/A	280	2	3	0	0	0	0
PF3D7_1442900	protein transport protein SEC7, putative	SEC7	3384	2	3	0	0	0	0
PF3D7_0422700	eukaryotic initiation factor 4A-III, putative	EIF4A3	390	3	3	0	0	0	0
PF3D7_0831400	Plasmodium exported protein, unknown function	N/A	302	3	3	0	0	0	0
PF3D7_0621900	signal recognition particle subunit SRP68, putative	SRP68	776	4	3	0	0	0	0
PF3D7_0618000	conserved Plasmodium membrane protein, unknown function	N/A	795	6	3	0	0	0	0
PF3D7_0404900	6-cysteine protein P41	P41	378	14	3	0	0	0	0
PF3D7_0515000	pre-mRNA-splicing factor CWC2, putative	CWC2	848	17	3	0	0	0	0
PF3D7_0614300	major facilitator superfamily-related transporter, putative	MFR1	853	0	4	0	0	0	0
PF3D7_1022400	serine/arginine-rich splicing factor 4	SRSF4	538	0	4	0	0	0	0
PF3D7_1022700	phospholipid scramblase, putative	N/A	275	0	4	0	0	0	0
PF3D7_1340900	sodium-dependent phosphate transporter	PiT	687	0	4	0	0	0	0
PF3D7_1135400	conserved Plasmodium protein, unknown function	N/A	245	7	4	0	0	0	0
PF3D7_1432700	protein-L-isoaspartate(D-aspartate) O-methyltransferase, putative	N/A	224	10	4	0	0	0	0
PF3D7_0508000	6-cysteine protein	P38	349	15	4	0	0	0	0
PF3D7_0616800	malate:quinone oxidoreductase	MQO	521	0	5	0	0	0	0
PF3D7_0824400	nucleoside transporter 2	NT2	585	0	5	0	0	0	0
PF3D7_1464700	ATP synthase (C/AC39) subunit, putative	N/A	382	6	5	0	0	0	0
PF3D7_1218500	dynamin-like protein, putative	DYN3	1061	0	6	0	0	0	0
PF3D7_1037300	ADP/ATP transporter on adenylate translocase	ADT	301	10	6	0	0	0	0
PF3D7_0517300	serine/arginine-rich splicing factor 1	SR1	298	0	7	0	0	0	0
PF3D7_1132000	ubiquitin-like protein, putative	N/A	882	0	7	0	0	0	0
PF3D7_1335000	MSP7-like protein	MSRP1	380	0	8	0	0	0	0
PF3D7_1344800	aspartate carbamoyltransferase	ATCase	375	0	8	0	0	0	0
PF3D7_1133400	apical membrane antigen 1	AMA1	622	5	8	0	0	0	0
PF3D7_0207700	serine repeat antigen 4	SERA4	962	6	13	0	0	0	0
PF3D7_0401800	Plasmodium exported protein (PHISTb), unknown function	PfD80	560	0	0	2	0	0	0
PF3D7_1302000	EMP1-trafficking protein	PTP6	312	0	0	2	0	0	0
PF3D7_1353100	Plasmodium exported protein, unknown function	N/A	285	0	0	2	0	0	0
PF3D7_1355500	serine/threonine protein phosphatase 5	PP5	658	3	0	2	0	0	0
PF3D7_0103200	nucleoside transporter 4	NT4	434	0	3	2	0	0	0
PF3D7_1035500	merozoite surface protein 6	MSP6	371	0	4	2	0	0	0
PF3D7_0316600	formate-nitrite transporter	FNT	309	0	5	2	0	0	0
PF3D7_1132800	aquaglyceroporin	AQP	258	7	5	2	0	0	0
PF3D7_0206800	merozoite surface protein 2	MSP2	272	8	7	2	0	0	0
PF3D7_1211900	non-SERCA-type Ca2+ -transporting P-ATPase	ATP4	1264	0	12	2	0	0	0
PF3D7_0204700	hexose transporter	HT	504	12	3	3	0	0	0
PF3D7_1347200	nucleoside transporter 1	NT1	422	12	7	3	0	0	0
PF3D7_0702500	Plasmodium exported protein, unknown function	N/A	253	0	0	4	0	0	0
PF3D7_0702400	small exported membrane protein 1	SEMP1	123	0	3	4	0	0	0
PF3D7_1211800	polyubiquitin	PfpUB	254	0	4	4	0	0	0
PF3D7_0617900	histone H3 variant	H3.3	568	0	5	4	0	0	0
PF3D7_0819600	conserved protein, unknown function	N/A	277	14	6	4	0	0	0
PF3D7_1228600	merozoite surface protein 9	MSP9	743	0	2	5	0	0	0
PF3D7_0501500	rhoptry-associated protein 3	RAP3	400	11	3	5	0	0	0
PF3D7_0914700	major facilitator superfamily-related transporter, putative	MFR4	516	19	8	5	0	0	0
PF3D7_1456800	V-type H(+)-translocating pyrophosphatase, putative	VP1	717	36	12	10	0	0	0
PF3D7_0501600	rhoptry-associated protein 2	RAP2	398	38	15	10	0	0	0
PF3D7_1364100	6-cysteine protein	P92	796	56	23	12	0	0	0
PF3D7_1335100	merozoite surface protein 7	MSP7	351	26	24	18	0	0	0
PF3D7_0207600	serine repeat antigen 5	SERA5	997	35	62	22	0	0	0
PF3D7_1410400	rhoptry-associated protein 1	RAP1	782	81	20	24	0	0	0
PF3D7_0209000	6-cysteine protein P230	P230	3135	0	36	24	0	0	0
PF3D7_1035700	duffy binding-like merozoite surface protein	DBLMSP	697	0	40	38	0	0	0
PF3D7_0930300	merozoite surface protein 1	MSP1	1720	369	361	207	0	0	0
PF3D7_0212100	conserved Plasmodium protein, unknown function	N/A	1844	0	0	0	0	1	0
PF3D7_0302800	RNA-binding protein, putative	N/A	419	0	0	0	0	1	0
PF3D7_0308500	activator of Hsp90 ATPase, putative	N/A	140	0	0	0	0	1	0
PF3D7_0404600	conserved Plasmodium membrane protein, unknown function	N/A	4138	0	0	0	0	1	0
PF3D7_0501900	conserved protein, unknown function	N/A	381	0	0	0	0	1	0
PF3D7_0505800	small ubiquitin-related modifier	SUMO	100	0	0	0	0	1	0
PF3D7_0506800	transcription factor 25, putative	TCF25	929	0	0	0	0	1	0
PF3D7_0520700	CDC73 domain-containing protein, putative	N/A	974	0	0	0	0	1	0
PF3D7_0619200	conserved Plasmodium protein, unknown function	N/A	1062	0	0	0	0	1	0
PF3D7_0627900	ribonuclease P protein subunit p29, putative	POP4	291	0	0	0	0	1	0
PF3D7_0715300	calcium/calmodulin-dependent protein kinase, putative	N/A	517	0	0	0	0	1	0
PF3D7_0716200	PDCD2 domain-containing protein, putative	N/A	832	0	0	0	0	1	0
PF3D7_0719300	actin-related protein ARP6	ARP6	1032	0	0	0	0	1	0
PF3D7_0723900	RNA-binding protein, putative	N/A	1222	0	0	0	0	1	0
PF3D7_0803200	filament assembling protein, putative	N/A	728	0	0	0	0	1	0
PF3D7_0806500	DnaJ protein, putative	N/A	675	0	0	0	0	1	0
PF3D7_0811500	histone-arginine methyltransferase CARM1, putative	CARM1	912	0	0	0	0	1	0
PF3D7_0817300	conserved Plasmodium protein, unknown function	N/A	2235	0	0	0	0	1	0
PF3D7_0819900	U6 snRNA-associated Sm-like protein LSm3, putative	LSM3	91	0	0	0	0	1	0
PF3D7_0824200	conserved Plasmodium protein, unknown function	N/A	1124	0	0	0	0	1	0
PF3D7_0910800	cytosolic Fe-S cluster assembly factor NBP35, putative	NBP35	447	0	0	0	0	1	0
PF3D7_0917500	conserved protein, unknown function	N/A	681	0	0	0	0	1	0
PF3D7_0922400	para-aminobenzoic acid synthetase	pBAS	979	0	0	0	0	1	0
PF3D7_0923400	conserved Plasmodium protein, unknown function	N/A	1104	0	0	0	0	1	0
PF3D7_0936600	gametocyte exported protein 5	GEXP5	297	0	0	0	0	1	0
PF3D7_1004500	conserved Plasmodium protein, unknown function	N/A	202	0	0	0	0	1	0
PF3D7_1014100	merozoite surface protein MSA180	MSA180	1455	0	0	0	0	1	0
PF3D7_1015000	FAD synthetase, putative	N/A	328	0	0	0	0	1	0
PF3D7_1019600	conserved Plasmodium protein, unknown function	N/A	1210	0	0	0	0	1	0
PF3D7_1028300	rRNA-processing protein EBP2, putative	EBP2	315	0	0	0	0	1	0
PF3D7_1034000	Sec1 family protein, putative	SLY1	663	0	0	0	0	1	0
PF3D7_1104100	syntaxin, Qa-SNARE family	SYN13	347	0	0	0	0	1	0
PF3D7_1107800	AP2 domain transcription factor, putative	ApiAP2	1828	0	0	0	0	1	0
PF3D7_1116100	serine esterase, putative	N/A	1830	0	0	0	0	1	0
PF3D7_1118600	histone acetyltransferase MYST	MYST	608	0	0	0	0	1	0
PF3D7_1124100	BEACH domain-containing protein, putative	BDCP	1653	0	0	0	0	1	0
PF3D7_1129000	spermidine synthase	SpdSyn	321	0	0	0	0	1	0
PF3D7_1131000	RNA-binding protein s1, putative	N/A	170	0	0	0	0	1	0
PF3D7_1147700	ATP synthase subunit delta, mitochondrial, putative	N/A	154	0	0	0	0	1	0
PF3D7_1210100	syntaxin, Qa-SNARE family	SYN2	310	0	0	0	0	1	0
PF3D7_1212900	bromodomain protein 2, putative	BDP2	1088	0	0	0	0	1	0
PF3D7_1219000	formin 2	FRM2	2974	0	0	0	0	1	0
PF3D7_1227600	kinetochore protein SPC24, putative	SPC24	1115	0	0	0	0	1	0
PF3D7_1303800	conserved Plasmodium protein, unknown function	N/A	9271	0	0	0	0	1	0
PF3D7_1309500	H/ACA ribonucleoprotein complex subunit 1, putative	GAR1	209	0	0	0	0	1	0
PF3D7_1316600	choline-phosphate cytidylyltransferase	CCT	896	0	0	0	0	1	0
PF3D7_1317300	conserved Plasmodium protein, unknown function	N/A	296	0	0	0	0	1	0
PF3D7_1324700	SNARE protein, putative	YKT6.2	221	0	0	0	0	1	0
PF3D7_1328200	conserved Plasmodium protein, unknown function	N/A	2668	0	0	0	0	1	0
PF3D7_1348900	conserved Plasmodium protein, unknown function	N/A	119	0	0	0	0	1	0
PF3D7_1349800	GPN-loop GTPase, putative	N/A	439	0	0	0	0	1	0
PF3D7_1350100	lysine--tRNA ligase	KRS1	583	0	0	0	0	1	0
PF3D7_1353500	RNA polymerase II transcription factor B subunit 4, putative	TFB4	326	0	0	0	0	1	0
PF3D7_1360400	conserved Plasmodium protein, unknown function	N/A	313	0	0	0	0	1	0
PF3D7_1369500	conserved protein, unknown function	N/A	1106	0	0	0	0	1	0
PF3D7_1410300	WD repeat-containing protein, putative	N/A	4405	0	0	0	0	1	0
PF3D7_1410900	ribosome maturation protein SBDS, putative	N/A	638	0	0	0	0	1	0
PF3D7_1413800	diphthamide biosynthesis protein 1, putative	DPH1	487	0	0	0	0	1	0
PF3D7_1442100	replication factor A protein 3, putative	RPA3	109	0	0	0	0	1	0
PF3D7_1448100	conserved Plasmodium protein, unknown function	N/A	195	0	0	0	0	1	0
PF3D7_1453000	conserved Plasmodium protein, unknown function	N/A	931	0	0	0	0	1	0
PF3D7_1460800	snRNA-activating protein complex subunit 3, putative	SNAPC3	635	0	0	0	0	1	0
PF3D7_1433400	zinc finger protein, putative	N/A	5757	10	0	0	0	1	0
PF3D7_1433300	chromatin assembly factor 1 P55 subunit, putative	N/A	428	15	0	0	0	1	0
PF3D7_0512600	ras-related protein Rab-1B	RAB1b	200	15	5	0	0	1	0
PF3D7_0303500	spindle pole body protein, putative	N/A	2226	0	0	0	0	2	0
PF3D7_0525100	acyl-CoA synthetase	ACS10	673	0	0	0	0	2	0
PF3D7_0715500	ATP synthase subunit epsilon, mitochondrial, putative	N/A	71	0	0	0	0	2	0
PF3D7_1227800	elongator complex protein 3, putative	ELP3	1092	0	0	0	0	2	0
PF3D7_1303400	LisH domain-containing protein, putative	LisH	1022	0	0	0	0	2	0
PF3D7_1329000	DNA-directed RNA polymerase III subunit RPC1, putative	N/A	2356	0	0	0	0	2	0
PF3D7_1464900	ATP-dependent zinc metalloprotease FTSH, putative	N/A	706	0	0	0	0	2	0
PF3D7_1475600	bromodomain protein 4, putative	BDP4	729	0	0	0	0	2	0
PF3D7_0519800	EELM2 domain-containing protein, putative	N/A	668	0	0	0	0	3	0
PF3D7_0528200	eukaryotic translation initiation factor 3 subunit E, putative	EIF3E	517	0	0	0	0	3	0
PF3D7_0108500	ELM2 domain-containing protein, putative	N/A	179	0	0	0	0	0	1
PF3D7_0204100	Sel1 repeat-containing protein, putative	N/A	2295	0	0	0	0	0	1
PF3D7_0212500	conserved Plasmodium protein, unknown function	N/A	3990	0	0	0	0	0	1
PF3D7_0212900	arginyl-tRNA--protein transferase	ATEL1	365	0	0	0	0	0	1
PF3D7_0305200	GRIP domain-containing protein, putative	N/A	1139	0	0	0	0	0	1
PF3D7_0306100	conserved Plasmodium protein, unknown function	N/A	628	0	0	0	0	0	1
PF3D7_0306300	glutaredoxin 1	GRX1	111	0	0	0	0	0	1
PF3D7_0405000	ATP-dependent RNA helicase DDX51, putative	DDX51	567	0	0	0	0	0	1
PF3D7_0411100	mediator of RNA polymerase II transcription subunit 8, putative	MED8	205	0	0	0	0	0	1
PF3D7_0507800	conserved protein, unknown function	N/A	1527	0	0	0	0	0	1
PF3D7_0520200	mediator of RNA polymerase II transcription subunit 17, putative	MED17	697	0	0	0	0	0	1
PF3D7_0606900	glutaredoxin-like protein	GLP2	219	0	0	0	0	0	1
PF3D7_0611700	60S ribosomal protein L39	RPL39	51	0	0	0	0	0	1
PF3D7_0616200	kinetochore protein NDC80, putative	NDC80	591	0	0	0	0	0	1
PF3D7_0619900	splicing factor 3A subunit 2, putative	SF3A2	233	0	0	0	0	0	1
PF3D7_0623100	nuclear polyadenylated RNA-binding protein NAB2, putative	NAB2	786	0	0	0	0	0	1
PF3D7_0630600	deubiquitinating enzyme MINDY, putative	N/A	935	0	0	0	0	0	1
PF3D7_0707600	mediator of RNA polymerase II transcription subunit 10, putative	MED10	244	0	0	0	0	0	1
PF3D7_0711500	regulator of chromosome condensation, putative	N/A	688	0	0	0	0	0	1
PF3D7_0717400	queuine tRNA-ribosyltransferase, putative	N/A	751	0	0	0	0	0	1
PF3D7_0719900	conserved Plasmodium membrane protein, unknown function	N/A	3401	0	0	0	0	0	1
PF3D7_0722400	Obg-like ATPase 1, putative	OLA1	393	0	0	0	0	0	1
PF3D7_0729900	dynein heavy chain, putative	N/A	5065	0	0	0	0	0	1
PF3D7_0811000	cullin-1, putative	CUL1	829	0	0	0	0	0	1
PF3D7_0819000	ribonuclease, putative	N/A	1313	0	0	0	0	0	1
PF3D7_0824900	conserved Plasmodium protein, unknown function	N/A	978	0	0	0	0	0	1
PF3D7_0907700	proteasome activator 28	PA28	279	0	0	0	0	0	1
PF3D7_0913400	conserved Plasmodium protein, unknown function	N/A	168	0	0	0	0	0	1
PF3D7_0922800	conserved Plasmodium protein, unknown function	N/A	4255	0	0	0	0	0	1
PF3D7_1004200	WD repeat-containing protein, putative	N/A	3013	0	0	0	0	0	1
PF3D7_1128000	conserved Plasmodium protein, unknown function	N/A	1789	0	0	0	0	0	1
PF3D7_1149100	Plasmodium exported protein, unknown function	N/A	450	0	0	0	0	0	1
PF3D7_1204500	conserved protein, unknown function	N/A	279	0	0	0	0	0	1
PF3D7_1225700	VAC14 domain-containing protein, putative	N/A	1501	0	0	0	0	0	1
PF3D7_1228400	conserved Plasmodium protein, unknown function	N/A	1401	0	0	0	0	0	1
PF3D7_1241200	conserved Plasmodium protein, unknown function	N/A	2309	0	0	0	0	0	1
PF3D7_1247200	conserved protein, unknown function	N/A	174	0	0	0	0	0	1
PF3D7_1308900	mRNA-decapping enzyme 2, putative	DCP2	1173	0	0	0	0	0	1
PF3D7_1318400	structural maintenance of chromosomes protein 2, putative	SMC2	1218	0	0	0	0	0	1
PF3D7_1342600	myosin A	MyoA	818	0	0	0	0	0	1
PF3D7_1350200	small nuclear ribonucleoprotein E, putative	SNRPE	93	0	0	0	0	0	1
PF3D7_1355700	NLI interacting factor-like phosphatase, putative	NIF3	1288	0	0	0	0	0	1
PF3D7_1364200	nucleoporin NUP205, putative	NUP205	1813	0	0	0	0	0	1
PF3D7_1366600	signal recognition particle receptor subunit alpha, putative	SRPR-alpha	576	0	0	0	0	0	1
PF3D7_1402500	ribosomal protein S27a, putative	N/A	149	0	0	0	0	0	1
PF3D7_1405200	trafficking protein particle complex subunit 1, putative	BET5	192	0	0	0	0	0	1
PF3D7_1434500	dynein-related AAA-type ATPase, putative	N/A	8105	0	0	0	0	0	1
PF3D7_1441600	acid cluster protein 33 homologue, putative	N/A	569	0	0	0	0	0	1
PF3D7_1443400	WD repeat-containing protein	WLP1	819	0	0	0	0	0	1
PF3D7_1450500	conserved Plasmodium protein, unknown function	N/A	1653	0	0	0	0	0	1
PF3D7_1461900	valine--tRNA ligase, putative	N/A	1090	0	0	0	0	0	1
PF3D7_1463000	mediator of RNA polymerase II transcription subunit 20, putative	MED20	308	0	0	0	0	0	1
PF3D7_0923900	polyadenylate-binding protein 2, putative	PABP2	202	2	0	0	0	0	1
PF3D7_1456700	conserved Plasmodium protein, unknown function	N/A	684	6	0	0	0	0	1
PF3D7_1021900	PHAX domain-containing protein, putative	N/A	2290	0	2	0	0	0	1
PF3D7_1415300	RNA-binding protein Nova-1, putative	N/A	337	2	9	0	0	0	1
PF3D7_0422300	alpha tubulin 2	N/A	450	0	16	0	0	0	1
PF3D7_0111800	eukaryotic translation initiation factor 4E, putative	N/A	620	0	0	0	0	1	1
PF3D7_0113000	glutamic acid-rich protein GARP	GARP	673	0	0	0	0	1	1
PF3D7_0212300	eukaryotic peptide chain release factor subunit 1, putative	ERF1	427	0	0	0	0	1	1
PF3D7_0215800	origin recognition complex subunit 5	ORC5	899	0	0	0	0	1	1
PF3D7_0216200	Alba domain-containing protein, putative	N/A	227	0	0	0	0	1	1
PF3D7_0303200	lipin, putative	N/A	1162	0	0	0	0	1	1
PF3D7_0313000	conserved Plasmodium protein, unknown function	N/A	346	0	0	0	0	1	1
PF3D7_0410600	armadillo-type repeat protein ATRP	ATRP	326	0	0	0	0	1	1
PF3D7_0505100	trafficking protein particle complex subunit 8, putative	TRS85	2754	0	0	0	0	1	1
PF3D7_0505500	DNA mismatch repair protein MSH6, putative	MSH6	1350	0	0	0	0	1	1
PF3D7_0531400	G-patch domain-containing protein, putative	N/A	1171	0	0	0	0	1	1
PF3D7_0606500	polypyrimidine tract-binding protein, putative	PTB	663	0	0	0	0	1	1
PF3D7_0616000	pyridoxal kinase	PDXK	497	0	0	0	0	1	1
PF3D7_0711000	AAA family ATPase, CDC48 subfamily	CDC48	1229	0	0	0	0	1	1
PF3D7_0727200	cysteine desulfurase IscS, putative	NFS1	553	0	0	0	0	1	1
PF3D7_0805400	N-acetyltransferase, GNAT family, putative	N/A	225	0	0	0	0	1	1
PF3D7_0904700	bacterial histone-like protein	HU	189	0	0	0	0	1	1
PF3D7_0912500	SAP domain-containing protein, putative	N/A	288	0	0	0	0	1	1
PF3D7_0924700	splicing factor 3A subunit 3, putative	SF3A3	589	0	0	0	0	1	1
PF3D7_0929700	conserved Plasmodium protein, unknown function	N/A	350	0	0	0	0	1	1
PF3D7_0933500	gamma-tubulin complex component, putative	N/A	1512	0	0	0	0	1	1
PF3D7_1012700	NLI interacting factor-like phosphatase, putative	NIF4	1438	0	0	0	0	1	1
PF3D7_1029700	conserved Plasmodium protein, unknown function	N/A	776	0	0	0	0	1	1
PF3D7_1033400	haloacid dehalogenase-like hydrolase	HAD1	288	0	0	0	0	1	1
PF3D7_1034900	methionine--tRNA ligase	MRScyt	889	0	0	0	0	1	1
PF3D7_1037100	pyruvate kinase 2	PyKII	745	0	0	0	0	1	1
PF3D7_1103700	casein kinase II beta chain	CK2beta1	245	0	0	0	0	1	1
PF3D7_1111000	tRNA m5C-methyltransferase, putative	N/A	579	0	0	0	0	1	1
PF3D7_1113400	ubiquitin domain-containing protein DSK2, putative	DSK2	388	0	0	0	0	1	1
PF3D7_1126400	mediator of RNA polymerase II transcription subunit 21, putative	MED21	181	0	0	0	0	1	1
PF3D7_1135100	protein phosphatase PPM8, putative	PPM8	689	0	0	0	0	1	1
PF3D7_1204300	eukaryotic translation initiation factor 5A	EIF5A	161	0	0	0	0	1	1
PF3D7_1206200	eukaryotic translation initiation factor 3 subunit C, putative	EIF3C	984	0	0	0	0	1	1
PF3D7_1210300	conserved Plasmodium protein, unknown function	N/A	209	0	0	0	0	1	1
PF3D7_1216900	DNA-binding chaperone, putative	N/A	939	0	0	0	0	1	1
PF3D7_1249500	protein CutA, putative	N/A	159	0	0	0	0	1	1
PF3D7_1304000	condensin complex subunit 2, putative	CAPH	1024	0	0	0	0	1	1
PF3D7_1315900	exportin-T, putative	N/A	1232	0	0	0	0	1	1
PF3D7_1333400	AMMECR1 domain-containing protein, putative	N/A	260	0	0	0	0	1	1
PF3D7_1347100	DNA topoisomerase 3	TOP3	710	0	0	0	0	1	1
PF3D7_1365400	adenylyltransferase and sulfurtransferase UBA4, putative	UBA4	584	0	0	0	0	1	1
PF3D7_1409000	WD repeat-containing protein, putative	N/A	566	0	0	0	0	1	1
PF3D7_1419800	glutathione reductase	GR	500	0	0	0	0	1	1
PF3D7_1425300	conserved Plasmodium protein, unknown function	N/A	307	0	0	0	0	1	1
PF3D7_1442500	geranylgeranyl transferase type-2 subunit alpha, putative	N/A	724	0	0	0	0	1	1
PF3D7_1445000	prolyl hydroxylase-like protein, putative	N/A	406	0	0	0	0	1	1
PF3D7_1458600	zinc finger protein, putative	N/A	1163	0	0	0	0	1	1
PF3D7_1464500	conserved Plasmodium membrane protein, unknown function	N/A	3251	0	0	0	0	1	1
PF3D7_1474500	splicing factor 3A subunit 1, putative	SF3A1	701	0	0	0	0	1	1
PF3D7_0931800	proteasome subunit beta type-6, putative	N/A	282	3	0	0	0	1	1
PF3D7_1145100	coatomer subunit gamma, putative	SEC21	1068	3	0	0	0	1	1
PF3D7_1115700	cysteine proteinase falcipain 2a	FP2A	484	9	0	0	0	1	1
PF3D7_0320900	histone H2A.Z	H2A.Z	158	0	2	0	0	1	1
PF3D7_0710600	60S ribosomal protein L34	RPL34	150	0	3	0	0	1	1
PF3D7_0935800	cytoadherence linked asexual protein 9	CLAG9	1340	0	4	0	0	1	1
PF3D7_0706500	conserved Plasmodium protein, unknown function	N/A	1706	16	17	0	0	1	1
PF3D7_1108700	heat shock protein J2	Pfj2	540	28	17	0	0	1	1
PF3D7_0111400	conserved Plasmodium protein, unknown function	GEXP19	718	0	0	0	0	2	1
PF3D7_0919800	TLD domain-containing protein	N/A	1078	0	0	0	0	2	1
PF3D7_0921600	tetratricopeptide repeat protein, putative	N/A	1650	0	0	0	0	2	1
PF3D7_1007200	rho GTPase-activating protein, putative	N/A	593	0	0	0	0	2	1
PF3D7_1145800	conserved Plasmodium protein, unknown function	N/A	915	0	0	0	0	2	1
PF3D7_1225800	ubiquitin-activating enzyme E1	UBA1	1140	0	0	0	0	2	1
PF3D7_1302500	AAA domain-containing protein, putative	N/A	2743	0	0	0	0	2	1
PF3D7_1328500	alpha/beta-hydrolase, putative	N/A	1004	0	0	0	0	2	1
PF3D7_1438700	DNA primase small subunit	N/A	452	0	0	0	0	2	1
PF3D7_1467900	rab GTPase activator, putative	N/A	1656	0	0	0	0	2	1
PF3D7_0807300	ras-related protein Rab-18	RAB18	201	11	0	0	0	2	1
PF3D7_0407300	transcription factor, putative	N/A	320	0	0	0	0	3	1
PF3D7_0606600	conserved Plasmodium protein, unknown function	N/A	2414	0	0	0	0	3	1
PF3D7_1359600	conserved Plasmodium protein, unknown function	N/A	2025	0	0	0	0	3	1
PF3D7_1116800	heat shock protein 101	HSP101	906	3	0	0	0	3	1
PF3D7_1415200	DNA-directed RNA polymerases I and III subunit RPAC2, putative	N/A	96	0	0	0	0	4	1
PF3D7_1431600	succinate--CoA ligase [ADP-forming] subunit beta	SCS-beta	462	0	0	0	0	4	1
PF3D7_0302500	cytoadherence linked asexual protein 3.1	CLAG3.1	1417	0	0	0	0	0	2
PF3D7_0511500	RNA pseudouridylate synthase, putative	N/A	10061	0	0	0	0	0	2
PF3D7_1244200	RNA polymerase II transcription factor B subunit 2, putative	TFB2	945	0	0	0	0	0	2
PF3D7_1313800	conserved Plasmodium membrane protein, unknown function	N/A	3411	0	0	0	0	0	2
PF3D7_1444500	eukaryotic translation initiation factor 2-alpha kinase 1	eIK1	1558	0	0	0	0	0	2
PF3D7_1451300	E3 SUMO-protein ligase NSE2, putative	NSE2	229	0	0	0	0	0	2
PF3D7_0319600	elongation factor 1-delta, putative	EF-1delta	156	0	0	0	0	1	2
PF3D7_0714200	conserved Plasmodium protein, unknown function	N/A	1361	0	0	0	0	1	2
PF3D7_0928200	conserved Plasmodium protein, unknown function	N/A	684	0	0	0	0	1	2
PF3D7_1120500	tRNA nucleotidyltransferase, putative	N/A	791	0	0	0	0	1	2
PF3D7_1121100	conserved protein, unknown function	N/A	1544	0	0	0	0	1	2
PF3D7_1134800	coatomer subunit delta	N/A	487	0	0	0	0	1	2
PF3D7_1310700	PhIL1-interacting candidate PIC5	PIC5	143	0	0	0	0	1	2
PF3D7_0304400	60S ribosomal protein L44	RPL44	104	0	0	0	0	2	2
PF3D7_0410300	protein phosphatase PPM1, putative	PPM1	906	0	0	0	0	2	2
PF3D7_0502000	vacuolar protein sorting-associated protein 11, putative	VPS11	1272	0	0	0	0	2	2
PF3D7_0519700	FoP domain-containing protein, putative	N/A	192	0	0	0	0	2	2
PF3D7_0626700	ATPase	N/A	372	0	0	0	0	2	2
PF3D7_0705700	40S ribosomal protein S29, putative	N/A	54	0	0	0	0	2	2
PF3D7_1251200	coronin	N/A	602	0	0	0	0	2	2
PF3D7_1325000	U6 snRNA-associated Sm-like protein LSm6, putative	LSM6	77	0	0	0	0	2	2
PF3D7_1346500	conserved Plasmodium protein, unknown function	N/A	595	0	0	0	0	2	2
PF3D7_1346400	VPS13 domain-containing protein, putative	N/A	5988	0	0	0	0	3	2
PF3D7_1412700	AAA family ATPase, putative	N/A	1219	0	0	0	0	3	2
PF3D7_1429400	rRNA (adenosine-2'-O-)-methyltransferase, putative	N/A	2779	0	0	0	0	0	3
PF3D7_0527900	ATP-dependent RNA helicase DDX41, putative	DDX41	665	0	0	0	0	1	3
PF3D7_0804900	GTPase-activating protein, putative	N/A	491	0	0	0	0	1	3
PF3D7_1134700	DNA-directed RNA polymerase I subunit RPA2, putative	RPA2	1517	0	0	0	0	1	3
PF3D7_1324100	conserved Plasmodium membrane protein, unknown function	N/A	513	0	0	0	0	1	3
PF3D7_0607000	translation initiation factor IF-2, putative	N/A	977	3	3	0	0	3	4
PF3D7_0804500	conserved Plasmodium membrane protein, unknown function	N/A	6034	0	0	0	0	6	4

## Sheet: Table S2B. CLC GFP-trap SAINT
Table S2B. SAINT analysis of IPs of PfCLC-GFP
FDR: false discovery rate
Gene ID	Protein	Probability	FDR
PF3D7_1219100	clathrin_heavy_chain,_putative	100	0
PF3D7_1435500	clathrin_light_chain,_putative	100	0
PF3D7_1455500	AP-1_complex_subunit_gamma,_putative	100	0
PF3D7_0528100	AP-1/2_complex_subunit_beta,_putative	100	0
PF3D7_1311400	AP-1_complex_subunit_mu-1	100	0
PF3D7_1118100	AP-1_complex_subunit_sigma,_putative	100	0
PF3D7_1451800	sortilin	100	0
PF3D7_1411300	DnaJ_protein,_putative	100	0
PF3D7_1421000	DIX_domain-containing_protein,_putative	100	0
PF3D7_1459600	AP-4 complex accessory subunit Tepsin, putative	100	0
PF3D7_1116700	dipeptidyl_aminopeptidase_1	100	0.11
PF3D7_0934500	V-type_proton_ATPase_subunit_E,_putative	100	0.02
PF3D7_0904100	AP-4_complex_subunit_epsilon,_putative	100	0.02
PF3D7_0730200	AP-4_complex_subunit_beta,_putative	100	0.15
PF3D7_0932300	M18_aspartyl_aminopeptidase	99	0.08
PF3D7_1218300	AP-2_complex_subunit_mu	99	0.2
PF3D7_0617100	AP-2_complex_subunit_alpha,_putative	99	0.12
PF3D7_1323200	V-type_proton_ATPase_subunit_G,_putative	98	0.28
PF3D7_0613500	AP-3_complex_subunit_beta,_putative	96	0.78
PF3D7_0423100	AP-4_complex_subunit_sigma,_putative	96	0.83
PF3D7_1446200	M17_leucyl_aminopeptidase	96	0.93
PF3D7_1311900	V-type_proton_ATPase_catalytic_subunit_A	92	1.5
PF3D7_1140100	V-type_proton_ATPase_subunit_F,_putative	92	1.48
PF3D7_0911900	falstatin	100	0.01
PF3D7_0406100	V-type_proton_ATPase_subunit_B	87	2.93
PF3D7_1119500	AP-4_complex_subunit_mu,_putative	88	2.67
PF3D7_1408700	conserved_protein,_unknown_function	100	0
PF3D7_1307700	TOM1-like_protein,_putative	100	0
PF3D7_0305500	protein_dopey_homolog,_putative	100	0
PF3D7_0411800	conserved_Plasmodium_protein,_unknown_function	100	0
PF3D7_0705500	inositol-phosphate_phosphatase,_putative	100	0
PF3D7_1308200	carbamoyl_phosphate_synthetase	100	0
PF3D7_0527000	DNA_replication_licensing_factor_MCM3,_putative	100	0
PF3D7_1012400	hypoxanthine-guanine_phosphoribosyltransferase	100	0
PF3D7_1033100	S-adenosylmethionine_decarboxylase/ornithine_decarboxylase	100	0
PF3D7_1345700	isocitrate_dehydrogenase_[NADP],_mitochondrial	100	0
PF3D7_1473700	nucleoporin_NUP116/NSP116,_putative	100	0
PF3D7_1445100	histidine--tRNA_ligase,_putative	100	0
PF3D7_0202600	nucleic_acid-binding_protein,_putative	100	0
PF3D7_0211800	asparagine--tRNA_ligase	100	0
PF3D7_0926700	glutamine-dependent_NAD(+)_synthetase,_putative	100	0
PF3D7_1410200	CTP_synthase	100	0.01
PF3D7_1412100	mini-chromosome_maintenance_complex-binding_protein,_putative	100	0
PF3D7_1362200	RuvB-like_helicase_3	100	0
PF3D7_1349200	glutamate--tRNA_ligase,_putative	100	0
PF3D7_1434100	queuine_tRNA-ribosyltransferase,_putative	100	0.01
PF3D7_0511800	inositol-3-phosphate_synthase	100	0.01
PF3D7_1211700	DNA_replication_licensing_factor_MCM5,_putative	100	0
PF3D7_0513600	deoxyribodipyrimidine_photo-lyase,_putative	100	0
PF3D7_0717700	serine--tRNA_ligase,_putative	100	0
PF3D7_0503500	protein_kinase,_putative	100	0
PF3D7_1015800	ribonucleoside-diphosphate_reductase_small_chain,_putative	100	0
PF3D7_0822600	protein_transport_protein_SEC23	100	0.04
PF3D7_1361000	protein_arginine_N-methyltransferase_5,_putative	100	0
PF3D7_1021600	deoxyribose-phosphate_aldolase,_putative	100	0
PF3D7_1410600	eukaryotic_translation_initiation_factor_2_subunit_gamma,_putative	100	0
PF3D7_1247500	serine/threonine_protein_kinase,_putative	100	0
PF3D7_0417200	bifunctional_dihydrofolate_reductase-thymidylate_synthase	100	0.01
PF3D7_1134100	protein_disulfide_isomerase	100	0.02
PF3D7_1405100	GTPase-activating_protein,_putative	100	0
PF3D7_1106000	RuvB-like_helicase_2	100	0.04
PF3D7_1229400	macrophage_migration_inhibitory_factor	100	0.06
PF3D7_0206700	adenylosuccinate_lyase	100	0
PF3D7_0811400	conserved_protein,_unknown_function	100	0
PF3D7_1239600	hydroxyethylthiazole_kinase	100	0
PF3D7_1105600	translocon_component_PTEX88	100	0.02
PF3D7_0704400	phosphoinositide-binding_protein,_putative	100	0
PF3D7_1128400	bifunctional_farnesyl/geranylgeranyl_diphosphate_synthase	100	0
PF3D7_1317100	DNA_replication_licensing_factor_MCM4	100	0
PF3D7_1361900	proliferating_cell_nuclear_antigen_1	100	0
PF3D7_1414400	serine/threonine_protein_phosphatase_PP1	100	0
PF3D7_0934800	cAMP-dependent_protein_kinase_catalytic_subunit	100	0
PF3D7_1029200	WD_repeat-containing_protein,_putative	100	0
PF3D7_0705400	DNA_replication_licensing_factor_MCM7	100	0
PF3D7_0217900	thioesterase/thiol_ester_dehydrase-isomerase,_putative	100	0
PF3D7_1409800	CUGBP_Elav-like_family_member_2,_putative	100	0
PF3D7_0526200	ADP-ribosylation_factor_GTPase-activating_protein_2	100	0
PF3D7_1147300	conserved_Plasmodium_protein,_unknown_function	100	0
PF3D7_0623500	superoxide_dismutase_[Fe]	100	0
PF3D7_1016300	GBP130_protein	100	0
PF3D7_0109500	N-acetyltransferase,_GNAT_family,_putative	100	0
PF3D7_1405600	ribonucleoside-diphosphate_reductase_small_chain,_putative	100	0.02
PF3D7_0920800	inosine-5'-monophosphate_dehydrogenase	100	0
PF3D7_1412600	deoxyhypusine_synthase	100	0.05
PF3D7_0913300	conserved_protein,_unknown_function	100	0.01
PF3D7_0912800	tRNA_(adenine(58)-N(1))-methyltransferase_non-catalytic_subunit_TRM6,_putative	100	0
PF3D7_1417800	DNA_replication_licensing_factor_MCM2	100	0
PF3D7_1032100	mRNA-decapping_enzyme_subunit_1,_putative	100	0
PF3D7_1226600	proliferating_cell_nuclear_antigen_2	100	0
PF3D7_1110500	vacuolar_protein_sorting-associated_protein_35,_putative	100	0
PF3D7_1358900	GTP-binding_protein,_putative	100	0
PF3D7_0512700	orotate_phosphoribosyltransferase	100	0.02
PF3D7_0626000	conserved_Plasmodium_protein,_unknown_function	100	0.01
PF3D7_0406500	NYN_domain-containing_protein,_putative	100	0.02
PF3D7_0512200	glutathione_synthetase	100	0.01
PF3D7_0205400	PCI_domain-containing_protein,_putative	100	0
PF3D7_0516700	ubiquitin_carboxyl-terminal_hydrolase_2,_putative	100	0
PF3D7_0903400	ATP-dependent_RNA_helicase_DDX60,_putative	100	0
PF3D7_1213900	W2_domain-containing_protein,_putative	100	0
PF3D7_0810600	ATP-dependent_RNA_helicase_DBP1,_putative	100	0
PF3D7_0623000	chorismate_synthase	100	0.02
PF3D7_1340600	RNA_lariat_debranching_enzyme,_putative	100	0
PF3D7_1430300	acid_phosphatase,_putative	100	0.01
PF3D7_1144500	SUMO-activating_enzyme_subunit_1	100	0.02
PF3D7_0716300	conserved_protein,_unknown_function	100	0.01
PF3D7_0728000	eukaryotic_translation_initiation_factor_2_subunit_alpha	100	0
PF3D7_1446600	centrin-2	100	0
PF3D7_1445900	ATP-dependent_RNA_helicase_DDX5,_putative	100	0.01
PF3D7_0105800	cyclin-dependent_kinases_regulatory_subunit,_putative	100	0
PF3D7_0629100	nicotinate_phosphoribosyltransferase,_putative	100	0
PF3D7_1420600	pantothenate_kinase_1	100	0
PF3D7_1104200	chromatin_remodeling_protein	100	0.01
PF3D7_1022100	methyltransferase,_putative	100	0.08
PF3D7_1326400	translation_initiation_factor_eIF-2B_subunit_gamma,_putative	100	0.05
PF3D7_1434800	mitochondrial_acidic_protein_MAM33,_putative	100	0.04
PF3D7_0624600	ISWI_chromatin-remodeling_complex_ATPase	100	0.01
PF3D7_1108600	endoplasmic_reticulum-resident_calcium_binding_protein	100	0.01
PF3D7_1347700	ethanolamine-phosphate_cytidylyltransferase	100	0.04
PF3D7_1310800	tetratricopeptide_repeat_protein,_putative	100	0.04
PF3D7_0412200	conserved_Plasmodium_protein,_unknown_function	100	0.01
PF3D7_1209200	U6_snRNA-associated_Sm-like_protein_LSm7,_putative	100	0.01
PF3D7_1434200	calmodulin	100	0.02
PF3D7_0826100	HECT-like_E3_ubiquitin_ligase,_putative	100	0.04
PF3D7_0309600	60S_acidic_ribosomal_protein_P2	100	0.01
PF3D7_1143300	DNA-directed_RNA_polymerases_I_and_III_subunit_RPAC1,_putative	100	0
PF3D7_0913200	elongation_factor_1-beta	100	0
PF3D7_1468100	MORC_family_protein	100	0
PF3D7_1402100	pseudouridine_synthase,_putative	100	0
PF3D7_0815800	vacuolar_protein_sorting-associated_protein_9,_putative	100	0.02
PF3D7_0801800	mannose-6-phosphate_isomerase,_putative	100	0.01
PF3D7_1472200	histone_deacetylase,_putative	100	0.01
PF3D7_1365900	ubiquitin-60S_ribosomal_protein_L40	100	0.04
PF3D7_0707700	E3_ubiquitin-protein_ligase,_putative	100	0.11
PF3D7_0628600	DNA_methyltransferase_1-associated_protein_1,_putative	100	0.01
PF3D7_1103800	CCR4-NOT_transcription_complex_subunit_1,_putative	100	0
PF3D7_0911200	conserved_Plasmodium_protein,_unknown_function	100	0.02
PF3D7_1337200	1-deoxy-D-xylulose_5-phosphate_synthase	100	0.02
PF3D7_0524400	ribosome-interacting_GTPase_1,_putative	100	0.01
PF3D7_0212400	conserved_Plasmodium_membrane_protein,_unknown_function	100	0
PF3D7_0305600	DNA-(apurinic_or_apyrimidinic_site)_endonuclease	100	0.01
PF3D7_1422800	actin-related_protein_ARP4	100	0.02
PF3D7_1407500	multifunctional_methyltransferase_subunit_TRM112,_putative	100	0.05
PF3D7_0704600	HECT-type_E3_ubiquitin_ligase_UT	100	0.11
PF3D7_0622500	RNA_methyltransferase,_putative	100	0.05
PF3D7_0204500	aspartate_transaminase	100	0.05
PF3D7_0802200	1-cys_peroxiredoxin	100	0.07
PF3D7_1233600	asparagine_and_aspartate_rich_protein_1	100	0
PF3D7_1457200	thioredoxin_1	100	0.05
PF3D7_1016200	Rab3_GTPase-activating_protein_non-catalytic_subunit,_putative	100	0.04
PF3D7_0307500	spindle_and_kinetochore-associated_protein_2,_putative	100	0.02
PF3D7_1237000	SUMO-activating_enzyme_subunit_2	100	0.02
PF3D7_1349600	conserved_Plasmodium_protein,_unknown_function	100	0.12
PF3D7_1473500	conserved_Plasmodium_protein,_unknown_function	100	0.02
PF3D7_1036900	conserved_Plasmodium_protein,_unknown_function	100	0.05
PF3D7_0803700	tubulin_gamma_chain	100	0.04
PF3D7_1426800	conserved_Plasmodium_protein,_unknown_function	100	0
PF3D7_1250700	transcription_initiation_factor_IIA_subunit_2,_putative	100	0.06
PF3D7_1450100	signal_recognition_particle_subunit_SRP54	100	0.02
PF3D7_1474000	conserved_Plasmodium_protein,_unknown_function	100	0.01
PF3D7_0726500	ubiquitin_carboxyl-terminal_hydrolase,_putative	100	0
PF3D7_0619500	acyl-CoA_synthetase	100	0.08
PF3D7_1242600	protein_farnesyltransferase_subunit_alpha	100	0.16
PF3D7_1250600	translation_initiation_factor_eIF-2B_subunit_beta,_putative	100	0.11
PF3D7_1345100	thioredoxin_2	100	0.06
PF3D7_1235500	N6-adenosine-methyltransferase,_putative	100	0.09
PF3D7_1447800	calponin_homology_domain-containing_protein,_putative	100	0.07
PF3D7_0923800	thioredoxin_reductase	100	0.11
PF3D7_1418000	ubiquitin_fusion_degradation_protein_1,_putative	100	0.04
PF3D7_1250300	vacuolar_protein_sorting-associated_protein_26,_putative	100	0.07
PF3D7_1216300	signal_recognition_particle_subunit_SRP19	100	0.07
PF3D7_0729500	N6-adenosine-methyltransferase_MT-A70	100	0.12
PF3D7_1003800	U5_small_nuclear_ribonucleoprotein_component,_putative	100	0.03
PF3D7_1103600	actin-like_protein,_putative	100	0.04
PF3D7_1446500	nucleoporin_NUP313,_putative	100	0.08
PF3D7_1033700	bromodomain_protein_1	100	0.07
PF3D7_1472900	dihydroorotase,_putative	100	0.11
PF3D7_1107300	polyadenylate-binding_protein-interacting_protein_1,_putative	100	0.09
PF3D7_0109800	phenylalanine--tRNA_ligase_alpha_subunit	99	0.11
PF3D7_1208900	protein_phosphatase_PPM11,_putative	99	0.23
PF3D7_1343300	CDT1-like_protein,_putative	99	0.07
PF3D7_0510400	PDCD2_domain-containing_protein,_putative	99	0.14
PF3D7_1364500	exosome_complex_component_RRP45,_putative	99	0.23
PF3D7_1239000	HD_superfamily_phosphohydrolase_protein,_putative	99	0.09
PF3D7_0303600	plasmoredoxin	99	0.12
PF3D7_0816000	ribosome_assembly_protein_RRB1,_putative	99	0.13
PF3D7_1033200	early_transcribed_membrane_protein_10.2	99	0.19
PF3D7_1366000	conserved_Plasmodium_protein,_unknown_function	99	0.14
PF3D7_1354500	adenylosuccinate_synthetase	99	0.07
PF3D7_0501100	heat_shock_protein_40,_type_II	99	0.18
PF3D7_0904800	replication_protein_A1,_small_fragment	99	0.26
PF3D7_1120000	conserved_protein,_unknown_function	99	0.17
PF3D7_1223100	cAMP-dependent_protein_kinase_regulatory_subunit	99	0.22
PF3D7_0718500	prefoldin_subunit_3,_putative	99	0.21
PF3D7_1355800	splicing_factor_3B_subunit_5,_putative	99	0.2
PF3D7_1366500	nucleoside_diphosphate_kinase	99	0.15
PF3D7_0610200	RNA-binding_protein_25,_putative	99	0.15
PF3D7_0623900	ribonuclease_H2_subunit_A,_putative	99	0.08
PF3D7_0209800	ATP-dependent_RNA_helicase_UAP56	99	0.18
PF3D7_1210600	kelch_protein,_putative	99	0.17
PF3D7_1136500	casein_kinase_1	99	0.11
PF3D7_0505900	mediator_of_RNA_polymerase_II_transcription_subunit_11,_putative	99	0.24
PF3D7_0527200	ubiquitin_carboxyl-terminal_hydrolase_14	99	0.27
PF3D7_1218200	symplekin_domain-containing_protein,_putative	99	0.24
PF3D7_1307000	exosome_complex_component_RRP40,_putative	99	0.21
PF3D7_1008800	nucleolar_protein_5,_putative	99	0.29
PF3D7_0213700	conserved_protein,_unknown_function	99	0.19
PF3D7_0526500	conserved_Plasmodium_protein,_unknown_function	99	0.29
PF3D7_1027300	peroxiredoxin	99	0.18
PF3D7_1213600	dynein_light_chain_1,_putative	99	0.27
PF3D7_1352800	vacuolar_fusion_protein_MON1,_putative	99	0.2
PF3D7_1437400	pantothenate_kinase_2,_putative	99	0.26
PF3D7_1303300	conserved_Plasmodium_protein,_unknown_function	99	0.16
PF3D7_1205400	kelch_domain-containing_protein,_putative	99	0.13
PF3D7_0708300	EKC/KEOPS_complex_subunit_BUD32	99	0.17
PF3D7_1406700	vacuolar_protein_sorting-associated_protein_29	99	0.14
PF3D7_0603400	trophozoite_exported_protein_1	99	0.16
PF3D7_1234800	splicing_factor_3B_subunit_3,_putative	99	0.13
PF3D7_1420400	glycine--tRNA_ligase	98	0.34
PF3D7_1130400	26S_protease_regulatory_subunit_6A,_putative	98	0.35
PF3D7_1124600	ethanolamine_kinase	98	0.39
PF3D7_1241700	replication_factor_C_subunit_4,_putative	98	0.34
PF3D7_1442300	tRNA_import_protein_tRIP	98	0.33
PF3D7_0219600	replication_factor_C_subunit_1,_putative	98	0.38
PF3D7_1238100	calcyclin_binding_protein,_putative	98	0.4
PF3D7_1111100	replication_factor_C_subunit_5,_putative	98	0.36
PF3D7_0413700	lysine_decarboxylase-like_protein,_putative	98	0.52
PF3D7_1244600	ADP-ribosylation_factor_GTPase-activating_protein_1	98	0.4
PF3D7_1459700	pyridoxal_5'-phosphate_synthase,_putative	98	0.49
PF3D7_0618700	trafficking_protein_particle_complex_subunit_6A,_putative	98	0.23
PF3D7_1216200	glycerol-3-phosphate_dehydrogenase_[NAD(+)],_putative	98	0.45
PF3D7_0308600	pre-mRNA-processing_factor_19,_putative	98	0.49
PF3D7_0320500	nicotinamidase,_putative	98	0.31
PF3D7_0624200	SURP_domain-containing_protein,_putative	98	0.37
PF3D7_0520300	U6_snRNA-associated_Sm-like_protein_LSm2,_putative	98	0.3
PF3D7_0716400	transcription_initiation_factor_IIA_subunit_1,_putative	98	0.43
PF3D7_1127100	deoxyuridine_5'-triphosphate_nucleotidohydrolase	98	0.32
PF3D7_1366900	conserved_protein,_unknown_function	98	0.45
PF3D7_0406700	KLRAQ_domain-containing_protein,_putative	98	0.27
PF3D7_0807000	YEATS_domain-containing_protein,_putative	98	0.3
PF3D7_1126900	small_nuclear_ribonucleoprotein_F,_putative	98	0.38
PF3D7_0317200	cdc2-related_protein_kinase_4	98	0.42
PF3D7_0924300	thiamine_pyrophosphokinase	98	0.47
PF3D7_1003300	N-terminal_acetyltransferase_A_complex_catalytic_subunit_ARD1,_putative	98	0.32
PF3D7_0802000	glutamate_dehydrogenase,_putative	97	0.45
PF3D7_1126000	threonine--tRNA_ligase	97	0.51
PF3D7_0309500	asparagine_synthetase_[glutamine-hydrolyzing],_putative	97	0.59
PF3D7_1453800	glucose-6-phosphate_dehydrogenase-6-phosphogluconolactonase	97	0.63
PF3D7_1108400	casein_kinase_2,_alpha_subunit	97	0.75
PF3D7_0922600	glutamine_synthetase,_putative	97	0.71
PF3D7_1118300	insulinase,_putative	97	0.8
PF3D7_1006700	conserved_Plasmodium_protein,_unknown_function	97	0.61
PF3D7_0109200	cleavage_and_polyadenylation_specificity_factor_subunit_5,_putative	97	0.64
PF3D7_1038000	antigen_UB05	97	0.7
PF3D7_1414800	small_nuclear_ribonucleoprotein-associated_protein_B,_putative	97	0.56
PF3D7_1421400	DNA-directed_RNA_polymerase_III_subunit_RPC6,_putative	97	0.55
PF3D7_0310500	ATP-dependent_RNA_helicase_DHX57,_putative	97	0.6
PF3D7_1108500	succinate--CoA_ligase_[ADP-forming]_subunit_alpha,_putative	97	0.53
PF3D7_1139200	VPS9_domain-containing_protein,_putative	97	0.69
PF3D7_0215700	DNA-directed_RNA_polymerase_II_subunit_RPB2,_putative	97	0.42
PF3D7_1427900	leucine-rich_repeat_protein	97	0.54
PF3D7_1367000	suppressor_of_kinetochore_protein_1,_putative	97	0.98
PF3D7_0418500	trafficking_protein_particle_complex_subunit_3,_putative	97	0.73
PF3D7_0729000	signal_recognition_particle_subunit_SRP9	97	0.58
PF3D7_1225200	DNA-binding_protein,_putative	97	0.67
PF3D7_0704200	tRNA_m5C-methyltransferase,_putative	97	0.7
PF3D7_1441100	conserved_Plasmodium_protein,_unknown_function	97	0.58
PF3D7_1013600	conserved_Plasmodium_protein,_unknown_function	97	0.66
PF3D7_1457300	MA3_domain-containing_protein,_putative	97	0.65
PF3D7_0505200	actin-like_protein,_putative	97	0.51
PF3D7_0719000	conserved_protein,_unknown_function	97	0.51
PF3D7_1428900	conserved_Plasmodium_protein,_unknown_function	97	0.63
PF3D7_1032800	leucine-rich_repeat_protein	97	0.46
PF3D7_0605100	RNA-binding_protein,_putative	96	0.78
PF3D7_1403900	serine/threonine_protein_phosphatase_CPPED1,_putative	96	0.69
PF3D7_0507700	nuclear_protein_localization_protein_4,_putative	96	0.94
PF3D7_1107200	conserved_protein,_unknown_function	96	0.73
PF3D7_0914300	met-10+_like_protein,_putative	96	0.89
PF3D7_1102400	phosphopantothenate--cysteine_ligase,_putative	96	0.88
PF3D7_1443000	serine/threonine_protein_kinase	96	0.82
PF3D7_1116300	peptidyl-prolyl_cis-trans_isomerase	96	0.79
PF3D7_0826500	ubiquitin_conjugation_factor_E4_B,_putative	96	0.88
PF3D7_0711300	conserved_Plasmodium_protein,_unknown_function	96	0.76
PF3D7_0906500	arginase	95	0.97
PF3D7_0919000	nucleosome_assembly_protein	95	1.01
PF3D7_1437200	ribonucleoside-diphosphate_reductase_large_subunit,_putative	95	0.84
PF3D7_0828500	translation_initiation_factor_eIF-2B_subunit_alpha,_putative	95	0.96
PF3D7_0718100	exported_serine/threonine_protein_kinase	95	1.06
PF3D7_0720000	exosome_complex_component_CSL4,_putative	95	1
PF3D7_0626200	conserved_Plasmodium_protein,_unknown_function	95	1.18
PF3D7_0708100	DNA-directed_RNA_polymerases_I,_II,_and_III_subunit_RPABC5,_putative	95	1.1
PF3D7_0723600	proteasome_assembly_chaperone_4,_putative	95	1.07
PF3D7_0629600	ribosomal_RNA-processing_protein_7,_putative	95	0.92
PF3D7_0728900	RNA-binding_protein,_putative	95	0.88
PF3D7_1019000	eukaryotic_translation_initiation_factor_subunit_eIF2A,_putative	94	1.15
PF3D7_1120100	phosphoglycerate_mutase,_putative	94	1.12
PF3D7_0914400	protein_KIC3	94	1.17
PF3D7_0925700	histone_deacetylase_1	94	1.04
PF3D7_1215000	thioredoxin_peroxidase_2	94	1.2
PF3D7_0621500	ribonuclease_P/MRP_protein_subunit_RPP1,_putative	94	0.92
PF3D7_0303000	N-ethylmaleimide-sensitive_fusion_protein	94	1.15
PF3D7_1116200	pyridoxine_biosynthesis_protein_PDX2	94	1.03
PF3D7_1104000	phenylalanine--tRNA_ligase_beta_subunit	93	1.28
PF3D7_0507600	protein_CAF40,_putative	93	1.26
PF3D7_0218000	replication_factor_C_subunit_2,_putative	93	1.3
PF3D7_1015200	cysteine--tRNA_ligase	93	1.24
PF3D7_1205600	tetratricopeptide_repeat_protein,_putative	93	1.1
PF3D7_1470600	RAP_protein,_putative	93	1.22
PF3D7_1364800	DNA-directed_RNA_polymerases_I,_II,_and_III_subunit_RPABC1,_putative	93	1.57
PF3D7_0524000	karyopherin_beta	92	1.45
PF3D7_0624000	hexokinase	92	1.52
PF3D7_1331700	glutamine--tRNA_ligase,_putative	92	1.38
PF3D7_0610700	conserved_Plasmodium_protein,_unknown_function	92	1.34
PF3D7_0804800	peptidyl-prolyl_cis-trans_isomerase	92	1.66
PF3D7_1126500	WD_repeat-containing_protein,_putative	92	1.34
PF3D7_0218500	small_nuclear_ribonucleoprotein_Sm_D2,_putative	92	1.36
PF3D7_1137400	UVB-resistance_protein_UVR8_homologue	92	1.43
PF3D7_1304500	small_heat_shock_protein,_putative	92	1.54
PF3D7_1237400	hydrolase,_putative	91	1.94
PF3D7_1010600	eukaryotic_translation_initiation_factor_2_subunit_beta	91	1.64
PF3D7_1246800	signal_recognition_particle_receptor_subunit_beta,_putative	91	1.71
PF3D7_1213200	mediator_of_RNA_polymerase_II_transcription_subunit_18,_putative	91	1.69
PF3D7_1107000	U6_snRNA-associated_Sm-like_protein_LSm4,_putative	91	1.81
PF3D7_0418400	conserved_Plasmodium_protein,_unknown_function	91	1.59
PF3D7_0909800	small_nuclear_ribonucleoprotein_Sm_D3,_putative	91	1.41
PF3D7_0423800	cysteine-rich_protective_antigen	91	1.84
PF3D7_0303300	DNA-directed_RNA_polymerases_I,_II,_and_III_subunit_RPABC2,_putative	90	2.07
PF3D7_1314900	general_transcription_factor_IIH_subunit_2	90	1.89
PF3D7_0512000	prefoldin_subunit_6	90	2.13
PF3D7_0310700	trafficking_protein_particle_complex_subunit_4,_putative	90	1.99
PF3D7_1125900	XTBD_domain-containing_protein,_putative	90	1.74
PF3D7_1147500	protein_farnesyltransferase_subunit_beta	90	1.61
PF3D7_0817500	histidine_triad_nucleotide-binding_protein_1	90	2.29
PF3D7_1125500	small_nuclear_ribonucleoprotein_Sm_D1,_putative	90	2.1
PF3D7_0813400	conserved_protein,_unknown_function	90	2.18
PF3D7_0315100	eukaryotic_translation_initiation_factor_4E	89	1.92
PF3D7_0721100	conserved_protein,_unknown_function	89	2.53
PF3D7_0923000	DNA-directed_RNA_polymerase_II_subunit_RPB3,_putative	89	1.76
PF3D7_1434000	CCR4-associated_factor_16,_putative	89	2.23
PF3D7_1148700	Plasmodium_exported_protein_(PHISTc),_unknown_function	89	2.18
PF3D7_0209200	exosome_complex_component_MTR3,_putative	89	2.02
PF3D7_0617800	histone_H2A	89	1.97
PF3D7_1428800	transcription_initiation_TFIID-like,_putative	89	1.86
PF3D7_0808400	coatomer_subunit_epsilon,_putative	89	1.79
PF3D7_1238700	BTB/POZ_domain-containing_protein,_putative	89	2.31
PF3D7_1328100	proteasome_subunit_beta_type-7,_putative	89	2.05
PF3D7_0520900	adenosylhomocysteinase	88	2.58
PF3D7_0102900	aspartate--tRNA_ligase	88	2.56
PF3D7_0703500	erythrocyte_membrane-associated_antigen	88	2.5
PF3D7_1010100	PI31_domain-containing_protein,_putative	88	2.81
PF3D7_0602500	geranylgeranyl_transferase_type-2_subunit_beta,_putative	88	2.34
PF3D7_1332600	DNA-(apurinic_or_apyrimidinic_site)_lyase_1	88	2.39
PF3D7_1128100	prefoldin_subunit_5,_putative	88	2.42
PF3D7_1477300	Plasmodium_exported_protein_(PHIST),_unknown_function	88	2.26
PF3D7_1241100	polyadenylation_factor_subunit_2,_putative	88	2.37
PF3D7_0413500	phosphoglucomutase-2	88	2.2
PF3D7_1440700	AP-3_complex_subunit_mu,_putative	88	2.48
PF3D7_1454400	aminopeptidase_P	87	2.73
PF3D7_1026000	conserved_Plasmodium_protein,_unknown_function	87	2.64
PF3D7_0617200	BFR1_domain-containing_protein,_putative	87	2.9
PF3D7_1350400	ubiquitin-activating_enzyme_E1,_putative	87	2.9
PF3D7_1417500	H/ACA_ribonucleoprotein_complex_subunit_4,_putative	87	2.84
PF3D7_1431300	large_subunit_GTPase_1,_putative	87	2.78
PF3D7_1247400	peptidyl-prolyl_cis-trans_isomerase_FKBP35	87	2.48
PF3D7_1103100	60S_acidic_ribosomal_protein_P1,_putative	86	3.39
PF3D7_1203200	signal_recognition_particle_subunit_SRP14	86	2.95
PF3D7_1332300	trafficking_protein_particle_complex_subunit_2,_putative	86	3.36
PF3D7_0218700	pre-mRNA-processing_protein_45,_putative	86	2.98
PF3D7_0908300	conserved_protein,_unknown_function	86	2.7
PF3D7_1243700	ubiquitin-conjugating_enzyme_E2,_putative	86	2.75
PF3D7_1416900	prefoldin_subunit_2,_putative	86	3.07
PF3D7_1127300	tRNA_(guanine-N(7)-)-methyltransferase,_putative	86	3.26
PF3D7_1304900	DNA-directed_RNA_polymerase_II_subunit_RPB11,_putative	86	3.11
PF3D7_1412800	glycylpeptide_N-tetradecanoyltransferase	86	2.61
PF3D7_1232100	60_kDa_chaperonin	85	3.17
PF3D7_1423700	conserved_Plasmodium_protein,_unknown_function	85	3.01
PF3D7_1425900	conserved_Plasmodium_protein,_unknown_function	85	3.48
PF3D7_1007700	AP2_domain_transcription_factor_AP2-I	85	3.33
PF3D7_0406200	parasitophorous_vacuole_membrane_protein_S16	85	3.07
PF3D7_1345900	kinetochore_protein_SPC25,_putative	85	3.2
PF3D7_0415500	nuclear_cap-binding_protein_subunit_2,_putative	85	3.29
PF3D7_1025000	Eps15-like_protein	85	3.52
PF3D7_0627500	protein_DJ-1	84	3.72
PF3D7_1427500	DNA_mismatch_repair_protein_MSH2,_putative	84	3.68
PF3D7_1311800	M1-family_alanyl_aminopeptidase	84	3.58
PF3D7_1351800	conserved_Plasmodium_protein,_unknown_function	84	3.75
PF3D7_1225600	conserved_Plasmodium_protein,_unknown_function	84	3.17
PF3D7_0617300	conserved_Plasmodium_protein,_unknown_function	84	3.45
PF3D7_0816100	phosphopantothenoylcysteine_decarboxylase,_putative	84	3.42
PF3D7_1406000	RNA-binding_protein_8A,_putative	84	3.23
PF3D7_1333600	U3_small_nucleolar_RNA-associated_protein_4,_putative	84	3.55
PF3D7_0818900	heat_shock_protein_70	83	3.85
PF3D7_1309000	conserved_protein,_unknown_function	83	3.92
PF3D7_0907400	ATP-dependent_protease_ATPase_subunit_ClpY	83	3.82
PF3D7_1438500	cleavage_and_polyadenylation_specificity_factor_subunit_3,_putative	83	3.95
PF3D7_1366300	conserved_Plasmodium_protein,_unknown_function	83	3.65
PF3D7_1129800	conserved_Plasmodium_protein,_unknown_function	83	3.61
PF3D7_1104400	thioredoxin-like_mero_protein	82	4.13
PF3D7_1239900	vacuolar_protein_sorting-associated_protein_16,_putative	82	4.2
PF3D7_1235600	serine_hydroxymethyltransferase	82	4.09
PF3D7_0406400	cytosolic_glyoxalase_II	82	3.82
PF3D7_0321500	peptidase,_putative	82	3.99
PF3D7_1201500	GPN-loop_GTPase,_putative	82	3.88
PF3D7_0309300	N2227-like_protein,_putative	81	4.31
PF3D7_0627700	transportin	81	4.27
PF3D7_0935200	vacuolar_protein_sorting-associated_protein_33,_putative	81	4.17
PF3D7_1423800	vacuolar_protein_sorting-associated_protein_3,_putative	81	4.02
PF3D7_1236000	vesicle_transport_v-SNARE_protein_VTI1,_putative	81	4.06
PF3D7_0418200	eukaryotic_translation_initiation_factor_3_subunit_M,_putative	81	4.24
PF3D7_1244100	N-alpha-acetyltransferase_15,_NatA_auxiliary_subunit,_putative	80	4.35
PF3D7_0610800	transketolase	80	4.39
PF3D7_1427300	conserved_Plasmodium_protein,_unknown_function	80	4.47
PF3D7_0727900	conserved_Plasmodium_protein,_unknown_function	80	4.43
PF3D7_0812400	karyopherin_alpha	79	4.51
PF3D7_0409400	chaperone_protein_DnaJ	79	4.59
PF3D7_0301600	Plasmodium_exported_protein_(hyp1),_unknown_function	78	4.63
PF3D7_0532300	Plasmodium_exported_protein_(PHISTb),_unknown_function	78	4.71
PF3D7_1355300	histone-lysine_N-methyltransferase,_putative	78	4.67
PF3D7_0318200	DNA-directed_RNA_polymerase_II_subunit_RPB1	78	4.59
PF3D7_0818200	14-3-3_protein	76	4.85
PF3D7_1353900	proteasome_subunit_alpha_type-7,_putative	76	4.76
PF3D7_0915400	ATP-dependent_6-phosphofructokinase	75	4.9
PF3D7_1402300	26S_proteasome_regulatory_subunit_RPN6	75	4.95
PF3D7_1458800	DNA-directed_RNA_polymerase_III_subunit_RPC5,_putative	75	5
PF3D7_0820500	protein_transport_protein_YIF1,_putative	75	4.8
PF3D7_0214000	T-complex_protein_1_subunit_theta	74	5.1
PF3D7_1017900	26S_proteasome_regulatory_subunit_p55,_putative	74	5.15
PF3D7_1368100	26S_proteasome_regulatory_subunit_RPN11,_putative	74	5.05
PF3D7_0606700	coatomer_alpha_subunit,_putative	72	5.25
PF3D7_0608800	ornithine_aminotransferase	71	5.42
PF3D7_1419400	conserved_Plasmodium_membrane_protein,_unknown_function	71	5.2
PF3D7_1310400	conserved_Plasmodium_protein,_unknown_function	71	5.31
PF3D7_0312300	26S_proteasome_regulatory_subunit_RPN12,_putative	70	5.59
PF3D7_1011400	proteasome_subunit_beta_type-5	70	5.47
PF3D7_1117700	GTP-binding_nuclear_protein_RAN/TC4	70	5.42
PF3D7_0622800	leucine--tRNA_ligase,_putative	70	5.53
PF3D7_1466300	26S_proteasome_regulatory_subunit_RPN2,_putative	69	5.7
PF3D7_0905900	coatomer_subunit_beta,_putative	69	5.65
PF3D7_0708800	heat_shock_protein_110	67	6.02
PF3D7_1444800	fructose-bisphosphate_aldolase	67	5.89
PF3D7_0827900	protein_disulfide_isomerase	67	5.76
PF3D7_0303100	CLP1_P-loop_domain-containing_protein,_putative	67	5.83
PF3D7_0510100	conserved_protein,_unknown_function	66	6.15
PF3D7_1237200	conserved_Plasmodium_protein,_unknown_function	66	5.96
PF3D7_1205500	zinc_finger_protein,_putative	66	6.08
PF3D7_1129200	26S_proteasome_regulatory_subunit_RPN7,_putative	65	6.27
PF3D7_1119900	protein_transport_protein_SEC16,_putative	65	6.21
PF3D7_0716800	eukaryotic_translation_initiation_factor_3_subunit_I,_putative	65	6.4
PF3D7_1463300	DNA_polymerase_alpha_subunit_B,_putative	65	6.6
PF3D7_0724000	Rab_GTPase_activator_and_protein_kinase,_putative	64	6.67
PF3D7_1414000	26S_proteasome_regulatory_subunit_RPN13,_putative	64	6.47
PF3D7_1332900	isoleucine--tRNA_ligase,_putative	64	6.53
PF3D7_1359400	CUGBP_Elav-like_family_member_1	63	6.34
PF3D7_1426700	phosphoenolpyruvate_carboxylase	63	6.74
PF3D7_0912900	26S_proteasome_regulatory_subunit_RPN8,_putative	62	6.81
PF3D7_1338300	elongation_factor_1-gamma,_putative	61	7.3
PF3D7_1466400	AP2_domain_transcription_factor_AP2-EXP	61	6.95
PF3D7_0707200	conserved_Plasmodium_protein,_unknown_function	61	6.95
PF3D7_0621200	pyridoxine_biosynthesis_protein_PDX1	60	7.09
PF3D7_1311500	26S_protease_regulatory_subunit_7,_putative	60	7.23
PF3D7_1213700	DNA-directed_RNA_polymerases_I,_II,_and_III_subunit_RPABC3,_putative	60	7.02
PF3D7_1023900	chromodomain-helicase-DNA-binding_protein_1_homolog,_putative	60	7.37
PF3D7_1123900	13_kDa_ribonucleoprotein-associated_protein,_putative	59	7.58
PF3D7_1124700	GrpE_protein_homolog,_mitochondrial,_putative	59	7.16
PF3D7_1139800	conserved_Plasmodium_protein,_unknown_function	59	7.72
PF3D7_0304400	60S_ribosomal_protein_L44	59	7.44
PF3D7_0519700	FoP_domain-containing_protein,_putative	59	7.94
PF3D7_1325000	U6_snRNA-associated_Sm-like_protein_LSm6,_putative	59	7.65
PF3D7_0320800	ATP-dependent_RNA_helicase_DDX6	58	8.08
PF3D7_0410400	exosome_complex_component_RRP4	58	7.79
PF3D7_0705700	40S_ribosomal_protein_S29,_putative	58	7.58
PF3D7_1203700	nucleosome_assembly_protein	57	8.15
PF3D7_0405500	conserved_Plasmodium_protein,_unknown_function	57	7.87
PF3D7_1112100	conserved_Plasmodium_protein,_unknown_function	57	8.3
PF3D7_0210100	60S_ribosomal_protein_L37ae,_putative	56	8.45
PF3D7_1309100	60S_ribosomal_protein_L24,_putative	56	8.37
PF3D7_0611400	SWIB/MDM2_domain-containing_protein	56	8.01
PF3D7_0319600	elongation_factor_1-delta,_putative	56	8.83
PF3D7_0626700	ATPase	56	8.9
PF3D7_0813300	conserved_protein,_unknown_function	55	8.52
PF3D7_1415200	DNA-directed_RNA_polymerases_I_and_III_subunit_RPAC2,_putative	55	8.23
PF3D7_1361100	protein_transport_protein_Sec24A	54	8.6
PF3D7_1432800	HP12_protein_homolog,_putative	54	8.98
PF3D7_0407300	transcription_factor,_putative	54	9.53
PF3D7_1310700	PhIL1-interacting_candidate_PIC5	54	8.75
PF3D7_1248900	26S_protease_regulatory_subunit_8,_putative	53	9.06
PF3D7_1323400	60S_ribosomal_protein_L23	53	9.37
PF3D7_1236300	conserved_protein,_unknown_function	53	9.3
PF3D7_0815600	eukaryotic_translation_initiation_factor_3_subunit_G,_putative	53	9.45
PF3D7_1445700	conserved_Plasmodium_protein,_unknown_function	53	8.68
PF3D7_0205900	26S_proteasome_regulatory_subunit_RPN1,_putative	52	9.22
PF3D7_1015600	heat_shock_protein_60	52	9.14
PF3D7_1474800	proteasome_subunit_alpha_type-1,_putative	52	9.69
PF3D7_1003600	inner_membrane_complex_protein_1c,_putative	51	10.43
PF3D7_0709700	prodrug_activation_and_resistance_esterase	51	10.26
PF3D7_0804900	GTPase-activating_protein,_putative	51	10.51
PF3D7_0812100	proteasome_activator_complex_subunit_4,_putative	50	9.61
PF3D7_1012600	GMP_synthase_[glutamine-hydrolyzing]	50	10.26
PF3D7_1251200	coronin	50	9.77
PF3D7_1346500	conserved_Plasmodium_protein,_unknown_function	50	10.26
PF3D7_1431600	succinate--CoA_ligase_[ADP-forming]_subunit_beta	49	9.86
PF3D7_1026800	40S_ribosomal_protein_S2	48	10.76
PF3D7_1343000	phosphoethanolamine_N-methyltransferase	48	10.35
PF3D7_1417200	NOT_family_protein,_putative	48	10.59
PF3D7_1142600	60S_ribosomal_protein_L35ae,_putative	48	10.67
PF3D7_1124400	U6_snRNA-associated_Sm-like_protein_LSm1,_putative	48	10.02
PF3D7_0213100	protein_SIS1	48	9.94
PF3D7_1324100	conserved_Plasmodium_membrane_protein,_unknown_function	47	10.84
PF3D7_1463200	replication_factor_C_subunit_3,_putative	46	11.09
PF3D7_0727400	proteasome_subunit_alpha_type-5,_putative	45	10.93
PF3D7_1252100	rhoptry_neck_protein_3	45	11.01
PF3D7_0910100	exportin-7,_putative	45	12.22
PF3D7_1438700	DNA_primase_small_subunit	45	11.18
PF3D7_0810800	hydroxymethyldihydropterin_pyrophosphokinase-dihydropteroate_synthase	44	11.7
PF3D7_0608500	proteasome_subunit_alpha_type-2,_putative	44	11.27
PF3D7_1360900	RNA-binding_protein,_putative	44	11.44
PF3D7_1419300	glutathione_S-transferase	44	11.53
PF3D7_0602800	JmjC_domain-containing_protein_2,_putative	44	11.61
PF3D7_0630300	DNA_polymerase_epsilon_catalytic_subunit_A,_putative	44	11.88
PF3D7_1419200	thioredoxin-like_protein,_putative	44	11.35
PF3D7_0513300	purine_nucleoside_phosphorylase	43	12.05
PF3D7_0527900	ATP-dependent_RNA_helicase_DDX41,_putative	43	12.31
PF3D7_1007900	eukaryotic_translation_initiation_factor_3_subunit_D,_putative	42	11.88
PF3D7_1030600	tRNA_N6-adenosine_threonylcarbamoyltransferase	42	12.14
PF3D7_0803800	proteasome_subunit_beta_type-4	42	12.84
PF3D7_0928200	conserved_Plasmodium_protein,_unknown_function	42	12.49
PF3D7_1117100	ubiquitin_carboxyl-terminal_hydrolase_UCH54	41	12.93
PF3D7_1134800	coatomer_subunit_delta	41	11.96
PF3D7_0410300	protein_phosphatase_PPM1,_putative	41	12.66
PF3D7_1412700	AAA_family_ATPase,_putative	41	12.4
PF3D7_0405400	pre-mRNA-processing-splicing_factor_8,_putative	40	12.58
PF3D7_1470900	proteasome_subunit_beta_type-2,_putative	40	13.28
PF3D7_1338100	26S_proteasome_regulatory_subunit_RPN3,_putative	39	13.37
PF3D7_0308200	T-complex_protein_1_subunit_eta	39	13.2
PF3D7_0903900	60S_ribosomal_protein_L32	39	13.2
PF3D7_0412000	LITAF-like_zinc_finger_protein,_putative	39	13.46
PF3D7_1007200	rho_GTPase-activating_protein,_putative	39	12.75
PF3D7_0502000	vacuolar_protein_sorting-associated_protein_11,_putative	39	13.83
PF3D7_1358800	40S_ribosomal_protein_S15	38	13.55
PF3D7_1441200	60S_ribosomal_protein_L1,_putative	38	14.1
PF3D7_1342000	40S_ribosomal_protein_S6	38	13.64
PF3D7_1107400	DNA_repair_protein_RAD51	38	13.02
PF3D7_1011800	PRE-binding_protein	37	14.28
PF3D7_1324900	L-lactate_dehydrogenase	36	14.74
PF3D7_1355100	DNA_replication_licensing_factor_MCM6	36	14.47
PF3D7_0928800	serine/threonine_protein_kinase,_putative	36	13.73
PF3D7_0822300	small_nuclear_ribonucleoprotein_G,_putative	36	13.92
PF3D7_0111400	conserved_Plasmodium_protein,_unknown_function	36	14.19
PF3D7_1145800	conserved_Plasmodium_protein,_unknown_function	36	14.56
PF3D7_1120500	tRNA_nucleotidyltransferase,_putative	36	14.01
PF3D7_0314700	RING_finger_protein_RNF1	35	14.38
PF3D7_0317000	proteasome_subunit_alpha_type-3,_putative	35	14.93
PF3D7_1230700	protein_transport_protein_SEC13	34	15.12
PF3D7_1352500	thioredoxin-related_protein,_putative	34	15.02
PF3D7_1008400	26S_protease_regulatory_subunit_4,_putative	33	14.93
PF3D7_0503400	actin-depolymerizing_factor_1	33	15.68
PF3D7_0306900	40S_ribosomal_protein_S23,_putative	33	15.4
PF3D7_1130100	60S_ribosomal_protein_L38	33	14.74
PF3D7_1212700	eukaryotic_translation_initiation_factor_3_subunit_A,_putative	33	15.21
PF3D7_0932800	importin_alpha_re-exporter,_putative	33	15.3
PF3D7_0919800	TLD_domain-containing_protein	32	15.96
PF3D7_1225800	ubiquitin-activating_enzyme_E1	32	15.77
PF3D7_1211400	heat_shock_protein_DNAJ_homologue_Pfj4	31	15.49
PF3D7_0922100	ubiquitin-like_protein,_putative	31	15.86
PF3D7_1030500	26S_proteasome_regulatory_subunit_RPN9,_putative	30	16.15
PF3D7_0814000	60S_ribosomal_protein_L13-2,_putative	30	16.53
PF3D7_1029600	adenosine_deaminase	30	16.43
PF3D7_0906600	zinc_finger_protein,_putative	30	16.34
PF3D7_0509800	phosphatidylinositol_4-kinase_beta	30	16.24
PF3D7_1328500	alpha/beta-hydrolase,_putative	30	15.58
PF3D7_1134700	DNA-directed_RNA_polymerase_I_subunit_RPA2,_putative	30	16.05
PF3D7_1407100	rRNA_2'-O-methyltransferase_fibrillarin,_putative	29	16.91
PF3D7_1311200	transducin_beta-like_protein_TBL1,_putative	29	17
PF3D7_1449500	AP2_domain_transcription_factor_AP2-O5,_putative	29	16.62
PF3D7_0715500	ATP_synthase_subunit_epsilon,_mitochondrial,_putative	29	16.81
PF3D7_0714200	conserved_Plasmodium_protein,_unknown_function	29	16.72
PF3D7_1121100	conserved_protein,_unknown_function	29	17.1
PF3D7_0704000	conserved_Plasmodium_membrane_protein,_unknown_function	27	17.49
PF3D7_1359600	conserved_Plasmodium_protein,_unknown_function	27	17.3
PF3D7_1451300	E3_SUMO-protein_ligase_NSE2,_putative	27	17.39
PF3D7_0528200	eukaryotic_translation_initiation_factor_3_subunit_E,_putative	26	17.88
PF3D7_0316800	40S_ribosomal_protein_S15A,_putative	25	18.08
PF3D7_0706000	importin-7,_putative	25	18.27
PF3D7_1206600	DNA-directed_RNA_polymerase_III_subunit_RPC2,_putative	25	17.68
PF3D7_1116800	heat_shock_protein_101	25	17.2
PF3D7_1357800	T-complex_protein_1_subunit_delta	24	17.78
PF3D7_0108000	proteasome_subunit_beta_type-3,_putative	24	17.59
PF3D7_0519400	40S_ribosomal_protein_S24	24	18.57
PF3D7_0519800	EELM2_domain-containing_protein,_putative	24	18.47
PF3D7_1467900	rab_GTPase_activator,_putative	24	17.98
PF3D7_0831700	Heat_shock_protein_70	23	18.37
PF3D7_0413600	26S_protease_regulatory_subunit_6B,_putative	23	18.67
PF3D7_0316500	kinetochore_protein_NUF2,_putative	23	18.87
PF3D7_0829000	conserved_Plasmodium_membrane_protein,_unknown_function	23	18.18
PF3D7_0921600	tetratricopeptide_repeat_protein,_putative	23	18.77
PF3D7_0804500	conserved_Plasmodium_membrane_protein,_unknown_function	23	19.16
PF3D7_1334200	chaperone_binding_protein,_putative	22	19.06
PF3D7_0520000	40S_ribosomal_protein_S9,_putative	21	19.46
PF3D7_1341900	V-type_proton_ATPase_subunit_D,_putative	21	18.97
PF3D7_0525100	acyl-CoA_synthetase	21	19.77
PF3D7_0606600	conserved_Plasmodium_protein,_unknown_function	21	19.36
PF3D7_0604500	conserved_Plasmodium_protein,_unknown_function	20	19.87
PF3D7_0500800	mature_parasite-infected_erythrocyte_surface_antigen	20	19.26
PF3D7_1464900	ATP-dependent_zinc_metalloprotease_FTSH,_putative	20	19.67
PF3D7_0306800	T-complex_protein_1_subunit_beta	19	19.57
PF3D7_0307100	40S_ribosomal_protein_S12,_putative	19	19.97
PF3D7_1308300	40S_ribosomal_protein_S27	19	20.17
PF3D7_1306400	26S_protease_regulatory_subunit_10B,_putative	18	20.07
PF3D7_0821700	60S_ribosomal_protein_L22,_putative	18	20.27
PF3D7_1227800	elongator_complex_protein_3,_putative	18	20.79
PF3D7_0807500	proteasome_subunit_alpha_type-6,_putative	17	20.48
PF3D7_1475600	bromodomain_protein_4,_putative	17	20.48
PF3D7_1142500	60S_ribosomal_protein_L28	16	20.58
PF3D7_1244200	RNA_polymerase_II_transcription_factor_B_subunit_2,_putative	16	20.68
PF3D7_1460700	60S_ribosomal_protein_L27	15	20.89
PF3D7_1142700	methyltransferase,_putative	15	21.1
PF3D7_1303400	LisH_domain-containing_protein,_putative	15	21.21
PF3D7_0918300	eukaryotic_translation_initiation_factor_3_subunit_F,_putative	14	21
PF3D7_1302500	AAA_domain-containing_protein,_putative	14	21.42
PF3D7_0818700	DNA_helicase,_putative	13	21.31
PF3D7_0302500	cytoadherence_linked_asexual_protein_3.1	13	21.52
PF3D7_1349500	conserved_Plasmodium_protein,_unknown_function	12	21.84
PF3D7_1453700	HSP90_co-chaperone_p23	12	21.63
PF3D7_0317800	26S_proteasome_non-ATPase_regulatory_subunit_9,_putative	12	21.95
PF3D7_1444500	eukaryotic_translation_initiation_factor_2-alpha_kinase_1	12	21.73
PF3D7_0627800	acetyl-CoA_synthetase,_putative	11	22.37
PF3D7_1429800	coatomer_subunit_beta,_putative	11	22.16
PF3D7_1418100	liver_specific_protein_1,_putative	11	22.05
PF3D7_0322000	peptidyl-prolyl_cis-trans_isomerase	11	22.48
PF3D7_1346400	VPS13_domain-containing_protein,_putative	11	22.58
PF3D7_1429400	rRNA_(adenosine-2'-O-)-methyltransferase,_putative	11	22.37
PF3D7_1414300	60S_ribosomal_protein_L10,_putative	10	22.91
PF3D7_1341300	60S_ribosomal_protein_L18-2,_putative	10	22.69
PF3D7_0320300	T-complex_protein_1_subunit_epsilon	9	24.08
PF3D7_1206800	conserved_Plasmodium_protein,_unknown_function	9	23.23
PF3D7_0905400	high_molecular_weight_rhoptry_protein_3	9	23.01
PF3D7_0312800	60S_ribosomal_protein_L26,_putative	9	23.76
PF3D7_0217800	40S_ribosomal_protein_S26	9	23.55
PF3D7_0303500	spindle_pole_body_protein,_putative	9	23.44
PF3D7_1329000	DNA-directed_RNA_polymerase_III_subunit_RPC1,_putative	9	22.8
PF3D7_0607000	translation_initiation_factor_IF-2,_putative	9	23.87
PF3D7_1015900	enolase	8	24.4
PF3D7_1424400	60S_ribosomal_protein_L7-3,_putative	8	24.4
PF3D7_1118500	nucleolar_protein_56,_putative	8	23.65
PF3D7_0302900	exportin-1,_putative	8	23.12
PF3D7_1003500	40S_ribosomal_protein_S20e,_putative	8	23.34
PF3D7_1115400	cysteine_proteinase_falcipain_3	8	23.97
PF3D7_0807800	26S_proteasome_regulatory_subunit_RPN10,_putative	7	24.19
PF3D7_1408600	40S_ribosomal_protein_S8e,_putative	7	25.45
PF3D7_1351400	60S_ribosomal_protein_L17,_putative	7	24.61
PF3D7_1213800	proline--tRNA_ligase	7	24.5
PF3D7_0719700	40S_ribosomal_protein_S10,_putative	7	24.93
PF3D7_0614500	60S_ribosomal_protein_L19	7	24.71
PF3D7_1236100	clustered-asparagine-rich_protein	7	24.82
PF3D7_1447000	40S_ribosomal_protein_S5	6	25.66
PF3D7_1145400	dynamin-like_protein	6	25.03
PF3D7_1138500	protein_phosphatase_PPM2	6	25.14
PF3D7_0720400	apoptosis-inducing_factor,_putative	6	25.24
PF3D7_1347500	DNA/RNA-binding_protein_Alba_4	6	25.77
PF3D7_1229500	T-complex_protein_1_subunit_gamma	5	26.19
PF3D7_0108300	conserved_Plasmodium_protein,_unknown_function	5	26.29
PF3D7_0823200	RNA-binding_protein,_putative	5	25.56
PF3D7_1317800	40S_ribosomal_protein_S19	5	25.98
PF3D7_1144000	40S_ribosomal_protein_S21	5	25.45
PF3D7_1313800	conserved_Plasmodium_membrane_protein,_unknown_function	5	26.08
PF3D7_1331800	60S_ribosomal_protein_L23,_putative	4	26.39
PF3D7_1302100	gamete_antigen_27/25	4	25.87
PF3D7_1010700	dolichyl-phosphate-mannose--protein_mannosyltransferase,_putative	4	27.33
PF3D7_0929400	high_molecular_weight_rhoptry_protein_2	4	26.81
PF3D7_0516900	60S_ribosomal_protein_L2	4	26.6
PF3D7_0415900	60S_ribosomal_protein_L15,_putative	4	26.5
PF3D7_1329100	myosin_F,_putative	4	27.33
PF3D7_1438900	thioredoxin_peroxidase_1	3	27.33
PF3D7_1132200	T-complex_protein_1_subunit_alpha	3	27.74
PF3D7_0626800	pyruvate_kinase	3	27.02
PF3D7_1341200	60S_ribosomal_protein_L18,_putative	3	27.64
PF3D7_1338200	60S_ribosomal_protein_L6,_putative	3	27.43
PF3D7_1004000	60S_ribosomal_protein_L13,_putative	3	27.53
PF3D7_0214100	protein_transport_protein_SEC31	3	26.92
PF3D7_0922500	phosphoglycerate_kinase	3	27.94
PF3D7_0807300	ras-related_protein_Rab-18	3	26.71
PF3D7_1407800	plasmepsin_IV	2	28.76
PF3D7_0608700	T-complex_protein_1_subunit_zeta	2	28.45
PF3D7_1130200	60S_ribosomal_protein_P0	2	29.16
PF3D7_1465900	40S_ribosomal_protein_S3	2	28.45
PF3D7_1222300	endoplasmin,_putative	2	28.25
PF3D7_1325100	phosphoribosylpyrophosphate_synthetase	2	29.46
PF3D7_0517000	60S_ribosomal_protein_L12,_putative	2	28.15
PF3D7_1323100	60S_ribosomal_protein_L6,_putative	2	28.96
PF3D7_1126200	40S_ribosomal_protein_S18,_putative	2	28.76
PF3D7_0422400	40S_ribosomal_protein_S19	2	28.86
PF3D7_1421200	40S_ribosomal_protein_S25	2	27.84
PF3D7_1302800	40S_ribosomal_protein_S7,_putative	2	29.95
PF3D7_1118200	heat_shock_protein_90,_putative	2	29.26
PF3D7_0826700	receptor_for_activated_c_kinase	2	28.55
PF3D7_1426000	60S_ribosomal_protein_L21	2	28.05
PF3D7_0917900	heat_shock_protein_70	1	31.59
PF3D7_1462800	glyceraldehyde-3-phosphate_dehydrogenase	1	32.24
PF3D7_1451100	elongation_factor_2	1	32.15
PF3D7_1408000	plasmepsin_II	1	30.34
PF3D7_0903700	alpha_tubulin_1	1	31.21
PF3D7_1224300	polyadenylate-binding_protein_1,_putative	1	30.73
PF3D7_0507100	60S_ribosomal_protein_L4	1	30.63
PF3D7_0516200	40S_ribosomal_protein_S11	1	29.66
PF3D7_0814200	DNA/RNA-binding_protein_Alba_1	1	29.75
PF3D7_1105400	40S_ribosomal_protein_S4,_putative	1	31.3
PF3D7_1466800	conserved_Plasmodium_protein,_unknown_function	1	30.34
PF3D7_0823300	histone_acetyltransferase_GCN5	1	32.43
PF3D7_1006200	DNA/RNA-binding_protein_Alba_3	1	31.59
PF3D7_1027800	60S_ribosomal_protein_L3	1	31.68
PF3D7_1014600	transcriptional_coactivator_ADA2	1	31.77
PF3D7_0813900	40S_ribosomal_protein_S16,_putative	1	30.15
PF3D7_1019400	60S_ribosomal_protein_L30e,_putative	1	29.36
PF3D7_1412500	actin_II	1	32.33
PF3D7_0719600	60S_ribosomal_protein_L11a,_putative	1	30.05
PF3D7_0322900	40S_ribosomal_protein_S3A,_putative	1	30.63
PF3D7_1431700	60S_ribosomal_protein_L14,_putative	1	29.06
PF3D7_1242700	40S_ribosomal_protein_S17,_putative	1	30.92
PF3D7_1105100	histone_H2B	1	29.85
PF3D7_0618300	60S_ribosomal_protein_L27a,_putative	1	30.44
PF3D7_0929200	RNA-binding_protein,_putative	1	31.96
PF3D7_1020900	ADP-ribosylation_factor	1	30.82
PF3D7_1408100	plasmepsin_III	1	31.87
PF3D7_0317600	40S_ribosomal_protein_S11,_putative	1	29.66
PF3D7_1008100	zinc_finger_protein,_putative	1	31.21
PF3D7_0721600	40S_ribosomal_protein_S5,_putative	1	31.21
PF3D7_0307200	60S_ribosomal_protein_L7,_putative	1	32.15
PF3D7_0511500	RNA_pseudouridylate_synthase,_putative	1	31.4
PF3D7_1357000	elongation_factor_1-alpha	0	77.06
PF3D7_1246200	actin_I	0	33.25
PF3D7_1134000	heat_shock_protein_70	0	32.88
PF3D7_0922200	S-adenosylmethionine_synthetase	0	77.06
PF3D7_1437900	HSP40,_subfamily_A	0	33.52
PF3D7_0708400	heat_shock_protein_90	0	33.07
PF3D7_1008700	tubulin_beta_chain	0	32.88
PF3D7_1407900	plasmepsin_I	0	32.61
PF3D7_1129100	parasitophorous_vacuolar_protein_1	0	33.16
PF3D7_1468700	eukaryotic_initiation_factor_4A	0	33.7
PF3D7_0629200	DnaJ_protein,_putative	0	32.88
PF3D7_1424100	60S_ribosomal_protein_L5,_putative	0	32.61
PF3D7_0416800	small_GTP-binding_protein_sar1	0	33.43
PF3D7_0619400	cell_division_cycle_protein_48_homologue,_putative	0	33.43
PF3D7_0527500	Hsc70-interacting_protein	0	33.61
PF3D7_0925900	parasitophorous_vacuolar_protein_5,_putative	0	33.79
PF3D7_1105000	histone_H4	0	33.07
PF3D7_0301700	Plasmodium_exported_protein,_unknown_function	0	77.06
PF3D7_0317300	conserved_Plasmodium_protein,_unknown_function	0	77.06
PF3D7_0516300	tRNA_pseudouridine_synthase,_putative	0	77.06
PF3D7_0530700	conserved_Plasmodium_protein,_unknown_function	0	77.06
PF3D7_0710200	conserved_Plasmodium_protein,_unknown_function	0	77.06
PF3D7_0714500	transcription_elongation_factor_s-II,_putative	0	77.06
PF3D7_0722200	rhoptry-associated_leucine_zipper-like_protein_1	0	77.06
PF3D7_0808100	AP-3_complex_subunit_delta,_putative	0	77.06
PF3D7_0813200	CS_domain_protein,_putative	0	77.06
PF3D7_0821600	polyribonucleotide_5'-hydroxyl-kinase_Clp1,_putative	0	77.06
PF3D7_0826300	SPRY_domain,_putative	0	77.06
PF3D7_0909900	helicase_SKI2W,_putative	0	77.06
PF3D7_0917600	pre-mRNA-splicing_factor_ATP-dependent_RNA_helicase_PRP43,_putative	0	77.06
PF3D7_0918900	gamma-glutamylcysteine_synthetase	0	77.06
PF3D7_0921000	ubiquitin-conjugating_enzyme_E2,_putative	0	77.06
PF3D7_1133600	conserved_Plasmodium_protein,_unknown_function	0	77.06
PF3D7_1235300	CCR4-NOT_transcription_complex_subunit_4,_putative	0	77.06
PF3D7_1243800	WD_repeat-containing_protein_82,_putative	0	77.06
PF3D7_1340100	exosome_complex_component_RRP42,_putative	0	77.06
PF3D7_1419700	eukaryotic_translation_initiation_factor_3_subunit_H,_putative	0	77.06
PF3D7_0612100	eukaryotic_translation_initiation_factor_3_subunit_L,_putative	0	77.06
PF3D7_0415300	cdc2-related_protein_kinase_3	0	77.06
PF3D7_1009200	ribonuclease,_putative	0	77.06
PF3D7_1013200	conserved_Plasmodium_protein,_unknown_function	0	77.06
PF3D7_1034400	flavoprotein_subunit_of_succinate_dehydrogenase	0	77.06
PF3D7_1214900	conserved_protein,_unknown_function	0	77.06
PF3D7_1243000	syntaxin-16,_putative	0	77.06
PF3D7_1312900	eukaryotic_translation_initation_factor_4_gamma	0	77.06
PF3D7_1322200	TOG_domain-containing_protein,_putative	0	77.06
PF3D7_1331200	conserved_Plasmodium_protein,_unknown_function	0	77.06
PF3D7_1360800	falcilysin	0	77.06
PF3D7_1364000	conserved_protein,_unknown_function	0	77.06
PF3D7_1421100	conserved_Plasmodium_protein,_unknown_function	0	77.06
PF3D7_1426100	transcription_factor_BTF3,_putative	0	77.06
PF3D7_1432900	SF-assemblin,_putative	0	77.06
PF3D7_1433100	HID1_domain-containing_protein,_putative	0	77.06
PF3D7_1446700	conserved_Plasmodium_protein,_unknown_function	0	77.06
PF3D7_1109900	60S_ribosomal_protein_L36	0	77.06
PF3D7_0206600	DNA-directed_RNA_polymerase_III_subunit_RPC10,_putative	0	77.06
PF3D7_0309000	dual_specificity_protein_phosphatase	0	77.06
PF3D7_0317500	kinesin-5	0	77.06
PF3D7_0616300	conserved_Plasmodium_protein,_unknown_function	0	77.06
PF3D7_0904000	GTPase-activating_protein,_putative	0	77.06
PF3D7_0917000	merozoite_organizing_protein	0	77.06
PF3D7_1142100	conserved_Plasmodium_protein,_unknown_function	0	77.06
PF3D7_1230800	pre-mRNA-splicing_regulator_WTAP,_putative	0	77.06
PF3D7_1235900	pre-mRNA-splicing_factor_SYF1,_putative	0	77.06
PF3D7_1309700	vacuolar_protein_sorting-associated_protein_18,_putative	0	77.06
PF3D7_1326700	conserved_Apicomplexan_protein,_unknown_function	0	77.06
PF3D7_1350500	conserved_Plasmodium_protein,_unknown_function	0	77.06
PF3D7_1363400	polyubiquitin_binding_protein,_putative	0	77.06
PF3D7_1406100	tubby_domain-containing_protein,_putative	0	77.06
PF3D7_1419000	conserved_Plasmodium_protein,_unknown_function	0	77.06
PF3D7_1443300	U6_snRNA-associated_Sm-like_protein_LSm5,_putative	0	77.06
PF3D7_0501200	parasite-infected_erythrocyte_surface_protein	0	77.06
PF3D7_0202000	knob-associated_histidine-rich_protein	0	77.06
PF3D7_0302100	serine/threonine_protein_kinase	0	77.06
PF3D7_0311300	phosphatidylinositol_3-_and_4-kinase,_putative	0	77.06
PF3D7_0318600	cleavage_and_polyadenylation_specificity_factor,_putative	0	77.06
PF3D7_0414000	structural_maintenance_of_chromosomes_protein_3	0	77.06
PF3D7_0508700	pre-mRNA-processing_ATP-dependent_RNA_helicase_PRP5,_putative	0	77.06
PF3D7_0709500	nucleic_acid-binding_protein,_putative	0	77.06
PF3D7_0730900	EMP1-trafficking_protein	0	77.06
PF3D7_0805700	serine/threonine_protein_kinase,_FIKK_family	0	77.06
PF3D7_0817900	high_mobility_group_protein_B2	0	77.06
PF3D7_0822100	mediator_of_RNA_polymerase_II_transcription_subunit_7,_putative	0	77.06
PF3D7_0902800	serine_repeat_antigen_9	0	77.06
PF3D7_0920700	CRAL/TRIO_domain-containing_protein,_putative	0	77.06
PF3D7_0928300	conserved_Plasmodium_protein,_unknown_function	0	77.06
PF3D7_1004300	E3_ubiquitin-protein_ligase,_putative	0	77.06
PF3D7_1015300	methionine_aminopeptidase_1b,_putative	0	77.06
PF3D7_1025300	conserved_protein,_unknown_function	0	77.06
PF3D7_1112400	nucleic_acid_binding_protein,_putative	0	77.06
PF3D7_1124300	conserved_protein,_unknown_function	0	77.06
PF3D7_1148000	serine/threonine_protein_kinase,_putative	0	77.06
PF3D7_1208800	zinc_finger_protein,_putative	0	77.06
PF3D7_1227100	DNA_helicase_60	0	77.06
PF3D7_1230400	ATP-dependent_protease_subunit_ClpQ	0	77.06
PF3D7_1235700	ATP_synthase_subunit_beta,_mitochondrial	0	77.06
PF3D7_1244800	translation_machinery-associated_protein_46,_putative	0	77.06
PF3D7_1305300	translational_activator_GCN1,_putative	0	77.06
PF3D7_1305900	conserved_Plasmodium_protein,_unknown_function	0	77.06
PF3D7_1313700	Maf-like_protein,_putative	0	77.06
PF3D7_1315700	tRNA_(adenine(58)-N(1))-methyltransferase_catalytic_subunit_TRM61,_putative	0	77.06
PF3D7_1319300	tRNA_(guanine(26)-N(2))-dimethyltransferase,_putative	0	77.06
PF3D7_1326600	conserved_Plasmodium_protein,_unknown_function	0	77.06
PF3D7_1346300	DNA/RNA-binding_protein_Alba_2	0	77.06
PF3D7_1353600	ER_lumen_protein_retaining_receptor	0	77.06
PF3D7_1353800	proteasome_subunit_alpha_type-4,_putative	0	77.06
PF3D7_1357700	U3_small_nucleolar_RNA-associated_protein_21,_putative	0	77.06
PF3D7_1419600	conserved_Plasmodium_protein,_unknown_function	0	77.06
PF3D7_1421800	conserved_Plasmodium_protein,_unknown_function	0	77.06
PF3D7_1438600	conserved_protein,_unknown_function	0	77.06
PF3D7_1452500	syntaxin-6,_putative	0	77.06
PF3D7_1460300	60S_ribosomal_protein_L29,_putative	0	77.06
PF3D7_1472000	pre-mRNA-splicing_factor_ISY1,_putative	0	77.06
PF3D7_0621800	nascent_polypeptide-associated_complex_subunit_alpha,_putative	0	77.06
PF3D7_1461300	40S_ribosomal_protein_S28e,_putative	0	77.06
PF3D7_1124900	60S_ribosomal_protein_L35,_putative	0	77.06
PF3D7_0503800	60S_ribosomal_protein_L31	0	77.06
PF3D7_0714000	histone_H2B_variant	0	77.06
PF3D7_0212100	conserved_Plasmodium_protein,_unknown_function	0	77.06
PF3D7_0302800	RNA-binding_protein,_putative	0	77.06
PF3D7_0308500	activator_of_Hsp90_ATPase,_putative	0	77.06
PF3D7_0404600	conserved_Plasmodium_membrane_protein,_unknown_function	0	77.06
PF3D7_0501900	conserved_protein,_unknown_function	0	77.06
PF3D7_0505800	small_ubiquitin-related_modifier	0	77.06
PF3D7_0506800	transcription_factor_25,_putative	0	77.06
PF3D7_0520700	CDC73_domain-containing_protein,_putative	0	77.06
PF3D7_0619200	conserved_Plasmodium_protein,_unknown_function	0	77.06
PF3D7_0627900	ribonuclease_P_protein_subunit_p29,_putative	0	77.06
PF3D7_0715300	calcium/calmodulin-dependent_protein_kinase,_putative	0	77.06
PF3D7_0716200	PDCD2_domain-containing_protein,_putative	0	77.06
PF3D7_0719300	actin-related_protein_ARP6	0	77.06
PF3D7_0723900	RNA-binding_protein,_putative	0	77.06
PF3D7_0803200	filament_assembling_protein,_putative	0	77.06
PF3D7_0806500	DnaJ_protein,_putative	0	77.06
PF3D7_0811500	histone-arginine_methyltransferase_CARM1,_putative	0	77.06
PF3D7_0817300	conserved_Plasmodium_protein,_unknown_function	0	77.06
PF3D7_0819900	U6_snRNA-associated_Sm-like_protein_LSm3,_putative	0	77.06
PF3D7_0824200	conserved_Plasmodium_protein,_unknown_function	0	77.06
PF3D7_0910800	cytosolic_Fe-S_cluster_assembly_factor_NBP35,_putative	0	77.06
PF3D7_0917500	conserved_protein,_unknown_function	0	77.06
PF3D7_0922400	para-aminobenzoic_acid_synthetase	0	77.06
PF3D7_0923400	conserved_Plasmodium_protein,_unknown_function	0	77.06
PF3D7_0936600	gametocyte_exported_protein_5	0	77.06
PF3D7_1004500	conserved_Plasmodium_protein,_unknown_function	0	77.06
PF3D7_1014100	merozoite_surface_protein_MSA180	0	77.06
PF3D7_1015000	FAD_synthetase,_putative	0	77.06
PF3D7_1019600	conserved_Plasmodium_protein,_unknown_function	0	77.06
PF3D7_1028300	rRNA-processing_protein_EBP2,_putative	0	77.06
PF3D7_1034000	Sec1_family_protein,_putative	0	77.06
PF3D7_1104100	syntaxin,_Qa-SNARE_family	0	77.06
PF3D7_1107800	AP2_domain_transcription_factor,_putative	0	77.06
PF3D7_1116100	serine_esterase,_putative	0	77.06
PF3D7_1118600	histone_acetyltransferase_MYST	0	77.06
PF3D7_1124100	BEACH_domain-containing_protein,_putative	0	77.06
PF3D7_1129000	spermidine_synthase	0	77.06
PF3D7_1131000	RNA-binding_protein_s1,_putative	0	77.06
PF3D7_1147700	ATP_synthase_subunit_delta,_mitochondrial,_putative	0	77.06
PF3D7_1210100	syntaxin,_Qa-SNARE_family	0	77.06
PF3D7_1212900	bromodomain_protein_2,_putative	0	77.06
PF3D7_1219000	formin_2	0	77.06
PF3D7_1227600	kinetochore_protein_SPC24,_putative	0	77.06
PF3D7_1303800	conserved_Plasmodium_protein,_unknown_function	0	77.06
PF3D7_1309500	H/ACA_ribonucleoprotein_complex_subunit_1,_putative	0	77.06
PF3D7_1316600	choline-phosphate_cytidylyltransferase	0	77.06
PF3D7_1317300	conserved_Plasmodium_protein,_unknown_function	0	77.06
PF3D7_1324700	SNARE_protein,_putative	0	77.06
PF3D7_1328200	conserved_Plasmodium_protein,_unknown_function	0	77.06
PF3D7_1348900	conserved_Plasmodium_protein,_unknown_function	0	77.06
PF3D7_1349800	GPN-loop_GTPase,_putative	0	77.06
PF3D7_1350100	lysine--tRNA_ligase	0	77.06
PF3D7_1353500	RNA_polymerase_II_transcription_factor_B_subunit_4,_putative	0	77.06
PF3D7_1360400	conserved_Plasmodium_protein,_unknown_function	0	77.06
PF3D7_1369500	conserved_protein,_unknown_function	0	77.06
PF3D7_1410300	WD_repeat-containing_protein,_putative	0	77.06
PF3D7_1410900	ribosome_maturation_protein_SBDS,_putative	0	77.06
PF3D7_1413800	diphthamide_biosynthesis_protein_1,_putative	0	77.06
PF3D7_1442100	replication_factor_A_protein_3,_putative	0	77.06
PF3D7_1448100	conserved_Plasmodium_protein,_unknown_function	0	77.06
PF3D7_1453000	conserved_Plasmodium_protein,_unknown_function	0	77.06
PF3D7_1460800	snRNA-activating_protein_complex_subunit_3,_putative	0	77.06
PF3D7_1433400	zinc_finger_protein,_putative	0	77.06
PF3D7_1433300	chromatin_assembly_factor_1_P55_subunit,_putative	0	77.06
PF3D7_0512600	ras-related_protein_Rab-1B	0	77.06
PF3D7_0108500	ELM2_domain-containing_protein,_putative	0	77.06
PF3D7_0204100	Sel1_repeat-containing_protein,_putative	0	77.06
PF3D7_0212500	conserved_Plasmodium_protein,_unknown_function	0	77.06
PF3D7_0212900	arginyl-tRNA--protein_transferase	0	77.06
PF3D7_0305200	GRIP_domain-containing_protein,_putative	0	77.06
PF3D7_0306100	conserved_Plasmodium_protein,_unknown_function	0	77.06
PF3D7_0306300	glutaredoxin_1	0	77.06
PF3D7_0405000	ATP-dependent_RNA_helicase_DDX51,_putative	0	77.06
PF3D7_0411100	mediator_of_RNA_polymerase_II_transcription_subunit_8,_putative	0	77.06
PF3D7_0507800	conserved_protein,_unknown_function	0	77.06
PF3D7_0520200	mediator_of_RNA_polymerase_II_transcription_subunit_17,_putative	0	77.06
PF3D7_0606900	glutaredoxin-like_protein	0	77.06
PF3D7_0611700	60S_ribosomal_protein_L39	0	77.06
PF3D7_0616200	kinetochore_protein_NDC80,_putative	0	77.06
PF3D7_0619900	splicing_factor_3A_subunit_2,_putative	0	77.06
PF3D7_0623100	nuclear_polyadenylated_RNA-binding_protein_NAB2,_putative	0	77.06
PF3D7_0630600	deubiquitinating_enzyme_MINDY,_putative	0	77.06
PF3D7_0707600	mediator_of_RNA_polymerase_II_transcription_subunit_10,_putative	0	77.06
PF3D7_0711500	regulator_of_chromosome_condensation,_putative	0	77.06
PF3D7_0717400	queuine_tRNA-ribosyltransferase,_putative	0	77.06
PF3D7_0719900	conserved_Plasmodium_membrane_protein,_unknown_function	0	77.06
PF3D7_0722400	Obg-like_ATPase_1,_putative	0	77.06
PF3D7_0729900	dynein_heavy_chain,_putative	0	77.06
PF3D7_0811000	cullin-1,_putative	0	77.06
PF3D7_0819000	ribonuclease,_putative	0	77.06
PF3D7_0824900	conserved_Plasmodium_protein,_unknown_function	0	77.06
PF3D7_0907700	proteasome_activator_28	0	77.06
PF3D7_0913400	conserved_Plasmodium_protein,_unknown_function	0	77.06
PF3D7_0922800	conserved_Plasmodium_protein,_unknown_function	0	77.06
PF3D7_1004200	WD_repeat-containing_protein,_putative	0	77.06
PF3D7_1128000	conserved_Plasmodium_protein,_unknown_function	0	77.06
PF3D7_1149100	Plasmodium_exported_protein,_unknown_function	0	77.06
PF3D7_1204500	conserved_protein,_unknown_function	0	77.06
PF3D7_1225700	VAC14_domain-containing_protein,_putative	0	77.06
PF3D7_1228400	conserved_Plasmodium_protein,_unknown_function	0	77.06
PF3D7_1241200	conserved_Plasmodium_protein,_unknown_function	0	77.06
PF3D7_1247200	conserved_protein,_unknown_function	0	77.06
PF3D7_1308900	mRNA-decapping_enzyme_2,_putative	0	77.06
PF3D7_1318400	structural_maintenance_of_chromosomes_protein_2,_putative	0	77.06
PF3D7_1342600	myosin_A	0	77.06
PF3D7_1350200	small_nuclear_ribonucleoprotein_E,_putative	0	77.06
PF3D7_1355700	NLI_interacting_factor-like_phosphatase,_putative	0	77.06
PF3D7_1364200	nucleoporin_NUP205,_putative	0	77.06
PF3D7_1366600	signal_recognition_particle_receptor_subunit_alpha,_putative	0	77.06
PF3D7_1402500	ribosomal_protein_S27a,_putative	0	77.06
PF3D7_1405200	trafficking_protein_particle_complex_subunit_1,_putative	0	77.06
PF3D7_1434500	dynein-related_AAA-type_ATPase,_putative	0	77.06
PF3D7_1441600	acid_cluster_protein_33_homologue,_putative	0	77.06
PF3D7_1443400	WD_repeat-containing_protein	0	77.06
PF3D7_1450500	conserved_Plasmodium_protein,_unknown_function	0	77.06
PF3D7_1461900	valine--tRNA_ligase,_putative	0	77.06
PF3D7_1463000	mediator_of_RNA_polymerase_II_transcription_subunit_20,_putative	0	77.06
PF3D7_0923900	polyadenylate-binding_protein_2,_putative	0	77.06
PF3D7_1456700	conserved_Plasmodium_protein,_unknown_function	0	77.06
PF3D7_1021900	PHAX_domain-containing_protein,_putative	0	77.06
PF3D7_1415300	RNA-binding_protein_Nova-1,_putative	0	77.06
PF3D7_0422300	alpha_tubulin_2	0	77.06
PF3D7_0111800	eukaryotic_translation_initiation_factor_4E,_putative	0	77.06
PF3D7_0113000	glutamic_acid-rich_protein_GARP	0	77.06
PF3D7_0212300	eukaryotic_peptide_chain_release_factor_subunit_1,_putative	0	77.06
PF3D7_0215800	origin_recognition_complex_subunit_5	0	77.06
PF3D7_0216200	Alba_domain-containing_protein,_putative	0	77.06
PF3D7_0303200	lipin,_putative	0	77.06
PF3D7_0313000	conserved_Plasmodium_protein,_unknown_function	0	77.06
PF3D7_0410600	armadillo-type_repeat_protein_ATRP	0	77.06
PF3D7_0505100	trafficking_protein_particle_complex_subunit_8,_putative	0	77.06
PF3D7_0505500	DNA_mismatch_repair_protein_MSH6,_putative	0	77.06
PF3D7_0531400	G-patch_domain-containing_protein,_putative	0	77.06
PF3D7_0606500	polypyrimidine_tract-binding_protein,_putative	0	77.06
PF3D7_0616000	pyridoxal_kinase	0	77.06
PF3D7_0711000	AAA_family_ATPase,_CDC48_subfamily	0	77.06
PF3D7_0727200	cysteine_desulfurase_IscS,_putative	0	77.06
PF3D7_0805400	N-acetyltransferase,_GNAT_family,_putative	0	77.06
PF3D7_0904700	bacterial_histone-like_protein	0	77.06
PF3D7_0912500	SAP_domain-containing_protein,_putative	0	77.06
PF3D7_0924700	splicing_factor_3A_subunit_3,_putative	0	77.06
PF3D7_0929700	conserved_Plasmodium_protein,_unknown_function	0	77.06
PF3D7_0933500	gamma-tubulin_complex_component,_putative	0	77.06
PF3D7_1012700	NLI_interacting_factor-like_phosphatase,_putative	0	77.06
PF3D7_1029700	conserved_Plasmodium_protein,_unknown_function	0	77.06
PF3D7_1033400	haloacid_dehalogenase-like_hydrolase	0	77.06
PF3D7_1034900	methionine--tRNA_ligase	0	77.06
PF3D7_1037100	pyruvate_kinase_2	0	77.06
PF3D7_1103700	casein_kinase_II_beta_chain	0	77.06
PF3D7_1111000	tRNA_m5C-methyltransferase,_putative	0	77.06
PF3D7_1113400	ubiquitin_domain-containing_protein_DSK2,_putative	0	77.06
PF3D7_1126400	mediator_of_RNA_polymerase_II_transcription_subunit_21,_putative	0	77.06
PF3D7_1135100	protein_phosphatase_PPM8,_putative	0	77.06
PF3D7_1204300	eukaryotic_translation_initiation_factor_5A	0	77.06
PF3D7_1206200	eukaryotic_translation_initiation_factor_3_subunit_C,_putative	0	77.06
PF3D7_1210300	conserved_Plasmodium_protein,_unknown_function	0	77.06
PF3D7_1216900	DNA-binding_chaperone,_putative	0	77.06
PF3D7_1249500	protein_CutA,_putative	0	77.06
PF3D7_1304000	condensin_complex_subunit_2,_putative	0	77.06
PF3D7_1315900	exportin-T,_putative	0	77.06
PF3D7_1333400	AMMECR1_domain-containing_protein,_putative	0	77.06
PF3D7_1347100	DNA_topoisomerase_3	0	77.06
PF3D7_1365400	adenylyltransferase_and_sulfurtransferase_UBA4,_putative	0	77.06
PF3D7_1409000	WD_repeat-containing_protein,_putative	0	77.06
PF3D7_1419800	glutathione_reductase	0	77.06
PF3D7_1425300	conserved_Plasmodium_protein,_unknown_function	0	77.06
PF3D7_1442500	geranylgeranyl_transferase_type-2_subunit_alpha,_putative	0	77.06
PF3D7_1445000	prolyl_hydroxylase-like_protein,_putative	0	77.06
PF3D7_1458600	zinc_finger_protein,_putative	0	77.06
PF3D7_1464500	conserved_Plasmodium_membrane_protein,_unknown_function	0	77.06
PF3D7_1474500	splicing_factor_3A_subunit_1,_putative	0	77.06
PF3D7_0931800	proteasome_subunit_beta_type-6,_putative	0	77.06
PF3D7_1145100	coatomer_subunit_gamma,_putative	0	77.06
PF3D7_1115700	cysteine_proteinase_falcipain_2a	0	77.06
PF3D7_0320900	histone_H2A.Z	0	77.06
PF3D7_0710600	60S_ribosomal_protein_L34	0	77.06
PF3D7_0935800	cytoadherence_linked_asexual_protein_9	0	77.06
PF3D7_0706500	conserved_Plasmodium_protein,_unknown_function	0	77.06
PF3D7_1108700	heat_shock_protein_J2	0	77.06

## Sheet: Table S2C. K13 BioID IPs
Table S2C. Published K13 BioID IPs
Birnbaum, J., et al., A Kelch13-defined endocytosis pathway mediates artemisinin resistance in malaria parasites. Science, 2020. 367(6473): p. 51-59.
Majority protein IDs	ProteinProduct	Gene Name
PF3D7_1343700	kelch protein K13	K13
PF3D7_0606000	protein KIC1	KIC1
PF3D7_1227700	protein KIC2	KIC2
PF3D7_1246300	protein KIC4	KIC4
PF3D7_0914400	protein KIC3	KIC3
PF3D7_1438400	metacaspase-like protein	MCA2
PF3D7_1025000	formin 2, putative	EPS15
PF3D7_1138700	protein KIC5	KIC5
PF3D7_1243400	conserved Plasmodium protein, unknown function	null
PF3D7_0813000	protein KIC7	KIC7
PF3D7_1442400	protein KIC9	KIC9
PF3D7_0609700	protein KIC6	KIC6
PF3D7_0104300	ubiquitin carboxyl-terminal hydrolase 1, putative	UBP1
PF3D7_1014900	protein KIC8	KIC8
PF3D7_0915400	ATP-dependent 6-phosphofructokinase	PFK9
PF3D7_1122500	protein KIC10	KIC10
PF3D7_1447800	calponin homology domain-containing protein, putative	null
PF3D7_1142100	DnaJ domain-containing protein, putative	null
PF3D7_1345600	inner membrane complex protein	null
PF3D7_0408100	conserved Plasmodium protein, unknown function	null
PF3D7_1247400	peptidyl-prolyl cis-trans isomerase FKBP35	FKBP35
PF3D7_0708400	heat shock protein 90	HSP90
PF3D7_1329100	myosin F, putative	MyoF
PF3D7_1329500	conserved Plasmodium protein, unknown function	null
PF3D7_0717600	inner membrane complex protein, putative	IMC32
PF3D7_0405700	amino acid decarboxylase AAD, putative	null
PF3D7_1141300	apical polar ring protein APR1, putative	APR1
PF3D7_1015600	heat shock protein 60	HSP60
PF3D7_1435600	conserved Plasmodium protein, unknown function	null
PF3D7_0526200	ADP-ribosylation factor GTPase-activating protein, putative	ARFGAP2
PF3D7_1003600	inner membrane complex protein 1c, putative	IMC1c
PF3D7_0407800	protein CINCH	CINCH
PF3D7_0704100	basal complex transmembrane protein 2	BTP2
PF3D7_0314700	RING finger protein RNF1	RNF1
PF3D7_1307700	TOM1-like protein, putative	N/A

## Sheet: Table S2D. Shared protein
Table S2D. Shared proteins between IPs from PfCLC::GFP GFP-trap and K13 BioID
FDR: false discovery rate
Gene ID	Protein	PfCLC::GFP GFP-trap
		Probability	FDR
PF3D7_0914400	protein_KIC3	94	1.17
PF3D7_1025000	Eps15-like_protein	85	3.52
PF3D7_1447800	calponin_homology_domain-containing_protein,_putative	100	0.07
PF3D7_1247400	peptidyl-prolyl_cis-trans_isomerase_FKBP35	87	2.48
PF3D7_0526200	ADP-ribosylation_factor_GTPase-activating_protein_2	100	0
PF3D7_1307700	TOM1-like_protein,_putative	100	0
