# Supplementary material for: Clathrins Are Involved in the Endocytosis of Host Cytosol in the Malaria Parasite
Source: Traffic. 2025 Dec 26;27(1):e70025. doi: 10.1111/tra.70025 (PMC12742282; doi:10.1111/tra.70025)
Supplement: Supplementary file 4 — Table S3A: IPs from PfAP1‐γ::GFP parasite line Table S3B: SAINT analysis of IPs of PfAP1‐γ‐GFP Table S3C: Shared proteins between IPs from PfAP1 γ::GFP GFP‐trap and K13 BioID [file TRA-27-e70025-s001.xlsx]

## Sheet: Table S3A. AP1 gamma IPs
Table S3A. IPs from PfAP1-γ::GFP parasite line
The abundance of each protein is shown as spectral counts.					Cont.: Control; R: replicate
Gene ID	Product Description	Gene Name	Protein Length	Cont. IP R1	Cont. IP R2	Cont. IP R3	PfAP1-γ IP R1	PfAP1-γ IP R2	PfAP1-γ IP R3
PF3D7_1455500	AP-1 complex subunit gamma, putative	N/A	1081	0	0	0	462	449	432
PF3D7_0818900	heat shock protein 70	HSP70	677	224	135	58	321	298	254
PF3D7_1219100	clathrin heavy chain, putative	N/A	1997	3	0	0	117	112	103
PF3D7_1454400	aminopeptidase P	APP	777	30	5	0	60	47	39
PF3D7_0915400	ATP-dependent 6-phosphofructokinase	PFK9	1418	26	38	16	59	36	40
PF3D7_1012400	hypoxanthine-guanine phosphoribosyltransferase	HGPRT	231	4	4	0	59	54	49
PF3D7_1308200	carbamoyl phosphate synthetase	cpsSII	2375	5	4	0	53	45	38
PF3D7_0527000	DNA replication licensing factor MCM3, putative	MCM3	962	4	0	0	47	40	34
PF3D7_1462800	glyceraldehyde-3-phosphate dehydrogenase	GAPDH	337	50	34	30	46	38	29
PF3D7_0917900	heat shock protein 70	BIP	652	70	64	21	43	41	28
PF3D7_1118300	insulinase, putative	N/A	1488	2	0	0	42	32	27
PF3D7_1357000	elongation factor 1-alpha	N/A	443	71	79	36	42	32	33
PF3D7_0802000	glutamate dehydrogenase, putative	GDH3	1397	11	11	5	39	46	34
PF3D7_1229400	macrophage migration inhibitory factor	MIF	116	3	0	0	39	33	37
PF3D7_0922200	S-adenosylmethionine synthetase	SAMS	402	64	26	12	36	42	32
PF3D7_0524000	karyopherin beta	KASbeta	1123	21	7	0	35	27	21
PF3D7_1246200	actin I	ACT1	376	68	114	72	35	29	21
PF3D7_1451100	elongation factor 2	eEF2	832	58	23	12	35	23	22
PF3D7_0528100	AP-1/2 complex subunit beta, putative	N/A	929	0	0	0	35	31	37
PF3D7_1104000	phenylalanine--tRNA ligase beta subunit	N/A	623	7	9	0	34	28	25
PF3D7_0708400	heat shock protein 90	HSP90	745	26	39	12	33	28	25
PF3D7_1134000	heat shock protein 70	HSP70-3	663	57	44	6	31	27	19
PF3D7_1437900	HSP40, subfamily A	HSP40	424	37	44	24	30	35	24
PF3D7_1408700	conserved protein, unknown function	N/A	7182	0	0	0	30	30	27
PF3D7_1211700	DNA replication licensing factor MCM5, putative	MCM5	758	0	0	0	29	27	20
PF3D7_1444800	fructose-bisphosphate aldolase	FBPA	369	7	5	0	28	17	16
PF3D7_0621200	pyridoxine biosynthesis protein PDX1	PDX1	301	7	12	7	27	23	18
PF3D7_1362200	RuvB-like helicase 3	RUVB3	483	2	0	0	27	22	19
PF3D7_1317100	DNA replication licensing factor MCM4	MCM4	1005	0	0	0	27	27	19
PF3D7_0511800	inositol-3-phosphate synthase	INO1	604	3	2	0	26	26	12
PF3D7_1129100	parasitophorous vacuolar protein 1	PV1	452	23	14	13	26	24	15
PF3D7_0211800	asparagine--tRNA ligase	AsnRS	610	0	0	0	26	23	20
PF3D7_0926700	glutamine-dependent NAD(+) synthetase, putative	NADSYN	839	0	0	0	26	29	22
PF3D7_1106000	RuvB-like helicase 2	RUVB2	475	2	3	0	25	18	13
PF3D7_1311800	M1-family alanyl aminopeptidase	M1AAP	1085	4	0	0	25	25	25
PF3D7_0306800	T-complex protein 1 subunit beta	CCT2	533	13	17	7	24	22	18
PF3D7_1329100	myosin F, putative	MyoF	2160	16	27	5	24	21	20
PF3D7_1345700	isocitrate dehydrogenase [NADP], mitochondrial	IDH	468	0	0	0	24	25	20
PF3D7_1008700	tubulin beta chain	N/A	445	42	27	16	23	26	17
PF3D7_0513600	deoxyribodipyrimidine photo-lyase, putative	N/A	1113	0	0	0	23	26	27
PF3D7_1234800	splicing factor 3B subunit 3, putative	SF3B3	1329	0	0	0	22	17	11
PF3D7_1126000	threonine--tRNA ligase	ThrRS	1013	9	6	2	22	19	16
PF3D7_1134100	protein disulfide isomerase	PDI-11	423	3	0	0	22	20	16
PF3D7_0703500	erythrocyte membrane-associated antigen	N/A	2299	3	0	0	22	21	20
PF3D7_0932300	M18 aspartyl aminopeptidase	M18AAP	570	5	3	4	22	23	24
PF3D7_0818200	14-3-3 protein	14-3-3I	262	14	8	2	21	23	15
PF3D7_0608700	T-complex protein 1 subunit zeta	CCT6	543	19	14	7	21	22	16
PF3D7_1446600	centrin-2	CEN2	168	0	0	0	21	23	17
PF3D7_0627500	protein DJ-1	DJ1	189	11	4	0	21	20	18
PF3D7_0708800	heat shock protein 110	HSP110c	873	8	12	0	21	22	18
PF3D7_1132200	T-complex protein 1 subunit alpha	TCP1	544	18	18	3	20	13	10
PF3D7_1468100	MORC family protein	MORC	2558	0	0	0	20	19	13
PF3D7_1033100	S-adenosylmethionine decarboxylase/ornithine decarboxylase	AdoMetDC/ODC	1434	0	0	0	20	16	14
PF3D7_1437200	ribonucleoside-diphosphate reductase large subunit, putative	N/A	847	2	0	0	20	20	15
PF3D7_0517700	eukaryotic translation initiation factor 3 subunit B, putative	EIF3B	716	0	0	0	19	12	11
PF3D7_0626800	pyruvate kinase	PyrK	511	10	17	4	19	11	14
PF3D7_0626000	conserved Plasmodium protein, unknown function	N/A	1751	0	0	0	19	19	14
PF3D7_0406500	NYN domain-containing protein, putative	N/A	3211	0	0	0	19	22	14
PF3D7_0627800	acetyl-CoA synthetase, putative	ACS	997	18	12	5	19	17	15
PF3D7_1338300	elongation factor 1-gamma, putative	EF-1gamma	411	4	6	4	19	18	15
PF3D7_0629200	DnaJ protein, putative	N/A	380	24	26	4	19	17	16
PF3D7_1349200	glutamate--tRNA ligase, putative	N/A	863	0	3	0	19	18	16
PF3D7_1311400	AP-1 complex subunit mu-1	AP1M1	437	0	0	0	18	14	12
PF3D7_1116700	dipeptidyl aminopeptidase 1	DPAP1	700	5	0	0	18	16	13
PF3D7_0801800	mannose-6-phosphate isomerase, putative	N/A	1011	0	0	0	18	17	13
PF3D7_0608800	ornithine aminotransferase	OAT	414	10	9	5	18	12	14
PF3D7_1343000	phosphoethanolamine N-methyltransferase	PMT	266	5	4	0	18	14	16
PF3D7_1472200	histone deacetylase, putative	HDA1	2251	0	0	0	18	23	20
PF3D7_1130400	26S protease regulatory subunit 6A, putative	RPT5	439	3	4	0	17	6	6
PF3D7_1311900	V-type proton ATPase catalytic subunit A	vapA	611	3	5	0	17	13	9
PF3D7_1417800	DNA replication licensing factor MCM2	MCM2	971	0	0	0	17	19	10
PF3D7_1229500	T-complex protein 1 subunit gamma	CCT3	542	13	17	6	17	14	13
PF3D7_0214000	T-complex protein 1 subunit theta	CCT8	542	8	4	0	17	15	13
PF3D7_0906500	arginase	N/A	411	3	3	2	17	14	15
PF3D7_1128400	bifunctional farnesyl/geranylgeranyl diphosphate synthase	FPPS/GGPPS	376	0	0	0	16	13	5
PF3D7_1340600	RNA lariat debranching enzyme, putative	DBR1	575	0	0	0	16	10	8
PF3D7_0413700	lysine decarboxylase-like protein, putative	N/A	338	0	2	0	16	11	10
PF3D7_0619400	cell division cycle protein 48 homologue, putative	N/A	828	28	33	14	16	12	11
PF3D7_1206200	eukaryotic translation initiation factor 3 subunit C, putative	EIF3C	984	0	0	0	16	12	12
PF3D7_0309500	asparagine synthetase [glutamine-hydrolyzing], putative	AS	610	4	2	0	16	14	12
PF3D7_0717700	serine--tRNA ligase, putative	N/A	539	0	0	0	16	15	12
PF3D7_1357800	T-complex protein 1 subunit delta	CCT4	529	14	13	2	16	18	12
PF3D7_0704200	tRNA m5C-methyltransferase, putative	N/A	1193	0	0	0	16	14	14
PF3D7_0205900	26S proteasome regulatory subunit RPN1, putative	RPN1	966	13	13	5	15	9	7
PF3D7_1414400	serine/threonine protein phosphatase PP1	PP1	304	0	0	0	15	10	8
PF3D7_1021600	deoxyribose-phosphate aldolase, putative	DPA	263	0	0	0	15	12	9
PF3D7_0320300	T-complex protein 1 subunit epsilon	CCT5	535	12	14	2	15	13	9
PF3D7_0716800	eukaryotic translation initiation factor 3 subunit I, putative	EIF3I	327	2	0	0	15	14	10
PF3D7_1015600	heat shock protein 60	HSP60	580	2	10	5	15	12	11
PF3D7_1408000	plasmepsin II	PMII	453	57	16	7	15	15	12
PF3D7_0520900	adenosylhomocysteinase	SAHH	479	0	4	0	15	12	15
PF3D7_1232100	60 kDa chaperonin	CPN60	718	6	0	0	14	11	6
PF3D7_0728000	eukaryotic translation initiation factor 2 subunit alpha	eIF2alpha	329	0	0	0	14	10	9
PF3D7_1412100	mini-chromosome maintenance complex-binding protein	MCMBP	956	0	0	0	14	11	9
PF3D7_1361900	proliferating cell nuclear antigen 1	PCNA1	274	0	0	0	14	12	9
PF3D7_1222300	endoplasmin, putative	GRP94	821	36	16	0	14	13	10
PF3D7_1248900	26S protease regulatory subunit 8, putative	RPT6	435	7	6	4	14	15	10
PF3D7_0827900	protein disulfide isomerase	PDI8	483	10	3	0	14	13	11
PF3D7_1124600	ethanolamine kinase	EK	423	4	0	0	14	15	11
PF3D7_1466300	26S proteasome regulatory subunit RPN2, putative	RPN2	1172	15	11	0	14	16	11
PF3D7_0811400	conserved protein, unknown function	N/A	608	0	0	0	14	11	12
PF3D7_1453800	glucose-6-phosphate dehydrogenase-6-phosphogluconolactonase	GluPho	910	0	5	0	14	9	14
PF3D7_1010700	dolichyl-phosphate-mannose--protein mannosyltransferase	N/A	223	39	19	0	13	15	7
PF3D7_1445900	ATP-dependent RNA helicase DDX5, putative	DDX5	527	0	0	0	13	9	9
PF3D7_1239600	hydroxyethylthiazole kinase	ThzK	302	0	0	0	13	9	10
PF3D7_1015800	ribonucleoside-diphosphate reductase small chain, putative	N/A	335	0	0	0	13	11	10
PF3D7_0826700	receptor for activated c kinase	RACK1	323	15	6	2	13	9	11
PF3D7_1026800	40S ribosomal protein S2	RPS2	263	9	9	5	13	12	11
PF3D7_1365900	ubiquitin-60S ribosomal protein L40	N/A	128	0	0	0	12	8	3
PF3D7_1324900	L-lactate dehydrogenase	LDH	316	5	3	3	12	9	4
PF3D7_1331700	glutamine--tRNA ligase, putative	N/A	918	0	3	0	12	7	5
PF3D7_1030500	26S proteasome regulatory subunit RPN9, putative	RPN9	393	7	4	2	12	8	6
PF3D7_1306400	26S protease regulatory subunit 10B, putative	RPT4	393	12	11	3	12	6	8
PF3D7_0206700	adenylosuccinate lyase	ADSL	471	0	0	0	12	7	9
PF3D7_1347700	ethanolamine-phosphate cytidylyltransferase	ECT	573	0	0	0	12	10	9
PF3D7_1023900	chromodomain-helicase-DNA-binding protein 1 homolog	CHD1	3328	0	0	0	12	12	9
PF3D7_0109800	phenylalanine--tRNA ligase alpha subunit	cPheRS	575	0	3	0	12	15	10
PF3D7_0822600	protein transport protein SEC23	SEC23	759	4	0	0	12	10	11
PF3D7_1244100	N-alpha-acetyltransferase 15, NatA auxiliary subunit, putative	N/A	1296	0	7	3	12	14	11
PF3D7_0516700	ubiquitin carboxyl-terminal hydrolase 2, putative	N/A	1332	0	0	0	12	12	12
PF3D7_1457300	MA3 domain-containing protein, putative	N/A	639	0	0	0	12	12	12
PF3D7_0929400	high molecular weight rhoptry protein 2	RhopH2	1378	11	9	0	12	17	12
PF3D7_0528200	eukaryotic translation initiation factor 3 subunit E, putative	EIF3E	517	0	0	0	11	9	4
PF3D7_1108400	casein kinase 2, alpha subunit	CK2alpha	335	2	0	0	11	11	4
PF3D7_1442300	tRNA import protein tRIP	tRIP	402	3	0	0	11	11	5
PF3D7_1118200	heat shock protein 90, putative	N/A	930	26	14	0	11	7	6
PF3D7_1103600	actin-like protein, putative	ALP2a	499	0	0	0	11	4	7
PF3D7_0918300	eukaryotic translation initiation factor 3 subunit F, putative	EIF3F	320	5	0	0	11	6	7
PF3D7_0934800	cAMP-dependent protein kinase catalytic subunit	PKAc	342	0	0	0	11	8	7
PF3D7_0209800	ATP-dependent RNA helicase UAP56	UAP56	457	0	0	0	11	10	7
PF3D7_0619500	acyl-CoA synthetase	ACS12	1392	0	0	0	11	11	8
PF3D7_1212700	eukaryotic translation initiation factor 3 subunit A, putative	EIF3A	1377	0	2	0	11	13	8
PF3D7_0507100	60S ribosomal protein L4	RPL4	411	10	19	4	11	6	9
PF3D7_0726500	ubiquitin carboxyl-terminal hydrolase, putative	N/A	3183	0	0	0	11	10	9
PF3D7_0807000	YEATS domain-containing protein, putative	N/A	222	0	0	0	11	10	9
PF3D7_0405400	pre-mRNA-processing-splicing factor 8, putative	PRPF8	3136	5	3	0	11	10	9
PF3D7_1447000	40S ribosomal protein S5	N/A	272	5	11	5	11	10	10
PF3D7_0705400	DNA replication licensing factor MCM7	MCM7	821	0	0	0	11	8	11
PF3D7_0904800	replication protein A1, small fragment	RPA1	484	0	0	0	11	11	11
PF3D7_1407800	plasmepsin IV	PM4	449	29	6	2	11	14	11
PF3D7_1424100	60S ribosomal protein L5, putative	RPL5	294	7	14	10	10	7	5
PF3D7_0512700	orotate phosphoribosyltransferase	OPRT	281	0	0	0	10	6	6
PF3D7_0218000	replication factor C subunit 2, putative	RFC2	330	0	3	0	10	8	6
PF3D7_0321500	peptidase, putative	N/A	1074	0	0	0	10	8	6
PF3D7_1420200	myosin-specific chaperone UNC, putative	UNC	1245	0	0	0	10	8	6
PF3D7_1013600	conserved Plasmodium protein, unknown function	N/A	2238	0	0	0	10	12	6
PF3D7_1203700	nucleosome assembly protein	NAPL	347	8	2	2	10	10	7
PF3D7_0810800	hydroxymethyldihydropterin pyrophosphokinase-dihydropteroate synthase	PPPK-DHPS	706	18	11	4	10	7	8
PF3D7_1445100	histidine--tRNA ligase, putative	N/A	1132	0	2	0	10	8	8
PF3D7_1037100	pyruvate kinase 2	PyKII	745	0	0	0	10	7	9
PF3D7_1210600	kelch protein, putative	N/A	1065	0	0	0	10	8	9
PF3D7_1311500	26S protease regulatory subunit 7, putative	RPT1	420	9	6	0	10	9	9
PF3D7_1111000	tRNA m5C-methyltransferase, putative	N/A	579	0	0	0	10	10	9
PF3D7_0812400	karyopherin alpha	KARalpha	545	5	5	0	10	10	9
PF3D7_1438900	thioredoxin peroxidase 1	Trx-Px1	195	12	11	9	10	11	9
PF3D7_0416800	small GTP-binding protein sar1	SAR1	192	25	23	0	10	8	10
PF3D7_1473700	nucleoporin NUP116/NSP116, putative	NUP116	1253	0	2	0	10	11	10
PF3D7_0935800	cytoadherence linked asexual protein 9	CLAG9	1340	0	4	0	10	13	10
PF3D7_0406100	V-type proton ATPase subunit B	N/A	494	6	0	0	10	13	10
PF3D7_0905400	high molecular weight rhoptry protein 3	RhopH3	897	10	4	0	10	14	11
PF3D7_0417200	bifunctional dihydrofolate reductase-thymidylate synthase	DHFR-TS	608	2	0	0	10	11	12
PF3D7_1105600	translocon component PTEX88	PTEX88	777	2	0	0	9	4	3
PF3D7_1241700	replication factor C subunit 4, putative	RFC4	336	0	3	0	9	4	4
PF3D7_0203000	repetitive organellar protein, putative	ROPE	1979	0	0	0	9	3	5
PF3D7_1033200	early transcribed membrane protein 10.2	ETRAMP10.2	355	0	0	0	9	7	5
PF3D7_1117700	GTP-binding nuclear protein RAN/TC4	RAN	214	3	0	0	9	7	5
PF3D7_1211400	heat shock protein DNAJ homologue Pfj4	PfJ4	244	3	13	3	9	7	5
PF3D7_0413600	26S protease regulatory subunit 6B, putative	RPT3	392	9	10	2	9	10	5
PF3D7_1003800	U5 small nuclear ribonucleoprotein component, putative	EFTUD2	1235	0	0	0	9	6	6
PF3D7_0310500	ATP-dependent RNA helicase DHX57, putative	DHX57	2269	0	0	0	9	7	6
PF3D7_0320500	nicotinamidase, putative	Nico	429	0	0	0	9	7	6
PF3D7_0520000	40S ribosomal protein S9, putative	RPS9	189	4	5	4	9	9	6
PF3D7_0322900	40S ribosomal protein S3A, putative	RPS3A	262	8	15	6	9	7	7
PF3D7_0802200	1-cys peroxiredoxin	1-CysPxn	220	0	0	0	9	9	7
PF3D7_0507700	nuclear protein localization protein 4, putative	NPL4	531	2	0	0	9	11	7
PF3D7_0507600	protein CAF40, putative	CAF40	652	4	0	0	9	7	8
PF3D7_1136500	casein kinase 1	CK1	323	0	0	0	9	8	8
PF3D7_1465900	40S ribosomal protein S3	N/A	221	9	9	4	9	9	8
PF3D7_0903400	ATP-dependent RNA helicase DDX60, putative	DDX60	2536	0	0	0	9	11	8
PF3D7_1237200	conserved Plasmodium protein, unknown function	N/A	1915	0	0	0	9	10	9
PF3D7_0607000	translation initiation factor IF-2, putative	N/A	977	3	3	0	9	13	9
PF3D7_0612100	eukaryotic translation initiation factor 3 subunit L, putative	EIF3L	656	2	0	0	9	8	10
PF3D7_1420400	glycine--tRNA ligase	GlyRS	889	3	3	2	9	9	10
PF3D7_1022100	methyltransferase, putative	N/A	259	0	0	0	8	2	2
PF3D7_0205400	PCI domain-containing protein, putative	N/A	457	0	0	0	8	5	3
PF3D7_0305600	DNA-(apurinic or apyrimidinic site) endonuclease	APE1	617	0	0	0	8	7	3
PF3D7_1361000	protein arginine N-methyltransferase 5, putative	PRMT5	724	0	2	0	8	12	3
PF3D7_0527200	ubiquitin carboxyl-terminal hydrolase 14	USP14	605	0	0	0	8	5	4
PF3D7_1326400	translation initiation factor eIF-2B subunit gamma, putative	N/A	473	0	0	0	8	7	4
PF3D7_0823200	RNA-binding protein, putative	N/A	286	19	7	0	8	5	5
PF3D7_0624000	hexokinase	HK	493	0	3	0	8	6	5
PF3D7_0605100	RNA-binding protein, putative	N/A	755	3	0	0	8	8	5
PF3D7_1412600	deoxyhypusine synthase	DHS	496	2	0	0	8	9	5
PF3D7_1111100	replication factor C subunit 5, putative	RFC5	349	0	2	0	8	5	6
PF3D7_1015900	enolase	ENO	446	7	9	5	8	6	6
PF3D7_1213800	proline--tRNA ligase	PRS	746	5	6	0	8	9	6
PF3D7_1312800	protein AAP2	AAP2	2361	0	0	0	8	11	6
PF3D7_1402300	26S proteasome regulatory subunit RPN6	RPN6	666	5	5	0	8	4	7
PF3D7_0913200	elongation factor 1-beta	EF-1beta	276	0	0	0	8	5	7
PF3D7_1029600	adenosine deaminase	ADA	367	2	2	0	8	5	7
PF3D7_1309300	U4/U6 small nuclear ribonucleoprotein PRP3, putative	PRPF3	728	0	0	0	8	6	7
PF3D7_0320800	ATP-dependent RNA helicase DDX6	DOZI	433	3	6	0	8	6	7
PF3D7_1429800	coatomer subunit beta, putative	N/A	1370	6	4	2	8	6	7
PF3D7_1118100	AP-1 complex subunit sigma, putative	AP1S	155	0	0	0	8	8	7
PF3D7_1419700	eukaryotic translation initiation factor 3 subunit H, putative	EIF3H	509	0	0	0	8	10	7
PF3D7_1011800	PRE-binding protein	PREBP	1139	0	5	0	8	5	8
PF3D7_1408100	plasmepsin III	PMIII	451	19	12	6	8	6	8
PF3D7_0312300	26S proteasome regulatory subunit RPN12, putative	RPN12	304	6	0	0	8	7	9
PF3D7_0922500	phosphoglycerate kinase	PGK	416	5	9	6	8	8	9
PF3D7_0922400	para-aminobenzoic acid synthetase	pBAS	979	0	0	0	8	10	9
PF3D7_1410600	eukaryotic translation initiation factor 2 subunit gamma	eIF2gamma	465	0	0	0	8	11	10
PF3D7_1226600	proliferating cell nuclear antigen 2	PCNA2	264	0	0	0	8	11	11
PF3D7_0912800	tRNA (adenine(58)-N(1))-methyltransferase non-catalytic subunit TRM6	GCD10	616	0	0	0	7	2	2
PF3D7_1333600	U3 small nucleolar RNA-associated protein 4, putative	UTP4	1335	0	0	0	7	4	2
PF3D7_0320900	histone H2A.Z	H2A.Z	158	0	2	0	7	3	3
PF3D7_0317600	40S ribosomal protein S11, putative	RPS11	161	10	13	5	7	3	3
PF3D7_1434100	queuine tRNA-ribosyltransferase, putative	N/A	407	2	0	0	7	4	3
PF3D7_0923800	thioredoxin reductase	TRXR	617	0	0	0	7	6	3
PF3D7_1137400	UVB-resistance protein UVR8 homologue	N/A	425	0	0	0	7	7	3
PF3D7_0914300	met-10+ like protein, putative	N/A	781	0	0	0	7	4	4
PF3D7_1017900	26S proteasome regulatory subunit p55, putative	RPN5	467	8	2	0	7	5	4
PF3D7_1356600	regulator of chromosome condensation, putative	N/A	480	0	0	0	7	7	4
PF3D7_1352800	vacuolar fusion protein MON1, putative	MON1	884	0	0	0	7	8	4
PF3D7_1206800	conserved Plasmodium protein, unknown function	N/A	727	7	5	0	7	9	4
PF3D7_0727400	proteasome subunit alpha type-5, putative	N/A	256	3	5	0	7	6	5
PF3D7_1233600	asparagine and aspartate rich protein 1	AARP1	5439	0	0	0	7	7	5
PF3D7_1354500	adenylosuccinate synthetase	ADSS	442	0	0	0	7	7	5
PF3D7_1120100	phosphoglycerate mutase, putative	PGM1	250	2	0	0	7	7	5
PF3D7_1138500	protein phosphatase PPM2	PPM2	924	4	12	0	7	8	5
PF3D7_1008400	26S protease regulatory subunit 4, putative	RPT2	448	7	7	3	7	8	5
PF3D7_1002700	conserved Plasmodium protein, unknown function	N/A	944	0	0	0	7	5	6
PF3D7_1402100	pseudouridine synthase, putative	N/A	879	0	0	0	7	5	6
PF3D7_1417200	NOT family protein, putative	N/A	4466	4	0	4	7	5	6
PF3D7_1410200	CTP synthase	CTPS	858	5	0	0	7	5	6
PF3D7_1224300	polyadenylate-binding protein 1, putative	PABP1	875	32	18	16	7	5	6
PF3D7_1133800	RNA (uracil-5-)methyltransferase, putative	N/A	857	2	0	0	7	4	7
PF3D7_1341200	60S ribosomal protein L18, putative	N/A	184	5	8	4	7	4	7
PF3D7_1422800	actin-related protein ARP4	ARP4	522	0	0	0	7	5	7
PF3D7_1420600	pantothenate kinase 1	PANK1	519	0	0	0	7	7	7
PF3D7_1461900	valine--tRNA ligase, putative	N/A	1090	0	0	0	7	7	7
PF3D7_1105000	histone H4	H4	103	11	8	9	7	8	7
PF3D7_1353900	proteasome subunit alpha type-7, putative	N/A	241	3	0	0	7	3	8
PF3D7_1332900	isoleucine--tRNA ligase, putative	cyto-IRS	1272	2	0	0	7	8	8
PF3D7_1338100	26S proteasome regulatory subunit RPN3, putative	RPN3	503	8	7	3	7	12	8
PF3D7_1468700	eukaryotic initiation factor 4A	eIF4A	398	55	49	23	7	8	9
PF3D7_1317000	U4/U6.U5 tri-snRNP-associated protein 2, putative	USP39	640	0	0	0	6	2	1
PF3D7_0309600	60S acidic ribosomal protein P2	PfP2	112	0	0	0	6	3	1
PF3D7_1346300	DNA/RNA-binding protein Alba 2	ALBA2	211	0	0	0	6	3	1
PF3D7_0919000	nucleosome assembly protein	NAPS	269	2	0	0	6	5	1
PF3D7_1007900	eukaryotic translation initiation factor 3 subunit D, putative	EIF3D	543	0	0	0	6	3	2
PF3D7_0422400	40S ribosomal protein S19	RPS19	170	5	7	4	6	4	2
PF3D7_0931800	proteasome subunit beta type-6, putative	N/A	282	3	0	0	6	6	2
PF3D7_1036900	conserved Plasmodium protein, unknown function	N/A	1681	0	0	0	6	3	3
PF3D7_1010600	eukaryotic translation initiation factor 2 subunit beta	eIF2beta	222	0	0	0	6	4	3
PF3D7_1473500	conserved Plasmodium protein, unknown function	N/A	675	0	0	0	6	4	3
PF3D7_0608500	proteasome subunit alpha type-2, putative	N/A	235	5	2	0	6	4	3
PF3D7_1103800	CCR4-NOT transcription complex subunit 1, putative	NOT1	3371	0	0	0	6	5	3
PF3D7_1127100	deoxyuridine 5'-triphosphate nucleotidohydrolase	dUTPase	173	0	0	0	6	5	3
PF3D7_1247500	serine/threonine protein kinase, putative	N/A	909	0	0	0	6	6	3
PF3D7_0912900	26S proteasome regulatory subunit RPN8, putative	RPN8	338	7	0	0	6	6	3
PF3D7_0204500	aspartate transaminase	AspAT	405	0	0	0	6	2	4
PF3D7_1328500	alpha/beta-hydrolase, putative	N/A	1004	0	0	0	6	4	4
PF3D7_0503400	actin-depolymerizing factor 1	ADF1	122	3	2	0	6	4	4
PF3D7_1407100	rRNA 2'-O-methyltransferase fibrillarin, putative	NOP1	318	4	3	0	6	5	4
PF3D7_0219600	replication factor C subunit 1, putative	RFC1	904	0	2	0	6	6	4
PF3D7_1021900	PHAX domain-containing protein, putative	N/A	2290	0	2	0	6	7	4
PF3D7_0727900	conserved Plasmodium protein, unknown function	N/A	1923	0	0	0	6	9	4
PF3D7_0920800	inosine-5'-monophosphate dehydrogenase	IMPDH	510	0	0	0	6	3	5
PF3D7_1323100	60S ribosomal protein L6, putative	N/A	190	5	7	4	6	3	5
PF3D7_1441200	60S ribosomal protein L1, putative	N/A	217	0	6	4	6	4	5
PF3D7_1403900	serine/threonine protein phosphatase CPPED1, putative	CPPED1	298	0	2	0	6	4	5
PF3D7_1363400	polyubiquitin binding protein, putative	DOA1	905	0	0	0	6	4	5
PF3D7_1230700	protein transport protein SEC13	SEC13	822	7	2	3	6	4	5
PF3D7_1208900	protein phosphatase PPM11, putative	PPM11	1442	0	2	0	6	5	5
PF3D7_0412200	conserved Plasmodium protein, unknown function	N/A	332	0	0	0	6	6	5
PF3D7_1144500	SUMO-activating enzyme subunit 1	AOS1	338	0	0	0	6	6	5
PF3D7_1407900	plasmepsin I	PMI	452	41	13	8	6	6	5
PF3D7_0418200	eukaryotic translation initiation factor 3 subunit M, putative	EIF3M	429	0	0	0	6	7	5
PF3D7_0102900	aspartate--tRNA ligase	N/A	626	0	4	0	6	8	5
PF3D7_1008800	nucleolar protein 5, putative	NOP5	469	0	0	0	6	9	5
PF3D7_1355100	DNA replication licensing factor MCM6	MCM6	929	5	3	0	6	9	5
PF3D7_0109500	N-acetyltransferase, GNAT family, putative	N/A	155	0	0	0	6	5	6
PF3D7_0629100	nicotinate phosphoribosyltransferase, putative	NAPRT	665	0	0	0	6	5	6
PF3D7_0622800	leucine--tRNA ligase, putative	N/A	1447	0	0	0	6	7	6
PF3D7_0932800	importin alpha re-exporter, putative	CSE1	1342	3	0	0	6	7	6
PF3D7_1438000	eukaryotic translation initiation factor eIF2A, putative	N/A	661	0	0	0	6	8	6
PF3D7_0500800	mature parasite-infected erythrocyte surface antigen	MESA	1434	5	0	0	6	8	6
PF3D7_1237000	SUMO-activating enzyme subunit 2	UBA2	686	0	0	0	6	4	7
PF3D7_0308200	T-complex protein 1 subunit eta	CCT7	539	13	4	0	6	4	7
PF3D7_1105100	histone H2B	H2B	117	7	4	4	6	6	7
PF3D7_0903700	alpha tubulin 1	N/A	453	11	18	11	6	7	7
PF3D7_1225800	ubiquitin-activating enzyme E1	UBA1	1140	0	0	0	6	8	7
PF3D7_1409800	CUGBP Elav-like family member 2, putative	CELF2	514	0	0	0	6	8	7
PF3D7_1338200	60S ribosomal protein L6, putative	RPL6	221	8	6	3	6	9	7
PF3D7_1426800	conserved Plasmodium protein, unknown function	N/A	2082	0	0	0	6	4	9
PF3D7_0818700	DNA helicase, putative	N/A	1223	0	0	0	6	3	10
PF3D7_1252100	rhoptry neck protein 3	RON3	2215	2	7	0	6	7	11
PF3D7_0621900	signal recognition particle subunit SRP68, putative	SRP68	776	4	3	0	5	2	0
PF3D7_1020900	ADP-ribosylation factor	ARF1	181	15	9	0	5	4	0
PF3D7_0303100	CLP1 P-loop domain-containing protein, putative	N/A	1441	0	0	0	5	2	1
PF3D7_1417500	H/ACA ribonucleoprotein complex subunit 4, putative	CBF5	466	0	0	0	5	1	2
PF3D7_0904500	prefoldin subunit 4, putative	N/A	129	0	0	0	5	3	2
PF3D7_1125900	XTBD domain-containing protein, putative	N/A	93	0	0	0	5	3	2
PF3D7_1405600	ribonucleoside-diphosphate reductase small chain, putative	RNR	349	0	0	0	5	3	2
PF3D7_1434800	mitochondrial acidic protein MAM33, putative	N/A	252	0	0	0	5	3	2
PF3D7_1426000	60S ribosomal protein L21	RPL21	161	3	9	2	5	3	2
PF3D7_0807500	proteasome subunit alpha type-6, putative	N/A	260	8	0	0	5	3	2
PF3D7_0719600	60S ribosomal protein L11a, putative	N/A	173	10	4	3	5	3	2
PF3D7_1368200	ABC transporter E family member 1, putative	ABCE1	619	0	0	0	5	4	2
PF3D7_1118500	nucleolar protein 56, putative	NOP56	594	6	2	0	5	4	2
PF3D7_1323400	60S ribosomal protein L23	RPL23	190	0	3	0	5	5	2
PF3D7_0828500	translation initiation factor eIF-2B subunit alpha, putative	N/A	342	0	0	0	5	5	2
PF3D7_1358800	40S ribosomal protein S15	RPS15	151	0	10	0	5	7	2
PF3D7_1220900	heterochromatin protein 1	HP1	266	0	0	0	5	1	3
PF3D7_1452200	aminomethyltransferase, putative	N/A	524	0	0	0	5	2	3
PF3D7_1471400	diacylglycerol kinase, putative	N/A	499	0	0	0	5	2	3
PF3D7_1104200	chromatin remodeling protein	SNF2L	1426	0	0	0	5	3	3
PF3D7_1355800	splicing factor 3B subunit 5, putative	SF3B5	86	0	0	0	5	3	3
PF3D7_0931000	elongation factor Tu, putative	N/A	911	0	0	0	5	4	3
PF3D7_1407500	multifunctional methyltransferase subunit TRM112, putative	TRM112	125	0	0	0	5	4	3
PF3D7_0925900	parasitophorous vacuolar protein 5, putative	PV5	217	21	11	7	5	4	3
PF3D7_1244200	RNA polymerase II transcription factor B subunit 2, putative	TFB2	945	0	0	0	5	5	3
PF3D7_1307000	exosome complex component RRP40, putative	RRP40	245	0	0	0	5	5	3
PF3D7_1408600	40S ribosomal protein S8e, putative	N/A	218	4	10	0	5	5	3
PF3D7_1106700	DNA replication ATP-dependent helicase/nuclease DNA2	DNA2	1024	0	0	0	5	6	3
PF3D7_0831700	Heat shock protein 70	HSP70x	679	44	0	0	5	6	3
PF3D7_1369500	conserved protein, unknown function	N/A	1106	0	0	0	5	7	3
PF3D7_1147500	protein farnesyltransferase subunit beta	FTB	923	0	0	0	5	9	3
PF3D7_1416900	prefoldin subunit 2, putative	N/A	147	0	0	0	5	0	4
PF3D7_1409000	WD repeat-containing protein, putative	N/A	566	0	0	0	5	3	4
PF3D7_1223100	cAMP-dependent protein kinase regulatory subunit	PKAr	441	0	0	0	5	4	4
PF3D7_0513300	purine nucleoside phosphorylase	PNP	245	3	2	0	5	4	4
PF3D7_1209200	U6 snRNA-associated Sm-like protein LSm7, putative	LSM7	108	0	0	0	5	5	4
PF3D7_1213900	W2 domain-containing protein, putative	N/A	1137	0	0	0	5	5	4
PF3D7_1457200	thioredoxin 1	TRX1	104	0	0	0	5	5	4
PF3D7_0207100	conserved Plasmodium protein, unknown function	N/A	1745	0	0	0	5	6	4
PF3D7_0415500	nuclear cap-binding protein subunit 2, putative	CBP20	234	0	0	0	5	2	5
PF3D7_1238100	calcyclin binding protein, putative	N/A	228	2	0	0	5	3	5
PF3D7_0718500	prefoldin subunit 3, putative	N/A	192	0	0	0	5	4	5
PF3D7_0316800	40S ribosomal protein S15A, putative	N/A	130	2	6	0	5	4	5
PF3D7_0517000	60S ribosomal protein L12, putative	N/A	165	5	5	5	5	4	5
PF3D7_0814200	DNA/RNA-binding protein Alba 1	ALBA1	248	6	9	7	5	4	5
PF3D7_1130200	60S ribosomal protein P0	PfP0	316	11	14	9	5	4	5
PF3D7_0807800	26S proteasome regulatory subunit RPN10, putative	RPN10	481	13	7	2	5	4	5
PF3D7_0317200	cdc2-related protein kinase 4	CRK4	1553	0	0	0	5	5	5
PF3D7_1108700	heat shock protein J2	Pfj2	540	28	17	0	5	6	5
PF3D7_1135100	protein phosphatase PPM8, putative	PPM8	689	0	0	0	5	7	5
PF3D7_0309300	N2227-like protein, putative	N/A	955	9	0	0	5	7	5
PF3D7_1105400	40S ribosomal protein S4, putative	RPS4	261	7	15	8	5	8	5
PF3D7_0108300	conserved Plasmodium protein, unknown function	ARP	2221	5	9	0	5	9	5
PF3D7_1145400	dynamin-like protein	DYN1	837	0	11	2	5	4	6
PF3D7_1247400	peptidyl-prolyl cis-trans isomerase FKBP35	FKBP35	304	0	0	0	5	4	6
PF3D7_1423700	conserved Plasmodium protein, unknown function	N/A	1558	3	0	0	5	4	6
PF3D7_0814000	60S ribosomal protein L13-2, putative	N/A	215	2	11	0	5	6	6
PF3D7_1027800	60S ribosomal protein L3	RPL3	386	10	15	4	5	6	8
PF3D7_1229100	multidrug resistance-associated protein 2	MRP2	2108	0	0	0	4	1	0
PF3D7_0606600	conserved Plasmodium protein, unknown function	N/A	2414	0	0	0	4	4	0
PF3D7_1351400	60S ribosomal protein L17, putative	N/A	203	3	4	3	4	4	0
PF3D7_0310700	trafficking protein particle complex subunit 4, putative	TRAPPC4	145	0	0	0	4	2	1
PF3D7_0512200	glutathione synthetase	GS	655	0	0	0	4	2	1
PF3D7_0907400	ATP-dependent protease ATPase subunit ClpY	ClpY	922	0	0	0	4	2	1
PF3D7_1414000	26S proteasome regulatory subunit RPN13, putative	RPN13	253	2	0	0	4	2	1
PF3D7_1110500	vacuolar protein sorting-associated protein 35, putative	VPS35	1050	0	0	0	4	4	1
PF3D7_0709700	prodrug activation and resistance esterase	PARE	368	2	0	0	4	5	1
PF3D7_0303200	lipin, putative	N/A	1162	0	0	0	4	1	2
PF3D7_0406400	cytosolic glyoxalase II	cGLO2	263	0	0	0	4	1	2
PF3D7_0714000	histone H2B variant	H2B.Z	123	8	0	2	4	1	2
PF3D7_0306900	40S ribosomal protein S23, putative	N/A	145	0	3	3	4	2	2
PF3D7_1431700	60S ribosomal protein L14, putative	N/A	165	5	8	2	4	2	2
PF3D7_0212900	arginyl-tRNA--protein transferase	ATEL1	365	0	0	0	4	3	2
PF3D7_0810600	ATP-dependent RNA helicase DBP1, putative	DBP1	941	0	0	0	4	3	2
PF3D7_1421200	40S ribosomal protein S25	RPS25	105	0	7	5	4	4	2
PF3D7_0217900	thioesterase/thiol ester dehydrase-isomerase, putative	N/A	519	0	0	0	4	4	2
PF3D7_0622500	RNA methyltransferase, putative	N/A	434	0	0	0	4	4	2
PF3D7_1126500	WD repeat-containing protein, putative	N/A	1368	0	0	0	4	4	2
PF3D7_1216900	DNA-binding chaperone, putative	N/A	939	0	0	0	4	4	2
PF3D7_1129200	26S proteasome regulatory subunit RPN7, putative	RPN7	393	3	5	0	4	4	2
PF3D7_1115700	cysteine proteinase falcipain 2a	FP2A	484	9	0	0	4	4	2
PF3D7_0105800	cyclin-dependent kinases regulatory subunit, putative	N/A	832	0	0	0	4	5	2
PF3D7_1418000	ubiquitin fusion degradation protein 1, putative	UFD1	282	0	0	0	4	5	2
PF3D7_1425900	conserved Plasmodium protein, unknown function	N/A	368	2	0	0	4	1	3
PF3D7_0606900	glutaredoxin-like protein	GLP2	219	0	0	0	4	2	3
PF3D7_1032800	leucine-rich repeat protein	LRR1	309	0	0	0	4	2	3
PF3D7_1218300	AP-2 complex subunit mu	AP2-MU	621	0	0	0	4	2	3
PF3D7_0307200	60S ribosomal protein L7, putative	N/A	257	5	14	4	4	2	3
PF3D7_0319600	elongation factor 1-delta, putative	EF-1delta	156	0	0	0	4	3	3
PF3D7_0623500	superoxide dismutase [Fe]	SOD2	266	0	0	0	4	3	3
PF3D7_0717400	queuine tRNA-ribosyltransferase, putative	N/A	751	0	0	0	4	3	3
PF3D7_0728900	RNA-binding protein, putative	N/A	492	0	0	0	4	3	3
PF3D7_1324100	conserved Plasmodium membrane protein, unknown function	N/A	513	0	0	0	4	3	3
PF3D7_1460700	60S ribosomal protein L27	RPL27	146	2	9	0	4	3	3
PF3D7_0307100	40S ribosomal protein S12, putative	RPS12	141	9	0	0	4	3	3
PF3D7_0813900	40S ribosomal protein S16, putative	RPS16	144	7	7	6	4	4	3
PF3D7_1215000	thioredoxin peroxidase 2	Trx-Px2	216	0	0	0	4	5	3
PF3D7_0918000	glideosome-associated protein 50	GAP50	396	6	0	0	4	5	3
PF3D7_1325100	phosphoribosylpyrophosphate synthetase	N/A	437	15	12	0	4	5	3
PF3D7_1126200	40S ribosomal protein S18, putative	RPS18	156	4	8	7	4	6	3
PF3D7_0928200	conserved Plasmodium protein, unknown function	N/A	684	0	0	0	4	1	4
PF3D7_1248100	methyltransferase, putative	N/A	421	0	0	0	4	2	4
PF3D7_1313800	conserved Plasmodium membrane protein, unknown function	N/A	3411	0	0	0	4	2	4
PF3D7_1342000	40S ribosomal protein S6	N/A	306	0	7	2	4	3	4
PF3D7_0516900	60S ribosomal protein L2	RPL2	260	4	10	2	4	3	4
PF3D7_1345100	thioredoxin 2	TRX2	157	0	0	0	4	4	4
PF3D7_1459600	AP-4 complex accessory subunit Tepsin, putative	N/A	801	0	0	0	4	4	4
PF3D7_0527500	Hsc70-interacting protein	HIP	458	42	17	5	4	4	4
PF3D7_1128100	prefoldin subunit 5, putative	N/A	248	0	0	0	4	5	4
PF3D7_1347500	DNA/RNA-binding protein Alba 4	ALBA4	372	7	4	4	4	6	4
PF3D7_1366400	rhoptry protein RHOP148	RHOP148	1262	0	0	0	4	7	4
PF3D7_1368100	26S proteasome regulatory subunit RPN11, putative	RPN11	311	3	2	0	4	7	4
PF3D7_1437400	pantothenate kinase 2, putative	PANK2	766	0	0	0	4	3	5
PF3D7_0516200	40S ribosomal protein S11	RPS11	151	6	9	6	4	3	5
PF3D7_0512000	prefoldin subunit 6	PFD6	119	0	0	0	4	4	5
PF3D7_1011400	proteasome subunit beta type-5	N/A	271	2	0	0	4	4	5
PF3D7_1115400	cysteine proteinase falcipain 3	FP3	492	8	4	0	4	4	5
PF3D7_1003300	N-terminal acetyltransferase A complex catalytic subunit ARD1	ARD1	152	0	0	0	4	5	5
PF3D7_1358900	GTP-binding protein, putative	N/A	367	0	0	0	4	5	5
PF3D7_1250700	transcription initiation factor IIA subunit 2, putative	N/A	177	0	0	0	4	5	6
PF3D7_0212300	eukaryotic peptide chain release factor subunit 1, putative	ERF1	427	0	0	0	4	6	6
PF3D7_1143300	DNA-directed RNA polymerases I and III subunit RPAC1	RPC40	333	0	0	0	4	7	6
PF3D7_0628600	DNA methyltransferase 1-associated protein 1, putative	N/A	385	0	0	0	4	6	7
PF3D7_1435500	clathrin light chain, putative	CLC	254	0	0	0	4	9	8
PF3D7_0918900	gamma-glutamylcysteine synthetase	gammaGCS	1063	0	0	0	3	1	0
PF3D7_1024800	exported protein 3	EXP3	1464	0	0	0	3	3	0
PF3D7_1250300	vacuolar protein sorting-associated protein 26, putative	VPS26	297	0	0	0	3	3	0
PF3D7_0606500	polypyrimidine tract-binding protein, putative	PTB	663	0	0	0	3	0	1
PF3D7_0727200	cysteine desulfurase IscS, putative	NFS1	553	0	0	0	3	0	1
PF3D7_0723600	proteasome assembly chaperone 4, putative	N/A	149	0	0	0	3	1	1
PF3D7_1103700	casein kinase II beta chain	CK2beta1	245	0	0	0	3	1	1
PF3D7_1203900	ubiquitin-conjugating enzyme E2	UBC	147	0	0	0	3	1	1
PF3D7_1343200	tRNA guanosine-2'-O-methyltransferase, putative	N/A	517	0	0	0	3	1	1
PF3D7_0519400	40S ribosomal protein S24	RPS24	133	2	5	0	3	1	1
PF3D7_1008100	zinc finger protein, putative	N/A	3853	31	0	0	3	1	1
PF3D7_1309100	60S ribosomal protein L24, putative	N/A	162	0	3	0	3	2	1
PF3D7_0720400	apoptosis-inducing factor, putative	AIF	642	0	8	0	3	2	1
PF3D7_0403500	ubiquitin specific protease, putative	N/A	400	0	0	0	3	2	1
PF3D7_0415300	cdc2-related protein kinase 3	CRK3	1339	0	0	0	3	2	1
PF3D7_0815600	eukaryotic translation initiation factor 3 subunit G, putative	EIF3G	268	0	0	0	3	2	1
PF3D7_0914000	pseudouridylate synthase, putative	N/A	955	0	0	0	3	2	1
PF3D7_1034900	methionine--tRNA ligase	MRScyt	889	0	0	0	3	2	1
PF3D7_1142500	60S ribosomal protein L28	RPL28	127	2	5	4	3	2	1
PF3D7_1331800	60S ribosomal protein L23, putative	N/A	139	3	6	4	3	2	1
PF3D7_0823300	histone acetyltransferase GCN5	GCN5	1465	53	0	0	3	2	1
PF3D7_1204300	eukaryotic translation initiation factor 5A	EIF5A	161	0	0	0	3	3	1
PF3D7_1309500	H/ACA ribonucleoprotein complex subunit 1, putative	GAR1	209	0	0	0	3	3	1
PF3D7_1431600	succinate--CoA ligase [ADP-forming] subunit beta	SCS-beta	462	0	0	0	3	3	1
PF3D7_1302800	40S ribosomal protein S7, putative	N/A	194	2	11	4	3	3	1
PF3D7_0929200	RNA-binding protein, putative	N/A	289	13	7	3	3	3	1
PF3D7_0409400	chaperone protein DnaJ	DnaJ	672	0	0	0	3	4	1
PF3D7_0510400	PDCD2 domain-containing protein, putative	N/A	439	0	0	0	3	4	1
PF3D7_0922600	glutamine synthetase, putative	N/A	543	3	0	0	3	4	1
PF3D7_1443400	WD repeat-containing protein	WLP1	819	0	0	0	3	0	2
PF3D7_1348900	conserved Plasmodium protein, unknown function	N/A	119	0	0	0	3	1	2
PF3D7_1414300	60S ribosomal protein L10, putative	N/A	219	4	5	0	3	1	2
PF3D7_0109200	cleavage and polyadenylation specificity factor subunit 5	CFIM25	232	0	0	0	3	2	2
PF3D7_0623000	chorismate synthase	CS	527	0	0	0	3	2	2
PF3D7_0719000	conserved protein, unknown function	N/A	153	0	0	0	3	2	2
PF3D7_0805700	serine/threonine protein kinase, FIKK family	FIKK8	1457	0	0	0	3	2	2
PF3D7_1144000	40S ribosomal protein S21	RPS21	82	3	3	0	3	2	2
PF3D7_0721600	40S ribosomal protein S5, putative	N/A	195	3	14	5	3	2	2
PF3D7_1026200	conserved protein, unknown function	N/A	588	0	0	0	3	3	2
PF3D7_1030600	tRNA N6-adenosine threonylcarbamoyltransferase	KAE1	598	0	0	0	3	3	2
PF3D7_0602500	geranylgeranyl transferase type-2 subunit beta, putative	N/A	379	0	0	0	3	4	2
PF3D7_1419600	conserved Plasmodium protein, unknown function	N/A	459	0	0	0	3	4	2
PF3D7_1317800	40S ribosomal protein S19	RPS19	145	2	5	2	3	4	2
PF3D7_0704600	HECT-type E3 ubiquitin ligase UT	UT	3893	0	0	0	3	5	2
PF3D7_1033700	bromodomain protein 1	BDP1	488	0	0	0	3	5	2
PF3D7_1430300	acid phosphatase, putative	N/A	2657	0	0	0	3	5	2
PF3D7_0214100	protein transport protein SEC31	SEC31	1471	13	4	2	3	6	2
PF3D7_0322000	peptidyl-prolyl cis-trans isomerase	CYP19A	171	3	3	0	3	0	3
PF3D7_0626200	conserved Plasmodium protein, unknown function	N/A	418	0	0	0	3	2	3
PF3D7_1463200	replication factor C subunit 3, putative	RFC3	344	0	6	0	3	3	3
PF3D7_0505100	trafficking protein particle complex subunit 8, putative	TRS85	2754	0	0	0	3	3	3
PF3D7_1304500	small heat shock protein, putative	N/A	211	0	0	0	3	3	3
PF3D7_1353800	proteasome subunit alpha type-4, putative	N/A	246	0	0	0	3	3	3
PF3D7_1359600	conserved Plasmodium protein, unknown function	N/A	2025	0	0	0	3	3	3
PF3D7_1419300	glutathione S-transferase	GST	211	2	0	0	3	3	3
PF3D7_0704400	phosphoinositide-binding protein, putative	N/A	1010	0	0	0	3	4	3
PF3D7_0913300	conserved protein, unknown function	N/A	646	0	0	0	3	4	3
PF3D7_1010100	PI31 domain-containing protein, putative	N/A	298	2	0	0	3	4	3
PF3D7_1341300	60S ribosomal protein L18-2, putative	N/A	187	2	8	0	3	5	3
PF3D7_1107400	DNA repair protein RAD51	RAD51	350	2	0	0	3	5	3
PF3D7_1319300	tRNA (guanine(26)-N(2))-dimethyltransferase, putative	TRM1	804	0	0	0	3	2	4
PF3D7_1428800	transcription initiation TFIID-like, putative	N/A	367	0	0	0	3	2	4
PF3D7_0812100	proteasome activator complex subunit 4, putative	N/A	2651	0	0	0	3	3	4
PF3D7_0904600	ubiquitin specific protease, putative	N/A	1770	0	0	0	3	3	4
PF3D7_1353500	RNA polymerase II transcription factor B subunit 4, putative	TFB4	326	0	0	0	3	3	4
PF3D7_1472900	dihydroorotase, putative	N/A	358	0	0	0	3	3	4
PF3D7_1456700	conserved Plasmodium protein, unknown function	N/A	684	6	0	0	3	3	4
PF3D7_1411300	DnaJ protein, putative	N/A	568	0	0	0	3	5	4
PF3D7_0716200	PDCD2 domain-containing protein, putative	N/A	832	0	0	0	3	6	4
PF3D7_1027300	peroxiredoxin	nPrx	393	0	0	0	3	6	4
PF3D7_1031200	MORN repeat-containing protein 1	MORN1	364	0	0	0	3	6	4
PF3D7_0524400	ribosome-interacting GTPase 1, putative	RBG1	365	0	0	0	3	8	4
PF3D7_1434200	calmodulin	CAM	149	0	0	0	3	2	5
PF3D7_0905900	coatomer subunit beta, putative	SEC27	1010	0	3	0	3	3	5
PF3D7_1004000	60S ribosomal protein L13, putative	N/A	202	6	8	0	3	3	5
PF3D7_1142700	methyltransferase, putative	N/A	615	7	0	0	3	3	5
PF3D7_1455200	methyltransferase AAMT	N/A	205	0	0	0	3	4	5
PF3D7_0624600	ISWI chromatin-remodeling complex ATPase	ISWI	2719	0	0	0	3	5	5
PF3D7_1006200	DNA/RNA-binding protein Alba 3	ALBA3	107	7	7	5	3	5	5
PF3D7_0315100	eukaryotic translation initiation factor 4E	eIF4E	227	4	0	0	3	8	5
PF3D7_0722400	Obg-like ATPase 1, putative	OLA1	393	0	0	0	3	4	6
PF3D7_0606700	coatomer alpha subunit, putative	N/A	1512	2	3	0	3	6	6
PF3D7_1147300	conserved Plasmodium protein, unknown function	N/A	1361	0	0	0	3	4	7
PF3D7_0503500	protein kinase, putative	N/A	850	0	0	0	3	9	7
PF3D7_0110700	chromatin assembly factor 1 subunit C, putative	CAF1C	446	0	0	0	2	0	0
PF3D7_0209100	patatin-like phospholipase 1	PATPL1	679	0	0	0	2	0	0
PF3D7_0410400	exosome complex component RRP4	RRP4	338	0	0	0	2	0	0
PF3D7_0711300	conserved Plasmodium protein, unknown function	N/A	119	0	0	0	2	0	0
PF3D7_0935400	gametocyte development protein 1	GDV1	599	0	0	0	2	0	0
PF3D7_1421000	DIX domain-containing protein, putative	DIX	177	0	0	0	2	0	0
PF3D7_1466100	protein phosphatase containing kelch-like domains	PPKL	889	0	0	0	2	0	0
PF3D7_0604500	conserved Plasmodium protein, unknown function	N/A	2874	2	0	0	2	0	0
PF3D7_1103100	60S acidic ribosomal protein P1, putative	RPP1	118	0	2	0	2	1	0
PF3D7_0306200	activator of Hsp90 ATPase	AHA1	349	0	0	0	2	1	0
PF3D7_0528700	peptidyl-prolyl cis-trans isomerase	CYP23	204	0	0	0	2	1	0
PF3D7_0616300	conserved Plasmodium protein, unknown function	N/A	227	0	0	0	2	1	0
PF3D7_0705700	40S ribosomal protein S29, putative	N/A	54	0	0	0	2	1	0
PF3D7_0902800	serine repeat antigen 9	SERA9	932	0	0	0	2	1	0
PF3D7_0913400	conserved Plasmodium protein, unknown function	N/A	168	0	0	0	2	1	0
PF3D7_1125500	small nuclear ribonucleoprotein Sm D1, putative	SNRPD1	126	0	0	0	2	1	0
PF3D7_1237400	hydrolase, putative	N/A	438	0	0	0	2	1	0
PF3D7_1242700	40S ribosomal protein S17, putative	N/A	137	4	9	3	2	1	0
PF3D7_1433400	zinc finger protein, putative	N/A	5757	10	0	0	2	1	0
PF3D7_0706500	conserved Plasmodium protein, unknown function	N/A	1706	16	17	0	2	1	0
PF3D7_1320800	dihydrolipoyllysine-residue succinyltransferase component of 2-oxoglutarate dehydrogenase complex	N/A	421	0	2	0	2	2	0
PF3D7_0524300	conserved Plasmodium protein, unknown function	N/A	406	0	0	0	2	2	0
PF3D7_0807600	conserved Plasmodium protein, unknown function	N/A	1334	0	0	0	2	2	0
PF3D7_0816100	phosphopantothenoylcysteine decarboxylase, putative	PPCDC	185	0	0	0	2	2	0
PF3D7_1025300	conserved protein, unknown function	N/A	922	0	0	0	2	2	0
PF3D7_1110400	RNA-binding protein, putative	N/A	1483	0	0	0	2	2	0
PF3D7_1133200	conserved Plasmodium protein, unknown function	N/A	2072	0	0	0	2	2	0
PF3D7_1230500	WD repeat-containing protein, putative	N/A	502	0	0	0	2	2	0
PF3D7_1324800	dihydrofolate synthase/folylpolyglutamate synthase	DHFS-FPGS	522	0	0	0	2	2	0
PF3D7_0621800	nascent polypeptide-associated complex subunit alpha	N/A	184	2	0	0	2	2	0
PF3D7_0213100	protein SIS1	SIS1	328	0	3	0	2	3	0
PF3D7_0112200	multidrug resistance-associated protein 1	MRP1	1822	0	0	0	2	3	0
PF3D7_0110600	phosphatidylinositol-4-phosphate 5-kinase	PIP5K	1710	0	0	0	2	4	0
PF3D7_0302500	cytoadherence linked asexual protein 3.1	CLAG3.1	1417	0	0	0	2	4	0
PF3D7_0923000	DNA-directed RNA polymerase II subunit RPB3, putative	RPB3	335	0	0	0	2	0	1
PF3D7_1235700	ATP synthase subunit beta, mitochondrial	N/A	535	0	0	0	2	0	1
PF3D7_1419800	glutathione reductase	GR	500	0	0	0	2	0	1
PF3D7_1436900	histidine triad protein, putative	N/A	200	0	0	0	2	0	1
PF3D7_0611400	SWIB/MDM2 domain-containing protein	SWIB	830	2	0	0	2	0	1
PF3D7_0922100	ubiquitin-like protein, putative	N/A	1542	4	0	0	2	0	1
PF3D7_0111500	UMP-CMP kinase, putative	N/A	371	0	0	0	2	1	1
PF3D7_0215700	DNA-directed RNA polymerase II subunit RPB2, putative	RPB2	1340	0	0	0	2	1	1
PF3D7_0630500	ribosome biogenesis protein YTM1, putative	YTM1	498	0	0	0	2	1	1
PF3D7_0725300	conserved protein, unknown function	N/A	793	0	0	0	2	1	1
PF3D7_1007200	rho GTPase-activating protein, putative	N/A	593	0	0	0	2	1	1
PF3D7_1038000	antigen UB05	N/A	119	0	0	0	2	1	1
PF3D7_1107000	U6 snRNA-associated Sm-like protein LSm4, putative	LSM4	126	0	0	0	2	1	1
PF3D7_1210300	conserved Plasmodium protein, unknown function	N/A	209	0	0	0	2	1	1
PF3D7_1230400	ATP-dependent protease subunit ClpQ	ClpQ	207	0	0	0	2	1	1
PF3D7_1343600	UDP-N-acetylglucosamine pyrophosphorylase, putative	N/A	593	0	0	0	2	1	1
PF3D7_1412300	nuclear transport factor 2, putative	NTF2	125	2	0	0	2	1	1
PF3D7_1124400	U6 snRNA-associated Sm-like protein LSm1, putative	LSM1	147	2	0	0	2	1	1
PF3D7_0422700	eukaryotic initiation factor 4A-III, putative	EIF4A3	390	3	3	0	2	1	1
PF3D7_1426700	phosphoenolpyruvate carboxylase	PEPC	1148	3	0	0	2	1	1
PF3D7_1466800	conserved Plasmodium protein, unknown function	N/A	902	0	21	6	2	2	1
PF3D7_1136400	signal recognition particle subunit SRP72, putative	SRP72	886	0	3	0	2	2	1
PF3D7_0311300	phosphatidylinositol 3- and 4-kinase, putative	N/A	953	0	0	0	2	2	1
PF3D7_0520300	U6 snRNA-associated Sm-like protein LSm2, putative	LSM2	103	0	0	0	2	2	1
PF3D7_0934500	V-type proton ATPase subunit E, putative	N/A	235	0	0	0	2	2	1
PF3D7_1116200	pyridoxine biosynthesis protein PDX2	PDX2	219	0	0	0	2	2	1
PF3D7_1213600	dynein light chain 1, putative	DLC8	93	0	0	0	2	2	1
PF3D7_1345900	kinetochore protein SPC25, putative	SPC25	216	0	0	0	2	2	1
PF3D7_1419200	thioredoxin-like protein, putative	ATrx1	671	0	0	0	2	2	1
PF3D7_1438500	cleavage and polyadenylation specificity factor subunit 3	CPSF3	876	0	0	0	2	2	1
PF3D7_1447800	calponin homology domain-containing protein, putative	N/A	1986	0	0	0	2	2	1
PF3D7_1470900	proteasome subunit beta type-2, putative	N/A	195	3	0	0	2	2	1
PF3D7_0309000	dual specificity protein phosphatase	YVH1	575	0	0	0	2	3	1
PF3D7_0313000	conserved Plasmodium protein, unknown function	N/A	346	0	0	0	2	3	1
PF3D7_0506800	transcription factor 25, putative	TCF25	929	0	0	0	2	3	1
PF3D7_0826100	HECT-like E3 ubiquitin ligase, putative	HEUL	8591	0	0	0	2	3	1
PF3D7_1440700	AP-3 complex subunit mu, putative	AP3M	733	0	0	0	2	3	1
PF3D7_1474800	proteasome subunit alpha type-1, putative	N/A	254	3	0	0	2	3	1
PF3D7_0303000	N-ethylmaleimide-sensitive fusion protein	NSF	783	0	0	0	2	0	2
PF3D7_0516300	tRNA pseudouridine synthase, putative	N/A	681	0	0	0	2	1	2
PF3D7_0617800	histone H2A	H2A	132	0	0	0	2	1	2
PF3D7_0622200	radical SAM protein, putative	N/A	860	0	0	0	2	1	2
PF3D7_0708300	EKC/KEOPS complex subunit BUD32	BUD32	229	0	0	0	2	1	2
PF3D7_0716400	transcription initiation factor IIA subunit 1, putative	N/A	174	0	0	0	2	1	2
PF3D7_1121700	protein GCN20	GCN20	815	0	0	0	2	1	2
PF3D7_1242800	rab specific GDP dissociation inhibitor	rabGDI	459	0	0	0	2	1	2
PF3D7_1406000	RNA-binding protein 8A, putative	RBM8A	107	0	0	0	2	1	2
PF3D7_0511500	RNA pseudouridylate synthase, putative	N/A	10061	0	0	0	2	2	2
PF3D7_0603400	trophozoite exported protein 1	TEX1	1103	0	0	0	2	2	2
PF3D7_0610900	transcription elongation factor SPT5, putative	SPT5	1280	0	0	0	2	2	2
PF3D7_0801000	Plasmodium exported protein (PHISTc)	N/A	1219	0	0	0	2	2	2
PF3D7_0804800	peptidyl-prolyl cis-trans isomerase	CYP24	217	0	0	0	2	2	2
PF3D7_0813400	conserved protein, unknown function	N/A	659	0	0	0	2	2	2
PF3D7_1025000	Eps15-like protein	EPS15	980	0	0	0	2	2	2
PF3D7_1102400	phosphopantothenate--cysteine ligase, putative	PPCS	660	0	0	0	2	2	2
PF3D7_1238700	BTB/POZ domain-containing protein, putative	N/A	505	0	0	0	2	2	2
PF3D7_1241900	tetratricopeptide repeat protein, putative	N/A	676	0	0	0	2	2	2
PF3D7_1310800	tetratricopeptide repeat protein, putative	N/A	1385	0	0	0	2	2	2
PF3D7_1329500	conserved protein, unknown function	N/A	1844	0	0	0	2	2	2
PF3D7_1426100	transcription factor BTF3, putative	BTF3	171	0	0	0	2	2	2
PF3D7_0807300	ras-related protein Rab-18	RAB18	201	11	0	0	2	2	2
PF3D7_0930300	merozoite surface protein 1	MSP1	1720	369	361	207	2	2	2
PF3D7_1427500	DNA mismatch repair protein MSH2, putative	MSH2-1	811	0	6	0	2	3	2
PF3D7_0817500	histidine triad nucleotide-binding protein 1	HINT1	185	0	0	0	2	3	2
PF3D7_1315700	tRNA (adenine(58)-N(1))-methyltransferase catalytic subunit TRM61, putative	GCD14	316	0	0	0	2	3	2
PF3D7_1323200	V-type proton ATPase subunit G, putative	N/A	123	0	0	0	2	3	2
PF3D7_1453000	conserved Plasmodium protein, unknown function	N/A	931	0	0	0	2	3	2
PF3D7_0706000	importin-7, putative	N/A	1229	5	5	0	2	3	2
PF3D7_0317000	proteasome subunit alpha type-3, putative	N/A	252	5	0	0	2	3	2
PF3D7_1135400	conserved Plasmodium protein, unknown function	N/A	245	7	4	0	2	3	2
PF3D7_0302900	exportin-1, putative	N/A	1254	3	2	0	2	4	2
PF3D7_0618300	60S ribosomal protein L27a, putative	N/A	148	4	11	2	2	4	2
PF3D7_1361100	protein transport protein Sec24A	SEC24A	940	3	0	0	2	6	2
PF3D7_0624200	SURP domain-containing protein, putative	N/A	341	0	0	0	2	0	3
PF3D7_0711500	regulator of chromosome condensation, putative	N/A	688	0	0	0	2	1	3
PF3D7_0924300	thiamine pyrophosphokinase	TPK	400	0	0	0	2	1	3
PF3D7_1120500	tRNA nucleotidyltransferase, putative	N/A	791	0	0	0	2	1	3
PF3D7_1124700	GrpE protein homolog, mitochondrial, putative	MGE1	301	0	0	0	2	1	3
PF3D7_1136600	conserved Plasmodium protein, unknown function	N/A	1322	0	0	0	2	1	3
PF3D7_1424400	60S ribosomal protein L7-3, putative	N/A	283	0	9	5	2	2	3
PF3D7_1107200	conserved protein, unknown function	N/A	713	0	0	0	2	2	3
PF3D7_1123900	13 kDa ribonucleoprotein-associated protein, putative	SNU13	145	2	0	0	2	2	3
PF3D7_0719700	40S ribosomal protein S10, putative	RPS10	137	4	3	0	2	2	3
PF3D7_0322400	regulator of initiation factor 2 (eIF2)	N/A	867	0	0	0	2	3	3
PF3D7_1126900	small nuclear ribonucleoprotein F, putative	SNRPF	86	0	0	0	2	3	3
PF3D7_1406700	vacuolar protein sorting-associated protein 29	VPS29	194	0	0	0	2	3	3
PF3D7_0831400	Plasmodium exported protein, unknown function	N/A	302	3	3	0	2	3	3
PF3D7_1019400	60S ribosomal protein L30e, putative	N/A	108	7	4	3	2	3	3
PF3D7_0813300	conserved protein, unknown function	N/A	315	8	0	0	2	3	3
PF3D7_0509800	phosphatidylinositol 4-kinase beta	PI4KB	1559	0	0	0	2	4	3
PF3D7_1343900	U4/U6 small nuclear ribonucleoprotein PRP4, putative	PRPF4	648	0	0	0	2	5	3
PF3D7_1029200	WD repeat-containing protein, putative	N/A	555	0	0	0	2	2	4
PF3D7_0415900	60S ribosomal protein L15, putative	N/A	205	5	5	2	2	3	4
PF3D7_0610800	transketolase	TK	672	0	0	0	2	4	4
PF3D7_1251200	coronin	N/A	602	0	0	0	2	4	4
PF3D7_1016300	GBP130 protein	GBP130	824	0	0	0	2	4	6
PF3D7_1459700	pyridoxal 5'-phosphate synthase, putative	N/A	287	0	0	0	2	5	7
PF3D7_0503800	60S ribosomal protein L31	RPL31	120	0	5	0	1	0	0
PF3D7_1142600	60S ribosomal protein L35ae, putative	N/A	140	0	3	0	1	0	0
PF3D7_1360900	RNA-binding protein, putative	N/A	389	0	2	0	1	0	0
PF3D7_0104200	StAR-related lipid transfer protein	N/A	466	0	3	0	1	0	0
PF3D7_0305200	GRIP domain-containing protein, putative	N/A	1139	0	0	0	1	0	0
PF3D7_0407800	protein CINCH	CINCH	1960	0	0	0	1	0	0
PF3D7_0511700	EKC/KEOPS complex subunit CGI121	CGI121	179	0	0	0	1	0	0
PF3D7_0515300	phosphatidylinositol 3-kinase	PI3K	2133	0	0	0	1	0	0
PF3D7_0520500	phosphomethylpyrimidine kinase, putative	N/A	310	0	0	0	1	0	0
PF3D7_0610200	RNA-binding protein 25, putative	RBM25	960	0	0	0	1	0	0
PF3D7_0621500	ribonuclease P/MRP protein subunit RPP1, putative	RPP1	343	0	0	0	1	0	0
PF3D7_0623900	ribonuclease H2 subunit A, putative	N/A	288	0	0	0	1	0	0
PF3D7_0630300	DNA polymerase epsilon catalytic subunit A, putative	N/A	2907	0	0	0	1	0	0
PF3D7_0720000	exosome complex component CSL4, putative	CSL4	195	0	0	0	1	0	0
PF3D7_0819900	U6 snRNA-associated Sm-like protein LSm3, putative	LSM3	91	0	0	0	1	0	0
PF3D7_0826300	SPRY domain, putative	N/A	445	0	0	0	1	0	0
PF3D7_0904900	copper-transporting ATPase	CuTP	2568	0	0	0	1	0	0
PF3D7_0911400	conserved Plasmodium protein, unknown function	N/A	1218	0	0	0	1	0	0
PF3D7_0911900	falstatin	ICP	413	0	0	0	1	0	0
PF3D7_0916700	RNA-binding protein musashi, putative	HoMu	388	0	0	0	1	0	0
PF3D7_0917500	conserved protein, unknown function	N/A	681	0	0	0	1	0	0
PF3D7_0926100	protein kinase, putative	N/A	3178	0	0	0	1	0	0
PF3D7_0932100	protein MAM3, putative	N/A	1274	0	0	0	1	0	0
PF3D7_1001700	Plasmodium exported protein (PHISTc), unknown function	N/A	266	0	0	0	1	0	0
PF3D7_1015000	FAD synthetase, putative	N/A	328	0	0	0	1	0	0
PF3D7_1031700	protein phosphatase inhibitor 3	I3	116	0	0	0	1	0	0
PF3D7_1139800	conserved Plasmodium protein, unknown function	N/A	2213	0	0	0	1	0	0
PF3D7_1219000	formin 2	FRM2	2974	0	0	0	1	0	0
PF3D7_1244600	ADP-ribosylation factor GTPase-activating protein 1	ARFGAP1	332	0	0	0	1	0	0
PF3D7_1249300	protein phosphatase PPM4, putative	PPM4	1027	0	0	0	1	0	0
PF3D7_1304700	cyclin	CYC4	274	0	0	0	1	0	0
PF3D7_1332600	DNA-(apurinic or apyrimidinic site) lyase 1	APN1	597	0	0	0	1	0	0
PF3D7_1346500	conserved Plasmodium protein, unknown function	N/A	595	0	0	0	1	0	0
PF3D7_1350100	lysine--tRNA ligase	KRS1	583	0	0	0	1	0	0
PF3D7_1352700	intron-binding protein aquarius, putative	AQR	2533	0	0	0	1	0	0
PF3D7_1358200	conserved Plasmodium protein, unknown function	N/A	1596	0	0	0	1	0	0
PF3D7_1364800	DNA-directed RNA polymerases I, II, and III subunit RPABC1	RPB5	205	0	0	0	1	0	0
PF3D7_1413800	diphthamide biosynthesis protein 1, putative	DPH1	487	0	0	0	1	0	0
PF3D7_1425200	enoyl-CoA hydratase, putative	N/A	406	0	0	0	1	0	0
PF3D7_1427300	conserved Plasmodium protein, unknown function	N/A	1477	0	0	0	1	0	0
PF3D7_1435100	ribonuclease H2 subunit B, putative	N/A	359	0	0	0	1	0	0
PF3D7_1435300	glutamate synthase [NADH], putative	N/A	3106	0	0	0	1	0	0
PF3D7_1441400	FACT complex subunit SSRP1, putative	FACT-S	506	0	0	0	1	0	0
PF3D7_1444500	eukaryotic translation initiation factor 2-alpha kinase 1	eIK1	1558	0	0	0	1	0	0
PF3D7_1452400	conserved Plasmodium protein, unknown function	N/A	900	0	0	0	1	0	0
PF3D7_1473200	DnaJ protein, putative	N/A	454	0	0	0	1	0	0
PF3D7_1477300	Plasmodium exported protein (PHIST), unknown function	Pfg14-744	280	0	0	0	1	0	0
PF3D7_0510100	conserved protein, unknown function	N/A	2535	5	2	0	1	0	0
PF3D7_1109900	60S ribosomal protein L36	RPL36	112	0	4	0	1	1	0
PF3D7_0517300	serine/arginine-rich splicing factor 1	SR1	298	0	7	0	1	1	0
PF3D7_0106200	EF hand domain-containing protein, putative	N/A	215	0	0	0	1	1	0
PF3D7_0113000	glutamic acid-rich protein GARP	GARP	673	0	0	0	1	1	0
PF3D7_0303600	plasmoredoxin	Plrx	179	0	0	0	1	1	0
PF3D7_0304900	conserved protein, unknown function	N/A	170	0	0	0	1	1	0
PF3D7_0308600	pre-mRNA-processing factor 19, putative	PRPF19	532	0	0	0	1	1	0
PF3D7_0409600	replication protein A1, large subunit	RPA1	1145	0	0	0	1	1	0
PF3D7_0519700	FoP domain-containing protein, putative	N/A	192	0	0	0	1	1	0
PF3D7_0526500	conserved Plasmodium protein, unknown function	N/A	1384	0	0	0	1	1	0
PF3D7_0703200	conserved Plasmodium protein, unknown function	N/A	1540	0	0	0	1	1	0
PF3D7_0708000	cytoskeleton associated protein, putative	N/A	868	0	0	0	1	1	0
PF3D7_0710200	conserved Plasmodium protein, unknown function	N/A	2910	0	0	0	1	1	0
PF3D7_0712800	erythrocyte membrane protein 1, PfEMP1	VAR	2239	0	0	0	1	1	0
PF3D7_0715300	calcium/calmodulin-dependent protein kinase, putative	N/A	517	0	0	0	1	1	0
PF3D7_0808100	AP-3 complex subunit delta, putative	N/A	1609	0	0	0	1	1	0
PF3D7_0824200	conserved Plasmodium protein, unknown function	N/A	1124	0	0	0	1	1	0
PF3D7_0824600	Fe-S cluster assembly protein DRE2, putative	DRE2	266	0	0	0	1	1	0
PF3D7_0904700	bacterial histone-like protein	HU	189	0	0	0	1	1	0
PF3D7_0909900	helicase SKI2W, putative	N/A	1373	0	0	0	1	1	0
PF3D7_0934100	TFIIH basal transcription factor complex helicase XPD subunit	XPD	1056	0	0	0	1	1	0
PF3D7_1009200	ribonuclease, putative	N/A	915	0	0	0	1	1	0
PF3D7_1027700	centrin-3	CEN3	179	0	0	0	1	1	0
PF3D7_1133600	conserved Plasmodium protein, unknown function	N/A	708	0	0	0	1	1	0
PF3D7_1148000	serine/threonine protein kinase, putative	N/A	1429	0	0	0	1	1	0
PF3D7_1210400	general transcription factor 3C polypeptide 5, putative	N/A	901	0	0	0	1	1	0
PF3D7_1224500	histone chaperone ASF1	ASF1	273	0	0	0	1	1	0
PF3D7_1230800	pre-mRNA-splicing regulator WTAP, putative	WTAP	584	0	0	0	1	1	0
PF3D7_1238800	acyl-CoA synthetase	ACS11	792	0	0	0	1	1	0
PF3D7_1303300	conserved Plasmodium protein, unknown function	N/A	320	0	0	0	1	1	0
PF3D7_1327800	ribose-phosphate pyrophosphokinase, putative	N/A	560	0	0	0	1	1	0
PF3D7_1349800	GPN-loop GTPase, putative	N/A	439	0	0	0	1	1	0
PF3D7_1355300	histone-lysine N-methyltransferase, putative	SET6	509	0	0	0	1	1	0
PF3D7_1366000	conserved Plasmodium protein, unknown function	N/A	91	0	0	0	1	1	0
PF3D7_1434500	dynein-related AAA-type ATPase, putative	N/A	8105	0	0	0	1	1	0
PF3D7_1450600	S-adenosylmethionine-dependent methyltransferase, putative	N/A	587	0	0	0	1	1	0
PF3D7_1007700	AP2 domain transcription factor AP2-I	AP2-I	1597	2	0	0	1	1	0
PF3D7_1415300	RNA-binding protein Nova-1, putative	N/A	337	2	9	0	1	1	0
PF3D7_1003500	40S ribosomal protein S20e, putative	N/A	118	3	3	0	1	1	0
PF3D7_0614500	60S ribosomal protein L19	RPL19	182	0	10	0	1	2	0
PF3D7_0402000	Plasmodium exported protein (PHISTa), unknown function	N/A	428	0	0	0	1	2	0
PF3D7_0707700	E3 ubiquitin-protein ligase, putative	N/A	961	0	0	0	1	2	0
PF3D7_0909800	small nuclear ribonucleoprotein Sm D3, putative	SNRPD3	116	0	0	0	1	2	0
PF3D7_1033500	WD repeat-containing protein 70, putative	WDR70	709	0	0	0	1	2	0
PF3D7_1136300	tudor staphylococcal nuclease	TSN	1098	0	0	0	1	2	0
PF3D7_1221000	histone-lysine N-methyltransferase, H3 lysine-4 specific	SET10	2329	0	0	0	1	2	0
PF3D7_1338700	conserved protein, unknown function	N/A	622	0	0	0	1	2	0
PF3D7_1363500	CCR4 domain-containing protein 2, putative	CCR4-2	836	0	0	0	1	2	0
PF3D7_1364200	nucleoporin NUP205, putative	NUP205	1813	0	0	0	1	2	0
PF3D7_1401800	choline kinase	CK	440	0	0	0	1	2	0
PF3D7_1414600	mRNA-capping enzyme subunit alpha	Pgt1	520	0	0	0	1	2	0
PF3D7_1432700	protein-L-isoaspartate(D-aspartate) O-methyltransferase	N/A	224	10	4	0	1	2	0
PF3D7_1215300	10 kDa chaperonin	CPN10	103	0	0	0	1	3	0
PF3D7_0405100	protein transport protein Sec24B, putative	SEC24B	1350	0	0	0	1	4	0
PF3D7_1341900	V-type proton ATPase subunit D, putative	N/A	247	0	5	0	1	0	1
PF3D7_0304400	60S ribosomal protein L44	RPL44	104	0	0	0	1	0	1
PF3D7_0423100	AP-4 complex subunit sigma, putative	N/A	146	0	0	0	1	0	1
PF3D7_0507800	conserved protein, unknown function	N/A	1527	0	0	0	1	0	1
PF3D7_0532300	Plasmodium exported protein (PHISTb), unknown function	N/A	509	0	0	0	1	0	1
PF3D7_0803700	tubulin gamma chain	g-tub	452	0	0	0	1	0	1
PF3D7_0907700	proteasome activator 28	PA28	279	0	0	0	1	0	1
PF3D7_1004200	WD repeat-containing protein, putative	N/A	3013	0	0	0	1	0	1
PF3D7_1013200	conserved Plasmodium protein, unknown function	N/A	1064	0	0	0	1	0	1
PF3D7_1029700	conserved Plasmodium protein, unknown function	N/A	776	0	0	0	1	0	1
PF3D7_1119800	alternative splicing factor ASF-1, putative	ASF1	200	0	0	0	1	0	1
PF3D7_1238600	sphingomyelin phosphodiesterase	NSM	393	0	0	0	1	0	1
PF3D7_1316600	choline-phosphate cytidylyltransferase	CCT	896	0	0	0	1	0	1
PF3D7_1332300	trafficking protein particle complex subunit 2, putative	TRAPPC2	163	0	0	0	1	0	1
PF3D7_1365400	adenylyltransferase and sulfurtransferase UBA4, putative	UBA4	584	0	0	0	1	0	1
PF3D7_1434000	CCR4-associated factor 16, putative	CAF16	257	0	0	0	1	0	1
PF3D7_1439100	DEAD/DEAH box helicase, putative	N/A	2472	0	0	0	1	0	1
PF3D7_1446500	nucleoporin NUP313, putative	NUP313	3001	0	0	0	1	0	1
PF3D7_0210100	60S ribosomal protein L37ae, putative	N/A	96	0	3	0	1	1	1
PF3D7_1228600	merozoite surface protein 9	MSP9	743	0	2	5	1	1	1
PF3D7_0108500	ELM2 domain-containing protein, putative	N/A	179	0	0	0	1	1	1
PF3D7_0111800	eukaryotic translation initiation factor 4E, putative	N/A	620	0	0	0	1	1	1
PF3D7_0212400	conserved Plasmodium membrane protein, unknown function	N/A	4091	0	0	0	1	1	1
PF3D7_0319200	CCR4 domain-containing protein 4, putative	CCR4-4	906	0	0	0	1	1	1
PF3D7_0406200	parasitophorous vacuole membrane protein S16	Pfs16	157	0	0	0	1	1	1
PF3D7_0409800	zinc finger protein, putative	N/A	575	0	0	0	1	1	1
PF3D7_0418400	conserved Plasmodium protein, unknown function	N/A	109	0	0	0	1	1	1
PF3D7_0418500	trafficking protein particle complex subunit 3, putative	BET3	187	0	0	0	1	1	1
PF3D7_0610400	histone H3	H3	136	0	0	0	1	1	1
PF3D7_0617300	conserved Plasmodium protein, unknown function	N/A	139	0	0	0	1	1	1
PF3D7_0708100	DNA-directed RNA polymerases I, II, and III subunit RPABC5	RPB10	69	0	0	0	1	1	1
PF3D7_0807900	tyrosine--tRNA ligase	TyrRS	373	0	0	0	1	1	1
PF3D7_0816000	ribosome assembly protein RRB1, putative	RRB1	491	0	0	0	1	1	1
PF3D7_0817900	high mobility group protein B2	HMGB2	99	0	0	0	1	1	1
PF3D7_0821600	polyribonucleotide 5'-hydroxyl-kinase Clp1, putative	CLP1	674	0	0	0	1	1	1
PF3D7_0907000	conserved Plasmodium protein, unknown function	N/A	80	0	0	0	1	1	1
PF3D7_0917600	pre-mRNA-splicing factor ATP-dependent RNA helicase PRP43	PRP43	820	0	0	0	1	1	1
PF3D7_0925700	histone deacetylase 1	HDAC1	449	0	0	0	1	1	1
PF3D7_1012900	autophagy-related protein 18	ATG18	380	0	0	0	1	1	1
PF3D7_1015300	methionine aminopeptidase 1b, putative	METAP1b	517	0	0	0	1	1	1
PF3D7_1023400	HORMA domain protein, putative	N/A	195	0	0	0	1	1	1
PF3D7_1108600	endoplasmic reticulum-resident calcium binding protein	ERC	343	0	0	0	1	1	1
PF3D7_1134800	coatomer subunit delta	N/A	487	0	0	0	1	1	1
PF3D7_1201500	GPN-loop GTPase, putative	N/A	497	0	0	0	1	1	1
PF3D7_1202600	nuclear export mediator factor NEMF, putative	NEMF	2180	0	0	0	1	1	1
PF3D7_1231800	asparagine-rich protein, putative	N/A	1824	0	0	0	1	1	1
PF3D7_1249800	THO complex subunit 2, putative	THO2	2932	0	0	0	1	1	1
PF3D7_1343300	CDT1-like protein, putative	N/A	982	0	0	0	1	1	1
PF3D7_1357700	U3 small nucleolar RNA-associated protein 21, putative	UTP21	1218	0	0	0	1	1	1
PF3D7_1422400	nucleolar RNA-associated protein, putative	N/A	1630	0	0	0	1	1	1
PF3D7_1431300	large subunit GTPase 1, putative	LSG1	833	0	0	0	1	1	1
PF3D7_1439900	triosephosphate isomerase	TIM	248	0	0	0	1	1	1
PF3D7_1442100	replication factor A protein 3, putative	RPA3	109	0	0	0	1	1	1
PF3D7_1442500	geranylgeranyl transferase type-2 subunit alpha, putative	N/A	724	0	0	0	1	1	1
PF3D7_1450100	signal recognition particle subunit SRP54	SRP54	500	0	0	0	1	1	1
PF3D7_1450500	conserved Plasmodium protein, unknown function	N/A	1653	0	0	0	1	1	1
PF3D7_1460300	60S ribosomal protein L29, putative	RPL29	67	0	0	0	1	1	1
PF3D7_0217800	40S ribosomal protein S26	RPS26	107	2	3	0	1	1	1
PF3D7_0821700	60S ribosomal protein L22, putative	N/A	139	2	5	0	1	1	1
PF3D7_0317800	26S proteasome non-ATPase regulatory subunit 9, putative	N/A	225	4	3	0	1	1	1
PF3D7_1359400	CUGBP Elav-like family member 1	CELF1	509	4	0	0	1	1	1
PF3D7_1433300	chromatin assembly factor 1 P55 subunit, putative	N/A	428	15	0	0	1	1	1
PF3D7_0903900	60S ribosomal protein L32	RPL32	131	0	6	0	1	2	1
PF3D7_0106700	small ribosomal subunit assembling AARP2 protein	AARP2	1434	0	0	0	1	2	1
PF3D7_0209200	exosome complex component MTR3, putative	MTR3	275	0	0	0	1	2	1
PF3D7_0308500	activator of Hsp90 ATPase, putative	N/A	140	0	0	0	1	2	1
PF3D7_0413900	ubiquitin carboxyl-terminal hydrolase 13, putative	USP13	853	0	0	0	1	2	1
PF3D7_0519800	EELM2 domain-containing protein, putative	N/A	668	0	0	0	1	2	1
PF3D7_0613500	AP-3 complex subunit beta, putative	N/A	1363	0	0	0	1	2	1
PF3D7_0811300	CCR4-associated factor 1	CAF1	1774	0	0	0	1	2	1
PF3D7_0815800	vacuolar protein sorting-associated protein 9, putative	VPS9	1833	0	0	0	1	2	1
PF3D7_0829000	conserved Plasmodium membrane protein, unknown function	N/A	1907	0	0	0	1	2	1
PF3D7_1208800	zinc finger protein, putative	N/A	1180	0	0	0	1	2	1
PF3D7_1227100	DNA helicase 60	DH60	742	0	0	0	1	2	1
PF3D7_1243800	WD repeat-containing protein 82, putative	WDR82	370	0	0	0	1	2	1
PF3D7_1303400	LisH domain-containing protein, putative	LisH	1022	0	0	0	1	2	1
PF3D7_1313700	Maf-like protein, putative	N/A	264	0	0	0	1	2	1
PF3D7_1428300	proliferation-associated protein 2g4, putative	N/A	377	0	0	0	1	2	1
PF3D7_1443000	serine/threonine protein kinase	SRPK2	1268	0	0	0	1	2	1
PF3D7_1450400	E3 ubiquitin-protein ligase ZNF598, putative	N/A	1844	0	0	0	1	2	1
PF3D7_1352500	thioredoxin-related protein, putative	N/A	208	3	0	0	1	2	1
PF3D7_1236100	clustered-asparagine-rich protein	CARP	445	4	5	2	1	2	1
PF3D7_0310600	eukaryotic translation initiation factor 3 subunit K, putative	EIF3K	235	0	0	0	1	3	1
PF3D7_0729100	allantoicase, putative	N/A	2580	0	0	0	1	3	1
PF3D7_0822800	U5 small nuclear ribonucleoprotein 40 kDa protein, putative	SNRNP40	324	0	0	0	1	3	1
PF3D7_1114700	cyclin-dependent-like kinase CLK3	CLK3	699	0	0	0	1	3	1
PF3D7_1348300	elongation factor Tu, putative	N/A	1394	0	0	0	1	3	1
PF3D7_1446700	conserved Plasmodium protein, unknown function	N/A	357	0	0	0	1	3	1
PF3D7_0501200	parasite-infected erythrocyte surface protein	PIESP2	408	6	0	0	1	3	1
PF3D7_0512600	ras-related protein Rab-1B	RAB1b	200	15	5	0	1	3	1
PF3D7_0218400	ATP-dependent RNA helicase DDX47, putative	DDX47	562	0	0	0	1	4	1
PF3D7_0803400	DNA repair and recombination protein RAD54, putative	RAD54	1239	0	0	0	1	0	2
PF3D7_1366300	conserved Plasmodium protein, unknown function	N/A	4136	0	0	0	1	0	2
PF3D7_0702500	Plasmodium exported protein, unknown function	N/A	253	0	0	4	1	1	2
PF3D7_0505500	DNA mismatch repair protein MSH6, putative	MSH6	1350	0	0	0	1	1	2
PF3D7_0518000	NOSIP domain-containing protein, putative	N/A	270	0	0	0	1	1	2
PF3D7_0921000	ubiquitin-conjugating enzyme E2, putative	N/A	163	0	0	0	1	1	2
PF3D7_1010200	DNA2/NAM7 helicase, putative	N/A	1839	0	0	0	1	1	2
PF3D7_1130700	structural maintenance of chromosomes protein 1, putative	SMC1	1818	0	0	0	1	1	2
PF3D7_1218200	symplekin domain-containing protein, putative	N/A	2134	0	0	0	1	1	2
PF3D7_1329300	chromatin assembly factor 1 subunit B, putative	CAF1B	582	0	0	0	1	1	2
PF3D7_1342400	casein kinase II beta chain	CK2beta2	385	0	0	0	1	1	2
PF3D7_1408900	tRNA-dihydrouridine synthase, putative	N/A	340	0	0	0	1	1	2
PF3D7_1414800	small nuclear ribonucleoprotein-associated protein B, putative	SMB1	201	0	0	0	1	1	2
PF3D7_1453700	HSP90 co-chaperone p23	P23	275	5	0	0	1	1	2
PF3D7_0102200	ring-infected erythrocyte surface antigen	RESA	1085	0	0	0	1	2	2
PF3D7_0909400	exoribonuclease, putative	N/A	1311	0	0	0	1	2	2
PF3D7_0910400	selenide water dikinase, putative	N/A	1193	0	0	0	1	2	2
PF3D7_1140100	V-type proton ATPase subunit F, putative	N/A	128	0	0	0	1	2	2
PF3D7_1239000	HD superfamily phosphohydrolase protein, putative	N/A	822	0	0	0	1	2	2
PF3D7_1302500	AAA domain-containing protein, putative	N/A	2743	0	0	0	1	2	2
PF3D7_1446200	M17 leucyl aminopeptidase	LAP	605	0	0	0	1	2	2
PF3D7_1302100	gamete antigen 27/25	G27/25	217	2	13	3	1	2	2
PF3D7_0108000	proteasome subunit beta type-3, putative	N/A	218	4	0	0	1	2	2
PF3D7_1006700	conserved Plasmodium protein, unknown function	N/A	383	0	2	0	1	3	2
PF3D7_0920700	CRAL/TRIO domain-containing protein, putative	N/A	593	0	0	0	1	3	2
PF3D7_0924700	splicing factor 3A subunit 3, putative	SF3A3	589	0	0	0	1	3	2
PF3D7_1242600	protein farnesyltransferase subunit alpha	N/A	521	0	0	0	1	3	2
PF3D7_1336900	tryptophan--tRNA ligase	cTrpRS	632	0	0	0	1	3	2
PF3D7_1355700	NLI interacting factor-like phosphatase, putative	NIF3	1288	0	0	0	1	3	2
PF3D7_0316500	kinetochore protein NUF2, putative	NUF2	461	0	0	0	1	4	2
PF3D7_1366500	nucleoside diphosphate kinase	NDK	149	0	0	0	1	4	2
PF3D7_0525100	acyl-CoA synthetase	ACS10	673	0	0	0	1	6	2
PF3D7_1403100	condensin complex subunit 1, putative	CAPD2	1955	0	0	0	1	1	3
PF3D7_0401800	Plasmodium exported protein (PHISTb), unknown function	PfD80	560	0	0	2	1	2	3
PF3D7_1235500	N6-adenosine-methyltransferase, putative	MT-A70.2	646	0	0	0	1	2	3
PF3D7_0207600	serine repeat antigen 5	SERA5	997	35	62	22	1	2	3
PF3D7_0409300	methyltransferase, putative	N/A	1010	0	0	0	1	3	3
PF3D7_1016200	Rab3 GTPase-activating protein non-catalytic subunit, putative	N/A	560	0	0	0	1	3	3
PF3D7_1438700	DNA primase small subunit	N/A	452	0	0	0	1	3	3
PF3D7_0910100	exportin-7, putative	N/A	1198	2	3	0	1	4	3
PF3D7_1346400	VPS13 domain-containing protein, putative	N/A	5988	0	0	0	1	1	4
PF3D7_0721100	conserved protein, unknown function	N/A	244	2	0	0	1	1	4
PF3D7_1108500	succinate--CoA ligase [ADP-forming] subunit alpha, putative	SCS-alpha	327	0	0	0	1	3	4
PF3D7_1410900	ribosome maturation protein SBDS, putative	N/A	638	0	0	0	1	1	5
PF3D7_0505900	mediator of RNA polymerase II transcription subunit 11	MED11	126	0	0	0	1	4	8
PF3D7_0104800	novel putative transporter 1, putative	NPT1	577	0	2	0	0	0	0
PF3D7_0303700	lipoamide acyltransferase component of branched-chain alpha-keto acid dehydrogenase complex	BCKDH-E2	448	0	2	0	0	0	0
PF3D7_0815200	importin subunit beta, putative	N/A	877	0	2	0	0	0	0
PF3D7_1237700	conserved protein, unknown function	N/A	210	0	2	0	0	0	0
PF3D7_0710600	60S ribosomal protein L34	RPL34	150	0	3	0	0	0	0
PF3D7_0521700	ATP-dependent RNA helicase DDX1, putative	DDX1	841	0	3	0	0	0	0
PF3D7_0625400	conserved Plasmodium protein, unknown function	N/A	412	0	3	0	0	0	0
PF3D7_1035400	merozoite surface protein 3	MSP3	354	0	3	0	0	0	0
PF3D7_1129900	major facilitator superfamily-related transporter, putative	MFR5	609	0	3	0	0	0	0
PF3D7_1343700	kelch protein K13	Kelch13	726	0	3	0	0	0	0
PF3D7_0614300	major facilitator superfamily-related transporter, putative	MFR1	853	0	4	0	0	0	0
PF3D7_1022400	serine/arginine-rich splicing factor 4	SRSF4	538	0	4	0	0	0	0
PF3D7_1022700	phospholipid scramblase, putative	N/A	275	0	4	0	0	0	0
PF3D7_1340900	sodium-dependent phosphate transporter	PiT	687	0	4	0	0	0	0
PF3D7_0616800	malate:quinone oxidoreductase	MQO	521	0	5	0	0	0	0
PF3D7_0824400	nucleoside transporter 2	NT2	585	0	5	0	0	0	0
PF3D7_0314700	RING finger protein RNF1	RNF1	1181	0	7	0	0	0	0
PF3D7_1132000	ubiquitin-like protein, putative	N/A	882	0	7	0	0	0	0
PF3D7_1335000	MSP7-like protein	MSRP1	380	0	8	0	0	0	0
PF3D7_1344800	aspartate carbamoyltransferase	ATCase	375	0	8	0	0	0	0
PF3D7_1302000	EMP1-trafficking protein	PTP6	312	0	0	2	0	0	0
PF3D7_1353100	Plasmodium exported protein, unknown function	N/A	285	0	0	2	0	0	0
PF3D7_0103200	nucleoside transporter 4	NT4	434	0	3	2	0	0	0
PF3D7_1035500	merozoite surface protein 6	MSP6	371	0	4	2	0	0	0
PF3D7_0316600	formate-nitrite transporter	FNT	309	0	5	2	0	0	0
PF3D7_0702400	small exported membrane protein 1	SEMP1	123	0	3	4	0	0	0
PF3D7_1211800	polyubiquitin	PfpUB	254	0	4	4	0	0	0
PF3D7_0617900	histone H3 variant	H3.3	568	0	5	4	0	0	0
PF3D7_0209000	6-cysteine protein P230	P230	3135	0	36	24	0	0	0
PF3D7_1035700	duffy binding-like merozoite surface protein	DBLMSP	697	0	40	38	0	0	0
PF3D7_0518300	proteasome subunit beta type-1, putative	N/A	240	2	0	0	0	0	0
PF3D7_0106800	ras-related protein Rab-5C	RAB5c	214	2	0	0	0	0	0
PF3D7_0517400	FACT complex subunit SPT16, putative	FACT-L	1141	2	0	0	0	0	0
PF3D7_0525000	zinc finger protein, putative	N/A	704	2	0	0	0	0	0
PF3D7_0602600	SAC3 domain-containing protein, putative	N/A	1297	2	0	0	0	0	0
PF3D7_0603100	RNA-binding protein, putative	N/A	452	2	0	0	0	0	0
PF3D7_1213700	DNA-directed RNA polymerases I, II, and III subunit RPABC3	RPB8	145	2	0	0	0	0	0
PF3D7_1419400	conserved Plasmodium membrane protein, unknown function	N/A	2201	2	0	0	0	0	0
PF3D7_1468900	zinc finger protein, putative	N/A	813	2	0	0	0	0	0
PF3D7_1006800	single-strand telomeric DNA-binding protein GBP2, putative	GBP2	246	2	2	0	0	0	0
PF3D7_0309800	YTH domain-containing protein, putative	N/A	280	2	3	0	0	0	0
PF3D7_1442900	protein transport protein SEC7, putative	SEC7	3384	2	3	0	0	0	0
PF3D7_0501000	Plasmodium exported protein, unknown function	N/A	260	3	0	0	0	0	0
PF3D7_0906600	zinc finger protein, putative	N/A	843	3	0	0	0	0	0
PF3D7_1369400	conserved Plasmodium protein, unknown function	N/A	2868	3	0	0	0	0	0
PF3D7_1116800	heat shock protein 101	HSP101	906	3	0	0	0	0	0
PF3D7_1308300	40S ribosomal protein S27	RPS27	82	3	2	0	0	0	0
PF3D7_1355500	serine/threonine protein phosphatase 5	PP5	658	3	0	2	0	0	0
PF3D7_0730400	IMP1-like protein, putative	IMP2	158	4	0	0	0	0	0
PF3D7_1443900	heat shock protein 90, putative	HSP90	927	4	0	0	0	0	0
PF3D7_1460600	inner membrane complex sub-compartment protein 3	ISP3	148	4	0	0	0	0	0
PF3D7_0301600	Plasmodium exported protein (hyp1), unknown function	GEXP21	732	5	0	0	0	0	0
PF3D7_1203400	major facilitator superfamily domain-containing protein	MFS4	1250	5	0	0	0	0	0
PF3D7_1133400	apical membrane antigen 1	AMA1	622	5	8	0	0	0	0
PF3D7_0618000	conserved Plasmodium membrane protein, unknown function	N/A	795	6	3	0	0	0	0
PF3D7_1464700	ATP synthase (C/AC39) subunit, putative	N/A	382	6	5	0	0	0	0
PF3D7_0207700	serine repeat antigen 4	SERA4	962	6	13	0	0	0	0
PF3D7_1132800	aquaglyceroporin	AQP	258	7	5	2	0	0	0
PF3D7_0206800	merozoite surface protein 2	MSP2	272	8	7	2	0	0	0
PF3D7_1119900	protein transport protein SEC16, putative	SEC16	1749	9	0	0	0	0	0
PF3D7_1231100	ras-related protein Rab-2	RAB2	213	10	0	0	0	0	0
PF3D7_1037300	ADP/ATP transporter on adenylate translocase	ADT	301	10	6	0	0	0	0
PF3D7_0501500	rhoptry-associated protein 3	RAP3	400	11	3	5	0	0	0
PF3D7_1144900	ras-related protein Rab-6	RAB6	207	12	0	0	0	0	0
PF3D7_0204700	hexose transporter	HT	504	12	3	3	0	0	0
PF3D7_1347200	nucleoside transporter 1	NT1	422	12	7	3	0	0	0
PF3D7_1320600	ras-related protein Rab-11A	RAB11a	216	14	0	0	0	0	0
PF3D7_1461400	MORN repeat protein, putative	N/A	322	14	0	0	0	0	0
PF3D7_0404900	6-cysteine protein P41	P41	378	14	3	0	0	0	0
PF3D7_0819600	conserved protein, unknown function	N/A	277	14	6	4	0	0	0
PF3D7_1420700	surface protein P113	P113	969	15	0	0	0	0	0
PF3D7_0508000	6-cysteine protein	P38	349	15	4	0	0	0	0
PF3D7_0612700	6-cysteine protein P12	P12	347	17	0	0	0	0	0
PF3D7_0515000	pre-mRNA-splicing factor CWC2, putative	CWC2	848	17	3	0	0	0	0
PF3D7_0914700	major facilitator superfamily-related transporter, putative	MFR4	516	19	8	5	0	0	0
PF3D7_1335100	merozoite surface protein 7	MSP7	351	26	24	18	0	0	0
PF3D7_1456800	V-type H(+)-translocating pyrophosphatase, putative	VP1	717	36	12	10	0	0	0
PF3D7_0501600	rhoptry-associated protein 2	RAP2	398	38	15	10	0	0	0
PF3D7_1364100	6-cysteine protein	P92	796	56	23	12	0	0	0
PF3D7_1124900	60S ribosomal protein L35, putative	RPL35	124	0	3	0	0	1	0
PF3D7_1306600	V-type proton ATPase subunit H, putative	N/A	455	0	3	0	0	1	0
PF3D7_0104500	conserved protein, unknown function	N/A	277	0	0	0	0	1	0
PF3D7_0308000	DNA polymerase delta small subunit, putative	N/A	498	0	0	0	0	1	0
PF3D7_0310300	phosphoglycerate mutase, putative	N/A	1165	0	0	0	0	1	0
PF3D7_0321100	conserved Plasmodium protein, unknown function	N/A	1844	0	0	0	0	1	0
PF3D7_0323600	BSD domain-containing protein, putative	N/A	670	0	0	0	0	1	0
PF3D7_0408500	flap endonuclease 1	FEN1	672	0	0	0	0	1	0
PF3D7_0412300	phosphopantothenoylcysteine synthetase, putative	N/A	540	0	0	0	0	1	0
PF3D7_0502000	vacuolar protein sorting-associated protein 11, putative	VPS11	1272	0	0	0	0	1	0
PF3D7_0505800	small ubiquitin-related modifier	SUMO	100	0	0	0	0	1	0
PF3D7_0509100	structural maintenance of chromosomes protein 4, putative	SMC4	1708	0	0	0	0	1	0
PF3D7_0627100	ankyrin-repeat protein, putative	N/A	1712	0	0	0	0	1	0
PF3D7_0627900	ribonuclease P protein subunit p29, putative	POP4	291	0	0	0	0	1	0
PF3D7_0811500	histone-arginine methyltransferase CARM1, putative	CARM1	912	0	0	0	0	1	0
PF3D7_0910800	cytosolic Fe-S cluster assembly factor NBP35, putative	NBP35	447	0	0	0	0	1	0
PF3D7_0911200	conserved Plasmodium protein, unknown function	N/A	197	0	0	0	0	1	0
PF3D7_0921600	tetratricopeptide repeat protein, putative	N/A	1650	0	0	0	0	1	0
PF3D7_1025100	glutamine--fructose-6-phosphate aminotransferase [isomerizing], putative	GFPT	829	0	0	0	0	1	0
PF3D7_1028300	rRNA-processing protein EBP2, putative	EBP2	315	0	0	0	0	1	0
PF3D7_1034000	Sec1 family protein, putative	SLY1	663	0	0	0	0	1	0
PF3D7_1116100	serine esterase, putative	N/A	1830	0	0	0	0	1	0
PF3D7_1123400	eukaryotic peptide chain release factor GTP-binding subunit	ERF3	555	0	0	0	0	1	0
PF3D7_1128000	conserved Plasmodium protein, unknown function	N/A	1789	0	0	0	0	1	0
PF3D7_1128500	Fe-S cluster assembly factor HCF101, putative	mHCF101	718	0	0	0	0	1	0
PF3D7_1129000	spermidine synthase	SpdSyn	321	0	0	0	0	1	0
PF3D7_1205900	conserved protein, unknown function	N/A	1082	0	0	0	0	1	0
PF3D7_1213200	mediator of RNA polymerase II transcription subunit 18	MED18	278	0	0	0	0	1	0
PF3D7_1228400	conserved Plasmodium protein, unknown function	N/A	1401	0	0	0	0	1	0
PF3D7_1244800	translation machinery-associated protein 46, putative	N/A	335	0	0	0	0	1	0
PF3D7_1308400	conserved Plasmodium protein, unknown function	N/A	6147	0	0	0	0	1	0
PF3D7_1315900	exportin-T, putative	N/A	1232	0	0	0	0	1	0
PF3D7_1318400	structural maintenance of chromosomes protein 2, putative	SMC2	1218	0	0	0	0	1	0
PF3D7_1319100	ubiquitin carboxyl-terminal hydrolase MINDY, putative	N/A	803	0	0	0	0	1	0
PF3D7_1328100	proteasome subunit beta type-7, putative	N/A	270	0	0	0	0	1	0
PF3D7_1332800	eukaryotic translation initiation factor 6, putative	N/A	247	0	0	0	0	1	0
PF3D7_1359300	exosome complex exonuclease RRP44	DIS3	1073	0	0	0	0	1	0
PF3D7_1360800	falcilysin	FLN	1193	0	0	0	0	1	0
PF3D7_1368300	conserved Plasmodium protein, unknown function	N/A	230	0	0	0	0	1	0
PF3D7_1368800	DNA repair endonuclease XPF, putative	ERCC4	1700	0	0	0	0	1	0
PF3D7_1405200	trafficking protein particle complex subunit 1, putative	BET5	192	0	0	0	0	1	0
PF3D7_1412800	glycylpeptide N-tetradecanoyltransferase	NMT	410	0	0	0	0	1	0
PF3D7_1421400	DNA-directed RNA polymerase III subunit RPC6, putative	RPC34	288	0	0	0	0	1	0
PF3D7_1433100	HID1 domain-containing protein, putative	N/A	1123	0	0	0	0	1	0
PF3D7_1440400	zinc finger protein, putative	N/A	1280	0	0	0	0	1	0
PF3D7_1448000	U3 small nucleolar RNA-associated protein 12, putative	UTP12	1275	0	0	0	0	1	0
PF3D7_1451000	conserved Plasmodium protein, unknown function	N/A	804	0	0	0	0	1	0
PF3D7_1451300	E3 SUMO-protein ligase NSE2, putative	NSE2	229	0	0	0	0	1	0
PF3D7_1456100	serine hydroxymethyltransferase	SHMT	462	0	0	0	0	1	0
PF3D7_1458600	zinc finger protein, putative	N/A	1163	0	0	0	0	1	0
PF3D7_1467100	DNA-3-methyladenine glycosylase	MAG	501	0	0	0	0	1	0
PF3D7_1470600	RAP protein, putative	N/A	533	0	0	0	0	1	0
PF3D7_1472000	pre-mRNA-splicing factor ISY1, putative	ISY1	201	0	0	0	0	1	0
PF3D7_1449500	AP2 domain transcription factor AP2-O5, putative	ApiAP2	715	2	0	0	0	1	0
PF3D7_1463300	DNA polymerase alpha subunit B, putative	N/A	539	2	0	0	0	1	0
PF3D7_0923900	polyadenylate-binding protein 2, putative	PABP2	202	2	0	0	0	1	0
PF3D7_1359000	conserved Plasmodium protein, unknown function	N/A	3281	3	0	0	0	1	0
PF3D7_0212500	conserved Plasmodium protein, unknown function	N/A	3990	0	0	0	0	2	0
PF3D7_0415000	arsenical pump-driving ATPase, putative	N/A	379	0	0	0	0	2	0
PF3D7_0914400	protein KIC3	KIC3	249	0	0	0	0	2	0
PF3D7_1107300	polyadenylate-binding protein-interacting protein 1, putative	PAIP1	3334	0	0	0	0	2	0
PF3D7_1113400	ubiquitin domain-containing protein DSK2, putative	DSK2	388	0	0	0	0	2	0
PF3D7_1119400	ubiquitin-protein ligase, putative	N/A	2147	0	0	0	0	2	0
PF3D7_1310400	conserved Plasmodium protein, unknown function	N/A	1135	0	0	0	0	2	0
PF3D7_1322200	TOG domain-containing protein, putative	N/A	3438	0	0	0	0	2	0
PF3D7_1337200	1-deoxy-D-xylulose 5-phosphate synthase	DXS	1205	0	0	0	0	2	0
PF3D7_1117100	ubiquitin carboxyl-terminal hydrolase UCH54	UCH54	465	5	0	0	0	2	0
PF3D7_0630600	deubiquitinating enzyme MINDY, putative	N/A	935	0	0	0	0	3	0
PF3D7_1345800	conserved Plasmodium protein, unknown function	N/A	994	0	0	0	0	3	0
PF3D7_0312800	60S ribosomal protein L26, putative	N/A	126	0	7	0	0	0	1
PF3D7_0422300	alpha tubulin 2	N/A	450	0	16	0	0	0	1
PF3D7_1218500	dynamin-like protein, putative	DYN3	1061	0	6	0	0	0	1
PF3D7_1211900	non-SERCA-type Ca2+ -transporting P-ATPase	ATP4	1264	0	12	2	0	0	1
PF3D7_0106100	V-type proton ATPase subunit C, putative	N/A	383	0	0	0	0	0	1
PF3D7_0111400	conserved Plasmodium protein, unknown function	GEXP19	718	0	0	0	0	0	1
PF3D7_0213700	conserved protein, unknown function	N/A	154	0	0	0	0	0	1
PF3D7_0317300	conserved Plasmodium protein, unknown function	N/A	3394	0	0	0	0	0	1
PF3D7_0410300	protein phosphatase PPM1, putative	PPM1	906	0	0	0	0	0	1
PF3D7_0410600	armadillo-type repeat protein ATRP	ATRP	326	0	0	0	0	0	1
PF3D7_0513200	CPSF domain-containing protein, putative	N/A	2763	0	0	0	0	0	1
PF3D7_0615600	zinc finger protein, putative	N/A	2528	0	0	0	0	0	1
PF3D7_0616200	kinetochore protein NDC80, putative	NDC80	591	0	0	0	0	0	1
PF3D7_0705300	origin recognition complex subunit 2	ORC2	825	0	0	0	0	0	1
PF3D7_0709300	mediator of RNA polymerase II transcription subunit 14	MED14	2729	0	0	0	0	0	1
PF3D7_0711000	AAA family ATPase, CDC48 subfamily	CDC48	1229	0	0	0	0	0	1
PF3D7_0722200	rhoptry-associated leucine zipper-like protein 1	RALP1	749	0	0	0	0	0	1
PF3D7_0802100	AP2 domain transcription factor, putative	ApiAP2	2577	0	0	0	0	0	1
PF3D7_0803200	filament assembling protein, putative	N/A	728	0	0	0	0	0	1
PF3D7_0804500	conserved Plasmodium membrane protein, unknown function	N/A	6034	0	0	0	0	0	1
PF3D7_0806500	DnaJ protein, putative	N/A	675	0	0	0	0	0	1
PF3D7_0917000	merozoite organizing protein	MOP	1826	0	0	0	0	0	1
PF3D7_0919400	protein disulfide-isomerase PDI-Trans	PDI-Trans	515	0	0	0	0	0	1
PF3D7_1013500	phosphoinositide-specific phospholipase C	PI-PLC	1385	0	0	0	0	0	1
PF3D7_1038100	GDP dissociation inhibitor, putative	N/A	980	0	0	0	0	0	1
PF3D7_1142100	conserved Plasmodium protein, unknown function	N/A	2738	0	0	0	0	0	1
PF3D7_1210100	syntaxin, Qa-SNARE family	SYN2	310	0	0	0	0	0	1
PF3D7_1225200	DNA-binding protein, putative	N/A	1187	0	0	0	0	0	1
PF3D7_1227800	elongator complex protein 3, putative	ELP3	1092	0	0	0	0	0	1
PF3D7_1233000	elongation factor G	EF-G	803	0	0	0	0	0	1
PF3D7_1307700	TOM1-like protein, putative	N/A	1235	0	0	0	0	0	1
PF3D7_1318700	protein AAP4	AAP4	749	0	0	0	0	0	1
PF3D7_1334200	chaperone binding protein, putative	N/A	524	0	0	0	0	0	1
PF3D7_1364500	exosome complex component RRP45, putative	RRP45	477	0	0	0	0	0	1
PF3D7_1405100	GTPase-activating protein, putative	N/A	1157	0	0	0	0	0	1
PF3D7_1406600	ATP-dependent Clp protease regulatory subunit ClpC	ClpC	1341	0	0	0	0	0	1
PF3D7_1463400	DNA-directed RNA polymerase III subunit RPC4, putative	N/A	336	0	0	0	0	0	1
PF3D7_1468800	splicing factor U2AF large subunit, putative	U2AF2	833	0	0	0	0	0	1
PF3D7_1461300	40S ribosomal protein S28e, putative	N/A	67	2	0	0	0	0	1
PF3D7_0822300	small nuclear ribonucleoprotein G, putative	SNRPG	83	3	0	0	0	0	1
PF3D7_1014600	transcriptional coactivator ADA2	ADA2	2578	22	0	0	0	0	1
PF3D7_1130100	60S ribosomal protein L38	RPL38	87	0	4	0	0	1	1
PF3D7_0318600	cleavage and polyadenylation specificity factor, putative	N/A	1017	0	0	0	0	1	1
PF3D7_0414000	structural maintenance of chromosomes protein 3	SMC3	1193	0	0	0	0	1	1
PF3D7_0501100	heat shock protein 40, type II	HSP40	402	0	0	0	0	1	1
PF3D7_0501800	chromatin assembly factor 1 subunit A	CAF1A	1076	0	0	0	0	1	1
PF3D7_0613800	AP2 domain transcription factor, putative	ApiAP2	4109	0	0	0	0	1	1
PF3D7_0618200	conserved protein, unknown function	N/A	199	0	0	0	0	1	1
PF3D7_0619000	FPL domain-containing protein, putative	N/A	1796	0	0	0	0	1	1
PF3D7_0621100	conserved Plasmodium protein, unknown function	N/A	1354	0	0	0	0	1	1
PF3D7_0716300	conserved protein, unknown function	N/A	522	0	0	0	0	1	1
PF3D7_0826500	ubiquitin conjugation factor E4 B, putative	UBE4B	1326	0	0	0	0	1	1
PF3D7_0919800	TLD domain-containing protein	N/A	1078	0	0	0	0	1	1
PF3D7_1004400	RNA-binding protein, putative	N/A	880	0	0	0	0	1	1
PF3D7_1012700	NLI interacting factor-like phosphatase, putative	NIF4	1438	0	0	0	0	1	1
PF3D7_1104900	calcium/calmodulin-dependent protein kinase, putative	N/A	1620	0	0	0	0	1	1
PF3D7_1105700	tRNA-splicing ligase RtcB, putative	RTCB	506	0	0	0	0	1	1
PF3D7_1113700	glyoxalase I	GLO1	356	0	0	0	0	1	1
PF3D7_1126400	mediator of RNA polymerase II transcription subunit 21	MED21	181	0	0	0	0	1	1
PF3D7_1130000	phosphoacetylglucosamine mutase, putative	PAGM	940	0	0	0	0	1	1
PF3D7_1132300	nucleic acid binding protein, putative	N/A	273	0	0	0	0	1	1
PF3D7_1248700	conserved protein, unknown function	N/A	1989	0	0	0	0	1	1
PF3D7_1412700	AAA family ATPase, putative	N/A	1219	0	0	0	0	1	1
PF3D7_1466400	AP2 domain transcription factor AP2-EXP	ApiAP2	813	2	0	0	0	1	1
PF3D7_1020700	N-acetyltransferase, GNAT family, putative	N/A	1269	2	0	0	0	1	1
PF3D7_1410400	rhoptry-associated protein 1	RAP1	782	81	20	24	0	1	1
PF3D7_0419600	ran-specific GTPase-activating protein 1, putative	RANBP1	280	0	0	0	0	2	1
PF3D7_1340100	exosome complex component RRP42, putative	RRP42	278	0	0	0	0	2	1
PF3D7_1349600	conserved Plasmodium protein, unknown function	N/A	307	0	0	0	0	2	1
PF3D7_1466900	conserved Plasmodium protein, unknown function	N/A	1416	0	0	0	0	2	1
PF3D7_0424600	Plasmodium exported protein (PHISTb)	N/A	309	0	0	0	0	3	1
PF3D7_1104400	thioredoxin-like mero protein	Trx-mero	424	0	0	0	0	3	1
PF3D7_1216200	glycerol-3-phosphate dehydrogenase [NAD(+)], putative	N/A	367	0	0	0	0	3	1
PF3D7_1422700	conserved Plasmodium protein, unknown function	N/A	1190	0	0	0	0	3	1
PF3D7_1216300	signal recognition particle subunit SRP19	SRP19	152	0	0	0	0	4	1
PF3D7_0703100	cytosolic iron-sulfur assembly component 2, putative	CIA2	180	0	0	0	0	0	2
PF3D7_0707200	conserved Plasmodium protein, unknown function	N/A	2129	0	0	0	0	0	2
PF3D7_1033400	haloacid dehalogenase-like hydrolase	HAD1	288	0	0	0	0	0	2
PF3D7_1033600	pre-mRNA-splicing factor CEF1, putative	CEF1	915	0	0	0	0	0	2
PF3D7_1330800	RNA-binding protein, putative	N/A	596	0	0	0	0	0	2
PF3D7_1349300	tyrosine kinase-like protein	TKL3	1807	0	0	0	0	0	2
PF3D7_1350400	ubiquitin-activating enzyme E1, putative	N/A	706	0	0	0	0	0	2
PF3D7_0903200	ras-related protein RAB7	RAB7	206	10	0	0	0	0	2
PF3D7_0515800	BolA-like protein, putative	N/A	84	0	0	0	0	1	2
PF3D7_0617200	BFR1 domain-containing protein, putative	N/A	446	0	0	0	0	1	2
PF3D7_0723900	RNA-binding protein, putative	N/A	1222	0	0	0	0	1	2
PF3D7_1149100	Plasmodium exported protein, unknown function	N/A	450	0	0	0	0	1	2
PF3D7_1304000	condensin complex subunit 2, putative	CAPH	1024	0	0	0	0	1	2
PF3D7_0803800	proteasome subunit beta type-4	N/A	265	2	0	0	0	1	2
PF3D7_0613700	syntaxin-binding protein, putative	N/A	703	0	0	0	0	2	2
PF3D7_0616000	pyridoxal kinase	PDXK	497	0	0	0	0	2	2
PF3D7_0804600	tRNA pseudouridine synthase, putative	N/A	556	0	0	0	0	2	2
PF3D7_1012600	GMP synthase [glutamine-hydrolyzing]	GMPS	555	0	0	0	0	2	2
PF3D7_1317300	conserved Plasmodium protein, unknown function	N/A	296	0	0	0	0	2	2
PF3D7_1427900	leucine-rich repeat protein	N/A	281	0	0	0	0	2	2
PF3D7_1145100	coatomer subunit gamma, putative	SEC21	1068	3	0	0	0	3	2
PF3D7_1250600	translation initiation factor eIF-2B subunit beta, putative	N/A	679	0	0	0	0	4	2
PF3D7_0602100	ATP-dependent RNA helicase MTR4	MTR4	1350	0	0	0	0	0	3
PF3D7_1438600	conserved protein, unknown function	N/A	277	0	0	0	0	1	3
PF3D7_1412500	actin II	ACT2	376	11	25	13	0	1	3
PF3D7_0936800	Plasmodium exported protein (PHISTc), unknown function	N/A	383	0	0	0	0	2	3
PF3D7_1249500	protein CutA, putative	N/A	159	0	0	0	0	2	3
PF3D7_1367000	suppressor of kinetochore protein 1, putative	SKP1	162	0	0	0	0	2	3
PF3D7_1406200	transcription elongation factor SPT6, putative	SPT6	2820	0	0	0	0	2	3

## Sheet: Table S3B. AP1 gamma IPs SAINT
Table S3B. SAINT analysis of IPs of PfAP1-γ-GFP
FDR: false discovery rate
Gene ID	Protein	Probability	FDR
PF3D7_1219100	clathrin_heavy_chain,_putative	100	0
PF3D7_1435500	clathrin_light_chain,_putative	100	0.05
PF3D7_1455500	AP-1_complex_subunit_gamma,_putative	100	0
PF3D7_0528100	AP-1/2_complex_subunit_beta,_putative	100	0
PF3D7_1311400	AP-1_complex_subunit_mu-1	100	0
PF3D7_1118100	AP-1_complex_subunit_sigma,_putative	100	0
PF3D7_1311800	M1-family_alanyl_aminopeptidase	100	0.01
PF3D7_1459600	AP-4 complex accessory subunit Tepsin, putative	100	0.04
PF3D7_0932300	M18_aspartyl_aminopeptidase	98	0.4
PF3D7_1218300	AP-2_complex_subunit_mu	98	0.47
PF3D7_1323200	V-type_proton_ATPase_subunit_G,_putative	96	0.68
PF3D7_1311900	V-type_proton_ATPase_catalytic_subunit_A	92	2.11
PF3D7_0406100	V-type_proton_ATPase_subunit_B	92	1.36
PF3D7_0934500	V-type_proton_ATPase_subunit_E,_putative	91	1.63
PF3D7_1140100	V-type_proton_ATPase_subunit_F,_putative	91	2.17
PF3D7_1408700	conserved_protein,_unknown_function	100	0
PF3D7_1012400	hypoxanthine-guanine_phosphoribosyltransferase	100	0
PF3D7_1308200	carbamoyl_phosphate_synthetase	100	0
PF3D7_0527000	DNA_replication_licensing_factor_MCM3,_putative	100	0
PF3D7_1118300	insulinase,_putative	100	0
PF3D7_1229400	macrophage_migration_inhibitory_factor	100	0
PF3D7_1211700	DNA_replication_licensing_factor_MCM5,_putative	100	0
PF3D7_1362200	RuvB-like_helicase_3	100	0
PF3D7_1317100	DNA_replication_licensing_factor_MCM4	100	0
PF3D7_0211800	asparagine--tRNA_ligase	100	0
PF3D7_0926700	glutamine-dependent_NAD(+)_synthetase,_putative	100	0
PF3D7_1106000	RuvB-like_helicase_2	100	0.04
PF3D7_1345700	isocitrate_dehydrogenase_[NADP],_mitochondrial	100	0
PF3D7_0513600	deoxyribodipyrimidine_photo-lyase,_putative	100	0
PF3D7_1234800	splicing_factor_3B_subunit_3,_putative	100	0
PF3D7_1134100	protein_disulfide_isomerase	100	0.03
PF3D7_0703500	erythrocyte_membrane-associated_antigen	100	0.01
PF3D7_1446600	centrin-2	100	0
PF3D7_1468100	MORC_family_protein	100	0
PF3D7_1033100	S-adenosylmethionine_decarboxylase/ornithine_decarboxylase	100	0
PF3D7_1437200	ribonucleoside-diphosphate_reductase_large_subunit,_putative	100	0
PF3D7_0517700	eukaryotic_translation_initiation_factor_3_subunit_B,_putative	100	0
PF3D7_0626000	conserved_Plasmodium_protein,_unknown_function	100	0
PF3D7_0406500	NYN_domain-containing_protein,_putative	100	0
PF3D7_1349200	glutamate--tRNA_ligase,_putative	100	0.01
PF3D7_0801800	mannose-6-phosphate_isomerase,_putative	100	0
PF3D7_1472200	histone_deacetylase,_putative	100	0
PF3D7_1417800	DNA_replication_licensing_factor_MCM2	100	0
PF3D7_1128400	bifunctional_farnesyl/geranylgeranyl_diphosphate_synthase	100	0.02
PF3D7_1340600	RNA_lariat_debranching_enzyme,_putative	100	0
PF3D7_0413700	lysine_decarboxylase-like_protein,_putative	100	0.08
PF3D7_1206200	eukaryotic_translation_initiation_factor_3_subunit_C,_putative	100	0
PF3D7_0717700	serine--tRNA_ligase,_putative	100	0
PF3D7_0704200	tRNA_m5C-methyltransferase,_putative	100	0
PF3D7_1414400	serine/threonine_protein_phosphatase_PP1	100	0
PF3D7_1021600	deoxyribose-phosphate_aldolase,_putative	100	0
PF3D7_0716800	eukaryotic_translation_initiation_factor_3_subunit_I,_putative	100	0.04
PF3D7_0728000	eukaryotic_translation_initiation_factor_2_subunit_alpha	100	0
PF3D7_1412100	mini-chromosome_maintenance_complex-binding_protein,_putative	100	0
PF3D7_1361900	proliferating_cell_nuclear_antigen_1	100	0
PF3D7_0811400	conserved_protein,_unknown_function	100	0
PF3D7_1445900	ATP-dependent_RNA_helicase_DDX5,_putative	100	0
PF3D7_1239600	hydroxyethylthiazole_kinase	100	0
PF3D7_1015800	ribonucleoside-diphosphate_reductase_small_chain,_putative	100	0
PF3D7_1365900	ubiquitin-60S_ribosomal_protein_L40	100	0.13
PF3D7_0206700	adenylosuccinate_lyase	100	0
PF3D7_1347700	ethanolamine-phosphate_cytidylyltransferase	100	0
PF3D7_1023900	chromodomain-helicase-DNA-binding_protein_1_homolog,_putative	100	0
PF3D7_0516700	ubiquitin_carboxyl-terminal_hydrolase_2,_putative	100	0
PF3D7_1457300	MA3_domain-containing_protein,_putative	100	0
PF3D7_0528200	eukaryotic_translation_initiation_factor_3_subunit_E,_putative	100	0.02
PF3D7_1103600	actin-like_protein,_putative	100	0.07
PF3D7_0934800	cAMP-dependent_protein_kinase_catalytic_subunit	100	0.01
PF3D7_0209800	ATP-dependent_RNA_helicase_UAP56	100	0
PF3D7_0619500	acyl-CoA_synthetase	100	0
PF3D7_1212700	eukaryotic_translation_initiation_factor_3_subunit_A,_putative	100	0.21
PF3D7_0726500	ubiquitin_carboxyl-terminal_hydrolase,_putative	100	0
PF3D7_0807000	YEATS_domain-containing_protein,_putative	100	0
PF3D7_0705400	DNA_replication_licensing_factor_MCM7	100	0
PF3D7_0904800	replication_protein_A1,_small_fragment	100	0
PF3D7_0512700	orotate_phosphoribosyltransferase	100	0
PF3D7_0321500	peptidase,_putative	100	0
PF3D7_1420200	myosin-specific_chaperone_UNC,_putative	100	0
PF3D7_1013600	conserved_Plasmodium_protein,_unknown_function	100	0
PF3D7_1037100	pyruvate_kinase_2	100	0
PF3D7_1210600	kelch_protein,_putative	100	0
PF3D7_1111000	tRNA_m5C-methyltransferase,_putative	100	0
PF3D7_1033200	early_transcribed_membrane_protein_10.2	100	0.02
PF3D7_1003800	U5_small_nuclear_ribonucleoprotein_component,_putative	100	0.01
PF3D7_0310500	ATP-dependent_RNA_helicase_DHX57,_putative	100	0.01
PF3D7_0320500	nicotinamidase,_putative	100	0
PF3D7_0802200	1-cys_peroxiredoxin	100	0
PF3D7_1136500	casein_kinase_1	100	0.01
PF3D7_0903400	ATP-dependent_RNA_helicase_DDX60,_putative	100	0.02
PF3D7_1237200	conserved_Plasmodium_protein,_unknown_function	100	0
PF3D7_0205400	PCI_domain-containing_protein,_putative	100	0.03
PF3D7_0305600	DNA-(apurinic_or_apyrimidinic_site)_endonuclease	100	0.09
PF3D7_0527200	ubiquitin_carboxyl-terminal_hydrolase_14	100	0.01
PF3D7_1326400	translation_initiation_factor_eIF-2B_subunit_gamma,_putative	100	0.01
PF3D7_1312800	protein_AAP2	100	0
PF3D7_0913200	elongation_factor_1-beta	100	0.01
PF3D7_1309300	U4/U6_small_nuclear_ribonucleoprotein_PRP3,_putative	100	0.01
PF3D7_1419700	eukaryotic_translation_initiation_factor_3_subunit_H,_putative	100	0
PF3D7_0922400	para-aminobenzoic_acid_synthetase	100	0
PF3D7_1410600	eukaryotic_translation_initiation_factor_2_subunit_gamma,_putative	100	0
PF3D7_1226600	proliferating_cell_nuclear_antigen_2	100	0
PF3D7_0923800	thioredoxin_reductase	100	0.05
PF3D7_1137400	UVB-resistance_protein_UVR8_homologue	100	0.06
PF3D7_0914300	met-10+_like_protein,_putative	100	0.11
PF3D7_1356600	regulator_of_chromosome_condensation,_putative	100	0.02
PF3D7_1352800	vacuolar_fusion_protein_MON1,_putative	100	0.02
PF3D7_1233600	asparagine_and_aspartate_rich_protein_1	100	0
PF3D7_1354500	adenylosuccinate_synthetase	100	0.01
PF3D7_1002700	conserved_Plasmodium_protein,_unknown_function	100	0.07
PF3D7_1402100	pseudouridine_synthase,_putative	100	0.04
PF3D7_1422800	actin-related_protein_ARP4	100	0.03
PF3D7_1420600	pantothenate_kinase_1	100	0.01
PF3D7_1461900	valine--tRNA_ligase,_putative	100	0.01
PF3D7_1036900	conserved_Plasmodium_protein,_unknown_function	100	0.05
PF3D7_1010600	eukaryotic_translation_initiation_factor_2_subunit_beta	100	0.08
PF3D7_1127100	deoxyuridine_5'-triphosphate_nucleotidohydrolase	100	0.1
PF3D7_1247500	serine/threonine_protein_kinase,_putative	100	0.02
PF3D7_1328500	alpha/beta-hydrolase,_putative	100	0.05
PF3D7_0727900	conserved_Plasmodium_protein,_unknown_function	100	0.03
PF3D7_1363400	polyubiquitin_binding_protein,_putative	100	0.04
PF3D7_0412200	conserved_Plasmodium_protein,_unknown_function	100	0.01
PF3D7_1144500	SUMO-activating_enzyme_subunit_1	100	0.01
PF3D7_0418200	eukaryotic_translation_initiation_factor_3_subunit_M,_putative	100	0.02
PF3D7_1008800	nucleolar_protein_5,_putative	100	0.01
PF3D7_0109500	N-acetyltransferase,_GNAT_family,_putative	100	0.03
PF3D7_0629100	nicotinate_phosphoribosyltransferase,_putative	100	0.02
PF3D7_0622800	leucine--tRNA_ligase,_putative	100	0.04
PF3D7_1438000	eukaryotic_translation_initiation_factor_eIF2A,_putative	100	0.02
PF3D7_1237000	SUMO-activating_enzyme_subunit_2	100	0.08
PF3D7_1225800	ubiquitin-activating_enzyme_E1	100	0
PF3D7_1409800	CUGBP_Elav-like_family_member_2,_putative	100	0.01
PF3D7_1426800	conserved_Plasmodium_protein,_unknown_function	100	0.06
PF3D7_0818700	DNA_helicase,_putative	100	0.11
PF3D7_0931000	elongation_factor_Tu,_putative	100	0.09
PF3D7_1244200	RNA_polymerase_II_transcription_factor_B_subunit_2,_putative	100	0.05
PF3D7_1106700	DNA_replication_ATP-dependent_helicase/nuclease_DNA2,_putative	100	0.09
PF3D7_1369500	conserved_protein,_unknown_function	100	0.03
PF3D7_1147500	protein_farnesyltransferase_subunit_beta	100	0.06
PF3D7_1223100	cAMP-dependent_protein_kinase_regulatory_subunit	100	0.08
PF3D7_1209200	U6_snRNA-associated_Sm-like_protein_LSm7,_putative	100	0.06
PF3D7_1213900	W2_domain-containing_protein,_putative	100	0.03
PF3D7_1457200	thioredoxin_1	100	0.02
PF3D7_0207100	conserved_Plasmodium_protein,_unknown_function	100	0.02
PF3D7_0718500	prefoldin_subunit_3,_putative	100	0.02
PF3D7_0317200	cdc2-related_protein_kinase_4	100	0.02
PF3D7_1135100	protein_phosphatase_PPM8,_putative	100	0.03
PF3D7_1247400	peptidyl-prolyl_cis-trans_isomerase_FKBP35	100	0.02
PF3D7_1215000	thioredoxin_peroxidase_2	100	0.1
PF3D7_1345100	thioredoxin_2	100	0.08
PF3D7_1128100	prefoldin_subunit_5,_putative	100	0.08
PF3D7_1366400	rhoptry_protein_RHOP148	100	0.06
PF3D7_1003300	N-terminal_acetyltransferase_A_complex_catalytic_subunit_ARD1,_putative	100	0.09
PF3D7_1358900	GTP-binding_protein,_putative	100	0.07
PF3D7_1250700	transcription_initiation_factor_IIA_subunit_2,_putative	100	0.06
PF3D7_0212300	eukaryotic_peptide_chain_release_factor_subunit_1,_putative	100	0.08
PF3D7_1143300	DNA-directed_RNA_polymerases_I_and_III_subunit_RPAC1,_putative	100	0.06
PF3D7_0628600	DNA_methyltransferase_1-associated_protein_1,_putative	100	0.02
PF3D7_0812100	proteasome_activator_complex_subunit_4,_putative	100	0.07
PF3D7_1027300	peroxiredoxin	100	0.13
PF3D7_1031200	MORN_repeat-containing_protein_1	100	0.06
PF3D7_0624600	ISWI_chromatin-remodeling_complex_ATPase	100	0.02
PF3D7_0722400	Obg-like_ATPase_1,_putative	100	0.14
PF3D7_0511800	inositol-3-phosphate_synthase	99	0.24
PF3D7_1116700	dipeptidyl_aminopeptidase_1	99	0.15
PF3D7_1124600	ethanolamine_kinase	99	0.24
PF3D7_0109800	phenylalanine--tRNA_ligase_alpha_subunit	99	0.2
PF3D7_1473700	nucleoporin_NUP116/NSP116,_putative	99	0.31
PF3D7_0417200	bifunctional_dihydrofolate_reductase-thymidylate_synthase	99	0.11
PF3D7_0203000	repetitive_organellar_protein,_putative	99	0.16
PF3D7_0507700	nuclear_protein_localization_protein_4,_putative	99	0.3
PF3D7_1333600	U3_small_nucleolar_RNA-associated_protein_4,_putative	99	0.28
PF3D7_1473500	conserved_Plasmodium_protein,_unknown_function	99	0.13
PF3D7_1103800	CCR4-NOT_transcription_complex_subunit_1,_putative	99	0.15
PF3D7_0204500	aspartate_transaminase	99	0.27
PF3D7_0920800	inosine-5'-monophosphate_dehydrogenase	99	0.13
PF3D7_0904500	prefoldin_subunit_4,_putative	99	0.36
PF3D7_1125900	XTBD_domain-containing_protein,_putative	99	0.38
PF3D7_1405600	ribonucleoside-diphosphate_reductase_small_chain,_putative	99	0.29
PF3D7_1434800	mitochondrial_acidic_protein_MAM33,_putative	99	0.23
PF3D7_1452200	aminomethyltransferase,_putative	99	0.3
PF3D7_1471400	diacylglycerol_kinase,_putative	99	0.31
PF3D7_1104200	chromatin_remodeling_protein	99	0.18
PF3D7_1355800	splicing_factor_3B_subunit_5,_putative	99	0.19
PF3D7_1407500	multifunctional_methyltransferase_subunit_TRM112,_putative	99	0.15
PF3D7_1307000	exosome_complex_component_RRP40,_putative	99	0.16
PF3D7_1409000	WD_repeat-containing_protein,_putative	99	0.13
PF3D7_0810600	ATP-dependent_RNA_helicase_DBP1,_putative	99	0.27
PF3D7_0622500	RNA_methyltransferase,_putative	99	0.26
PF3D7_0105800	cyclin-dependent_kinases_regulatory_subunit,_putative	99	0.21
PF3D7_1418000	ubiquitin_fusion_degradation_protein_1,_putative	99	0.22
PF3D7_1032800	leucine-rich_repeat_protein	99	0.36
PF3D7_0319600	elongation_factor_1-delta,_putative	99	0.19
PF3D7_0717400	queuine_tRNA-ribosyltransferase,_putative	99	0.11
PF3D7_0728900	RNA-binding_protein,_putative	99	0.18
PF3D7_1324100	conserved_Plasmodium_membrane_protein,_unknown_function	99	0.18
PF3D7_1437400	pantothenate_kinase_2,_putative	99	0.22
PF3D7_0512000	prefoldin_subunit_6	99	0.18
PF3D7_1030600	tRNA_N6-adenosine_threonylcarbamoyltransferase	99	0.47
PF3D7_0505100	trafficking_protein_particle_complex_subunit_8,_putative	99	0.34
PF3D7_1304500	small_heat_shock_protein,_putative	99	0.26
PF3D7_1353800	proteasome_subunit_alpha_type-4,_putative	99	0.24
PF3D7_1359600	conserved_Plasmodium_protein,_unknown_function	99	0.21
PF3D7_0704400	phosphoinositide-binding_protein,_putative	99	0.16
PF3D7_0913300	conserved_protein,_unknown_function	99	0.13
PF3D7_1428800	transcription_initiation_TFIID-like,_putative	99	0.32
PF3D7_0904600	ubiquitin_specific_protease,_putative	99	0.21
PF3D7_1353500	RNA_polymerase_II_transcription_factor_B_subunit_4,_putative	99	0.25
PF3D7_1472900	dihydroorotase,_putative	99	0.23
PF3D7_1411300	DnaJ_protein,_putative	99	0.14
PF3D7_0716200	PDCD2_domain-containing_protein,_putative	99	0.17
PF3D7_0524400	ribosome-interacting_GTPase_1,_putative	99	0.28
PF3D7_1455200	methyltransferase_AAMT	99	0.13
PF3D7_1147300	conserved_Plasmodium_protein,_unknown_function	99	0.11
PF3D7_0503500	protein_kinase,_putative	99	0.16
PF3D7_0610800	transketolase	99	0.36
PF3D7_0818900	heat_shock_protein_70	98	0.45
PF3D7_1104000	phenylalanine--tRNA_ligase_beta_subunit	98	0.34
PF3D7_0520900	adenosylhomocysteinase	98	0.25
PF3D7_1445100	histidine--tRNA_ligase,_putative	98	0.32
PF3D7_0612100	eukaryotic_translation_initiation_factor_3_subunit_L,_putative	98	0.49
PF3D7_1022100	methyltransferase,_putative	98	0.54
PF3D7_1007900	eukaryotic_translation_initiation_factor_3_subunit_D,_putative	98	0.43
PF3D7_1368200	ABC_transporter_E_family_member_1,_putative	98	0.38
PF3D7_0828500	translation_initiation_factor_eIF-2B_subunit_alpha,_putative	98	0.29
PF3D7_0415500	nuclear_cap-binding_protein_subunit_2,_putative	98	0.51
PF3D7_0217900	thioesterase/thiol_ester_dehydrase-isomerase,_putative	98	0.4
PF3D7_1126500	WD_repeat-containing_protein,_putative	98	0.38
PF3D7_1216900	DNA-binding_chaperone,_putative	98	0.4
PF3D7_0606900	glutaredoxin-like_protein	98	0.45
PF3D7_0623500	superoxide_dismutase_[Fe]	98	0.35
PF3D7_1248100	methyltransferase,_putative	98	0.41
PF3D7_1313800	conserved_Plasmodium_membrane_protein,_unknown_function	98	0.47
PF3D7_0719000	conserved_protein,_unknown_function	98	0.56
PF3D7_1026200	conserved_protein,_unknown_function	98	0.59
PF3D7_0602500	geranylgeranyl_transferase_type-2_subunit_beta,_putative	98	0.42
PF3D7_1419600	conserved_Plasmodium_protein,_unknown_function	98	0.48
PF3D7_1033700	bromodomain_protein_1	98	0.34
PF3D7_1430300	acid_phosphatase,_putative	98	0.39
PF3D7_1434200	calmodulin	98	0.51
PF3D7_0322400	regulator_of_initiation_factor_2_(eIF2)	98	0.42
PF3D7_1406700	vacuolar_protein_sorting-associated_protein_29	98	0.59
PF3D7_0509800	phosphatidylinositol_4-kinase_beta	98	0.56
PF3D7_1343900	U4/U6_small_nuclear_ribonucleoprotein_PRP4,_putative	98	0.45
PF3D7_1016300	GBP130_protein	98	0.45
PF3D7_1459700	pyridoxal_5'-phosphate_synthase,_putative	98	0.52
PF3D7_0906500	arginase	97	0.56
PF3D7_0309500	asparagine_synthetase_[glutamine-hydrolyzing],_putative	97	0.71
PF3D7_0822600	protein_transport_protein_SEC23	97	0.6
PF3D7_0935800	cytoadherence_linked_asexual_protein_9	97	0.57
PF3D7_1412600	deoxyhypusine_synthase	97	0.74
PF3D7_0912800	tRNA_(adenine(58)-N(1))-methyltransferase_non-catalytic_subunit_TRM6,_putative	97	0.63
PF3D7_0212900	arginyl-tRNA--protein_transferase	97	0.52
PF3D7_0623000	chorismate_synthase	97	0.58
PF3D7_0704600	HECT-type_E3_ubiquitin_ligase_UT	97	0.65
PF3D7_0626200	conserved_Plasmodium_protein,_unknown_function	97	0.53
PF3D7_1319300	tRNA_(guanine(26)-N(2))-dimethyltransferase,_putative	97	0.51
PF3D7_1329500	conserved_protein,_unknown_function	97	0.7
PF3D7_1315700	tRNA_(adenine(58)-N(1))-methyltransferase_catalytic_subunit_TRM61,_putative	97	0.63
PF3D7_1251200	coronin	97	0.61
PF3D7_1108400	casein_kinase_2,_alpha_subunit	96	0.87
PF3D7_0218000	replication_factor_C_subunit_2,_putative	96	0.87
PF3D7_1025000	Eps15-like_protein	96	0.84
PF3D7_1102400	phosphopantothenate--cysteine_ligase,_putative	96	0.64
PF3D7_1238700	BTB/POZ_domain-containing_protein,_putative	96	0.74
PF3D7_1241900	tetratricopeptide_repeat_protein,_putative	96	0.67
PF3D7_1426100	transcription_factor_BTF3,_putative	96	0.78
PF3D7_0817500	histidine_triad_nucleotide-binding_protein_1	96	0.66
PF3D7_1453000	conserved_Plasmodium_protein,_unknown_function	96	0.76
PF3D7_1107200	conserved_protein,_unknown_function	96	0.8
PF3D7_1126900	small_nuclear_ribonucleoprotein_F,_putative	96	0.69
PF3D7_1029200	WD_repeat-containing_protein,_putative	96	0.76
PF3D7_1453800	glucose-6-phosphate_dehydrogenase-6-phosphogluconolactonase	95	0.81
PF3D7_1442300	tRNA_import_protein_tRIP	95	0.89
PF3D7_1120100	phosphoglycerate_mutase,_putative	95	1.06
PF3D7_0309600	60S_acidic_ribosomal_protein_P2	95	1.08
PF3D7_0109200	cleavage_and_polyadenylation_specificity_factor_subunit_5,_putative	95	0.77
PF3D7_0805700	serine/threonine_protein_kinase,_FIKK_family	95	0.82
PF3D7_0313000	conserved_Plasmodium_protein,_unknown_function	95	0.99
PF3D7_0603400	trophozoite_exported_protein_1	95	0.97
PF3D7_0804800	peptidyl-prolyl_cis-trans_isomerase	95	0.88
PF3D7_1310800	tetratricopeptide_repeat_protein,_putative	95	0.91
PF3D7_0802000	glutamate_dehydrogenase,_putative	94	1.04
PF3D7_1444800	fructose-bisphosphate_aldolase	94	1.1
PF3D7_1343000	phosphoethanolamine_N-methyltransferase	94	1.01
PF3D7_1331700	glutamine--tRNA_ligase,_putative	94	1.03
PF3D7_0605100	RNA-binding_protein,_putative	94	1.18
PF3D7_1111100	replication_factor_C_subunit_5,_putative	94	0.96
PF3D7_1332900	isoleucine--tRNA_ligase,_putative	94	0.94
PF3D7_1346300	DNA/RNA-binding_protein_Alba_2	94	1.32
PF3D7_0813400	conserved_protein,_unknown_function	94	0.93
PF3D7_1117700	GTP-binding_nuclear_protein_RAN/TC4	93	1.69
PF3D7_1403900	serine/threonine_protein_phosphatase_CPPED1,_putative	93	1.71
PF3D7_0310700	trafficking_protein_particle_complex_subunit_4,_putative	93	1.12
PF3D7_0406400	cytosolic_glyoxalase_II	93	1.42
PF3D7_1204300	eukaryotic_translation_initiation_factor_5A	93	1.14
PF3D7_1309500	H/ACA_ribonucleoprotein_complex_subunit_1,_putative	93	1.3
PF3D7_0409400	chaperone_protein_DnaJ	93	1.24
PF3D7_0510400	PDCD2_domain-containing_protein,_putative	93	1.36
PF3D7_1348900	conserved_Plasmodium_protein,_unknown_function	93	1.2
PF3D7_1116200	pyridoxine_biosynthesis_protein_PDX2	93	1.69
PF3D7_1345900	kinetochore_protein_SPC25,_putative	93	1.46
PF3D7_0610900	transcription_elongation_factor_SPT5,_putative	93	1.16
PF3D7_0801000	Plasmodium_exported_protein_(PHISTc)	93	1.26
PF3D7_1124700	GrpE_protein_homolog,_mitochondrial,_putative	93	1.59
PF3D7_0219600	replication_factor_C_subunit_1,_putative	92	1.4
PF3D7_0512200	glutathione_synthetase	92	1.38
PF3D7_0907400	ATP-dependent_protease_ATPase_subunit_ClpY	92	2.04
PF3D7_0403500	ubiquitin_specific_protease,_putative	92	1.65
PF3D7_0815600	eukaryotic_translation_initiation_factor_3_subunit_G,_putative	92	1.28
PF3D7_1431600	succinate--CoA_ligase_[ADP-forming]_subunit_beta	92	1.24
PF3D7_1213600	dynein_light_chain_1,_putative	92	1.44
PF3D7_1440700	AP-3_complex_subunit_mu,_putative	92	1.93
PF3D7_0617800	histone_H2A	92	1.93
PF3D7_0708300	EKC/KEOPS_complex_subunit_BUD32	92	1.54
PF3D7_1366500	nucleoside_diphosphate_kinase	92	1.5
PF3D7_1235500	N6-adenosine-methyltransferase,_putative	92	1.87
PF3D7_0507600	protein_CAF40,_putative	91	1.95
PF3D7_0607000	translation_initiation_factor_IF-2,_putative	91	1.84
PF3D7_0624000	hexokinase	91	2.22
PF3D7_1133800	RNA_(uracil-5-)methyltransferase,_putative	91	2.02
PF3D7_1110500	vacuolar_protein_sorting-associated_protein_35,_putative	91	2
PF3D7_0520300	U6_snRNA-associated_Sm-like_protein_LSm2,_putative	91	1.76
PF3D7_1419200	thioredoxin-like_protein,_putative	91	2.15
PF3D7_0309000	dual_specificity_protein_phosphatase	91	1.73
PF3D7_1242800	rab_specific_GDP_dissociation_inhibitor	91	2.13
PF3D7_1406000	RNA-binding_protein_8A,_putative	91	1.52
PF3D7_0310600	eukaryotic_translation_initiation_factor_3_subunit_K,_putative	91	2.35
PF3D7_0920700	CRAL/TRIO_domain-containing_protein,_putative	91	1.78
PF3D7_1242600	protein_farnesyltransferase_subunit_alpha	91	1.82
PF3D7_1016200	Rab3_GTPase-activating_protein_non-catalytic_subunit,_putative	91	1.82
PF3D7_1438700	DNA_primase_small_subunit	91	1.97
PF3D7_1108500	succinate--CoA_ligase_[ADP-forming]_subunit_alpha,_putative	91	1.63
PF3D7_1361000	protein_arginine_N-methyltransferase_5,_putative	90	2.4
PF3D7_1317000	U4/U6.U5_tri-snRNP-associated_protein_2,_putative	90	2.08
PF3D7_1417500	H/ACA_ribonucleoprotein_complex_subunit_4,_putative	90	1.93
PF3D7_1220900	heterochromatin_protein_1	90	1.48
PF3D7_0928200	conserved_Plasmodium_protein,_unknown_function	90	2.47
PF3D7_0723600	proteasome_assembly_chaperone_4,_putative	90	2.24
PF3D7_0716400	transcription_initiation_factor_IIA_subunit_1,_putative	90	2.26
PF3D7_0924300	thiamine_pyrophosphokinase	90	1.56
PF3D7_1120500	tRNA_nucleotidyltransferase,_putative	90	2.49
PF3D7_0924700	splicing_factor_3A_subunit_3,_putative	90	2.28
PF3D7_1208900	protein_phosphatase_PPM11,_putative	89	2.31
PF3D7_1103700	casein_kinase_II_beta_chain	89	2.66
PF3D7_1203900	ubiquitin-conjugating_enzyme_E2	89	2.56
PF3D7_0415300	cdc2-related_protein_kinase_3	89	2.42
PF3D7_0914000	pseudouridylate_synthase,_putative	89	2.47
PF3D7_1034900	methionine--tRNA_ligase	89	2.33
PF3D7_0111500	UMP-CMP_kinase,_putative	89	2.78
PF3D7_1038000	antigen_UB05	89	2.83
PF3D7_1210300	conserved_Plasmodium_protein,_unknown_function	89	2.59
PF3D7_1230400	ATP-dependent_protease_subunit_ClpQ	89	2.68
PF3D7_0311300	phosphatidylinositol_3-_and_4-kinase,_putative	89	2.88
PF3D7_1438500	cleavage_and_polyadenylation_specificity_factor_subunit_3,_putative	89	2.71
PF3D7_0516300	tRNA_pseudouridine_synthase,_putative	89	2.51
PF3D7_0209200	exosome_complex_component_MTR3,_putative	89	2.63
PF3D7_1313700	Maf-like_protein,_putative	89	2.76
PF3D7_0822800	U5_small_nuclear_ribonucleoprotein_40_kDa_protein,_putative	89	2.61
PF3D7_0921000	ubiquitin-conjugating_enzyme_E2,_putative	89	2.95
PF3D7_1446200	M17_leucyl_aminopeptidase	89	2.22
PF3D7_1336900	tryptophan--tRNA_ligase	89	2.54
PF3D7_0316500	kinetochore_protein_NUF2,_putative	89	2.06
PF3D7_0525100	acyl-CoA_synthetase	89	2.76
PF3D7_1454400	aminopeptidase_P	88	3.08
PF3D7_1105600	translocon_component_PTEX88	88	2.93
PF3D7_0932800	importin_alpha_re-exporter,_putative	88	3.13
PF3D7_1343200	tRNA_guanosine-2'-O-methyltransferase,_putative	88	3
PF3D7_1107000	U6_snRNA-associated_Sm-like_protein_LSm4,_putative	88	3.1
PF3D7_0506800	transcription_factor_25,_putative	88	2.93
PF3D7_1121700	protein_GCN20	88	3.03
PF3D7_0711500	regulator_of_chromosome_condensation,_putative	88	2.4
PF3D7_0308500	activator_of_Hsp90_ATPase,_putative	88	2.86
PF3D7_1446700	conserved_Plasmodium_protein,_unknown_function	88	2.81
PF3D7_1239000	HD_superfamily_phosphohydrolase_protein,_putative	88	3.25
PF3D7_0627500	protein_DJ-1	87	3.18
PF3D7_1434100	queuine_tRNA-ribosyltransferase,_putative	87	3.36
PF3D7_1021900	PHAX_domain-containing_protein,_putative	87	3.46
PF3D7_0303200	lipin,_putative	87	3.15
PF3D7_1136600	conserved_Plasmodium_protein,_unknown_function	87	3.23
PF3D7_1408900	tRNA-dihydrouridine_synthase,_putative	87	3.38
PF3D7_1414800	small_nuclear_ribonucleoprotein-associated_protein_B,_putative	87	3.05
PF3D7_0910400	selenide_water_dikinase,_putative	87	3.68
PF3D7_0505900	mediator_of_RNA_polymerase_II_transcription_subunit_11,_putative	87	3.28
PF3D7_1011800	PRE-binding_protein	86	3.6
PF3D7_0102900	aspartate--tRNA_ligase	86	3.31
PF3D7_0303100	CLP1_P-loop_domain-containing_protein,_putative	86	3.52
PF3D7_0622200	radical_SAM_protein,_putative	86	3.23
PF3D7_1243800	WD_repeat-containing_protein_82,_putative	86	2.98
PF3D7_1428300	proliferation-associated_protein_2g4,_putative	86	3.49
PF3D7_1114700	cyclin-dependent-like_kinase_CLK3	86	3.63
PF3D7_0218400	ATP-dependent_RNA_helicase_DDX47,_putative	86	3.44
PF3D7_0909400	exoribonuclease,_putative	86	3.54
PF3D7_0214000	T-complex_protein_1_subunit_theta	85	3.9
PF3D7_1232100	60_kDa_chaperonin	85	3.41
PF3D7_0405400	pre-mRNA-processing-splicing_factor_8,_putative	85	3.93
PF3D7_1029600	adenosine_deaminase	85	3.71
PF3D7_1238100	calcyclin_binding_protein,_putative	85	3.87
PF3D7_1011400	proteasome_subunit_beta_type-5	85	3.76
PF3D7_0630500	ribosome_biogenesis_protein_YTM1,_putative	85	3.99
PF3D7_1007200	rho_GTPase-activating_protein,_putative	85	3.85
PF3D7_1343600	UDP-N-acetylglucosamine_pyrophosphorylase,_putative	85	4.13
PF3D7_1447800	calponin_homology_domain-containing_protein,_putative	85	3.65
PF3D7_0518000	NOSIP_domain-containing_protein,_putative	85	3.33
PF3D7_1329300	chromatin_assembly_factor_1_subunit_B,_putative	85	4.02
PF3D7_1355700	NLI_interacting_factor-like_phosphatase,_putative	85	3.82
PF3D7_1338300	elongation_factor_1-gamma,_putative	84	4.05
PF3D7_1244100	N-alpha-acetyltransferase_15,_NatA_auxiliary_subunit,_putative	84	4.08
PF3D7_1241700	replication_factor_C_subunit_4,_putative	84	3.79
PF3D7_0725300	conserved_protein,_unknown_function	84	4.16
PF3D7_1342400	casein_kinase_II_beta_chain	84	3.6
PF3D7_0409300	methyltransferase,_putative	84	3.74
PF3D7_1410900	ribosome_maturation_protein_SBDS,_putative	84	3.96
PF3D7_0320900	histone_H2A.Z	83	4.22
PF3D7_0413900	ubiquitin_carboxyl-terminal_hydrolase_13,_putative	83	4.25
PF3D7_1227100	DNA_helicase_60	83	4.19
PF3D7_0102200	ring-infected_erythrocyte_surface_antigen	83	4.1
PF3D7_0918300	eukaryotic_translation_initiation_factor_3_subunit_F,_putative	82	4.32
PF3D7_1423700	conserved_Plasmodium_protein,_unknown_function	82	4.38
PF3D7_0519800	EELM2_domain-containing_protein,_putative	82	4.28
PF3D7_1126000	threonine--tRNA_ligase	81	4.48
PF3D7_1353900	proteasome_subunit_alpha_type-7,_putative	81	4.35
PF3D7_1107400	DNA_repair_protein_RAD51	81	4.52
PF3D7_0215700	DNA-directed_RNA_polymerase_II_subunit_RPB2,_putative	81	4.45
PF3D7_1208800	zinc_finger_protein,_putative	81	4.59
PF3D7_1443000	serine/threonine_protein_kinase	81	4.41
PF3D7_0500800	mature_parasite-infected_erythrocyte_surface_antigen	80	4.66
PF3D7_1010100	PI31_domain-containing_protein,_putative	80	4.77
PF3D7_1348300	elongation_factor_Tu,_putative	80	4.55
PF3D7_0312300	26S_proteasome_regulatory_subunit_RPN12,_putative	79	4.7
PF3D7_0931800	proteasome_subunit_beta_type-6,_putative	79	4.93
PF3D7_0613500	AP-3_complex_subunit_beta,_putative	79	4.74
PF3D7_1303400	LisH_domain-containing_protein,_putative	79	4.63
PF3D7_1410200	CTP_synthase	78	4.85
PF3D7_0106700	small_ribosomal_subunit_assembling_AARP2_protein	78	4.81
PF3D7_0505500	DNA_mismatch_repair_protein_MSH6,_putative	77	4.89
PF3D7_1419300	glutathione_S-transferase	76	4.98
PF3D7_1130400	26S_protease_regulatory_subunit_6A,_putative	75	5.21
PF3D7_0815800	vacuolar_protein_sorting-associated_protein_9,_putative	75	5.07
PF3D7_0919000	nucleosome_assembly_protein	74	5.02
PF3D7_0829000	conserved_Plasmodium_membrane_protein,_unknown_function	74	5.11
PF3D7_0827900	protein_disulfide_isomerase	73	5.31
PF3D7_1420400	glycine--tRNA_ligase	73	5.5
PF3D7_0709700	prodrug_activation_and_resistance_esterase	73	5.35
PF3D7_0811300	CCR4-associated_factor_1	73	5.16
PF3D7_1130700	structural_maintenance_of_chromosomes_protein_1,_putative	73	5.26
PF3D7_1403100	condensin_complex_subunit_1,_putative	73	5.45
PF3D7_0708800	heat_shock_protein_110	72	5.6
PF3D7_0812400	karyopherin_alpha	72	5.75
PF3D7_1323400	60S_ribosomal_protein_L23	72	5.4
PF3D7_1450400	E3_ubiquitin-protein_ligase_ZNF598,_putative	72	5.65
PF3D7_0524000	karyopherin_beta	71	5.8
PF3D7_0905900	coatomer_subunit_beta,_putative	71	5.7
PF3D7_0315100	eukaryotic_translation_initiation_factor_4E	71	5.6
PF3D7_1010200	DNA2/NAM7_helicase,_putative	71	5.86
PF3D7_1123900	13_kDa_ribonucleoprotein-associated_protein,_putative	69	5.97
PF3D7_1302500	AAA_domain-containing_protein,_putative	69	5.91
PF3D7_1425900	conserved_Plasmodium_protein,_unknown_function	68	6.03
PF3D7_1250300	vacuolar_protein_sorting-associated_protein_26,_putative	66	6.42
PF3D7_0606700	coatomer_alpha_subunit,_putative	64	6.09
PF3D7_1367000	suppressor_of_kinetochore_protein_1,_putative	64	6.56
PF3D7_1414000	26S_proteasome_regulatory_subunit_RPN13,_putative	63	6.62
PF3D7_0816100	phosphopantothenoylcysteine_decarboxylase,_putative	63	7.24
PF3D7_0401800	Plasmodium_exported_protein_(PHISTb),_unknown_function	63	6.16
PF3D7_1249500	protein_CutA,_putative	63	6.49
PF3D7_1416900	prefoldin_subunit_2,_putative	62	6.29
PF3D7_1368100	26S_proteasome_regulatory_subunit_RPN11,_putative	62	6.69
PF3D7_0624200	SURP_domain-containing_protein,_putative	62	6.96
PF3D7_1218200	symplekin_domain-containing_protein,_putative	62	6.22
PF3D7_1006700	conserved_Plasmodium_protein,_unknown_function	62	6.9
PF3D7_0936800	Plasmodium_exported_protein_(PHISTc),_unknown_function	62	6.83
PF3D7_0912900	26S_proteasome_regulatory_subunit_RPN8,_putative	61	7.03
PF3D7_1252100	rhoptry_neck_protein_3	61	6.76
PF3D7_1361100	protein_transport_protein_Sec24A	61	6.36
PF3D7_0729100	allantoicase,_putative	61	7.37
PF3D7_1317300	conserved_Plasmodium_protein,_unknown_function	61	7.3
PF3D7_0503400	actin-depolymerizing_factor_1	59	7.65
PF3D7_0513300	purine_nucleoside_phosphorylase	59	7.51
PF3D7_1216300	signal_recognition_particle_subunit_SRP19	59	7.65
PF3D7_0515800	BolA-like_protein,_putative	59	8.44
PF3D7_0922600	glutamine_synthetase,_putative	58	7.1
PF3D7_1436900	histidine_triad_protein,_putative	58	8.29
PF3D7_1427900	leucine-rich_repeat_protein	58	7.17
PF3D7_1250600	translation_initiation_factor_eIF-2B_subunit_beta,_putative	58	7.51
PF3D7_1438600	conserved_protein,_unknown_function	58	9.21
PF3D7_1248900	26S_protease_regulatory_subunit_8,_putative	57	8.08
PF3D7_0913400	conserved_Plasmodium_protein,_unknown_function	57	8.86
PF3D7_1125500	small_nuclear_ribonucleoprotein_Sm_D1,_putative	57	8.58
PF3D7_0909800	small_nuclear_ribonucleoprotein_Sm_D3,_putative	57	8.65
PF3D7_1215300	10_kDa_chaperonin	57	7.86
PF3D7_1104400	thioredoxin-like_mero_protein	57	9.56
PF3D7_0320800	ATP-dependent_RNA_helicase_DDX6	56	8.58
PF3D7_1355100	DNA_replication_licensing_factor_MCM6	56	8.01
PF3D7_1443400	WD_repeat-containing_protein	56	9.35
PF3D7_0705700	40S_ribosomal_protein_S29,_putative	56	7.94
PF3D7_0524300	conserved_Plasmodium_protein,_unknown_function	56	7.79
PF3D7_0923000	DNA-directed_RNA_polymerase_II_subunit_RPB3,_putative	56	9.42
PF3D7_1349600	conserved_Plasmodium_protein,_unknown_function	56	9.14
PF3D7_0424600	Plasmodium_exported_protein_(PHISTb)	56	8.22
PF3D7_0804600	tRNA_pseudouridine_synthase,_putative	56	8.72
PF3D7_0621200	pyridoxine_biosynthesis_protein_PDX1	55	9.28
PF3D7_0818200	14-3-3_protein	55	9.77
PF3D7_1015600	heat_shock_protein_60	55	9.7
PF3D7_0528700	peptidyl-prolyl_cis-trans_isomerase	55	8.15
PF3D7_1230500	WD_repeat-containing_protein,_putative	55	8.79
PF3D7_0721100	conserved_protein,_unknown_function	55	9.7
PF3D7_1340100	exosome_complex_component_RRP42,_putative	55	9
PF3D7_1216200	glycerol-3-phosphate_dehydrogenase_[NAD(+)],_putative	55	9.49
PF3D7_0613700	syntaxin-binding_protein,_putative	55	9.92
PF3D7_0616000	pyridoxal_kinase	55	7.72
PF3D7_0419600	ran-specific_GTPase-activating_protein_1,_putative	54	9.07
PF3D7_0616300	conserved_Plasmodium_protein,_unknown_function	53	8.93
PF3D7_1412300	nuclear_transport_factor_2,_putative	53	10.42
PF3D7_0303000	N-ethylmaleimide-sensitive_fusion_protein	53	10.06
PF3D7_0617200	BFR1_domain-containing_protein,_putative	53	10.64
PF3D7_1012600	GMP_synthase_[glutamine-hydrolyzing]	53	8.36
PF3D7_0905400	high_molecular_weight_rhoptry_protein_3	52	10.13
PF3D7_0727200	cysteine_desulfurase_IscS,_putative	52	10.35
PF3D7_1237400	hydrolase,_putative	52	10.49
PF3D7_1324800	dihydrofolate_synthase/folylpolyglutamate_synthase	52	9.84
PF3D7_0402000	Plasmodium_exported_protein_(PHISTa),_unknown_function	52	11.01
PF3D7_1203700	nucleosome_assembly_protein	51	10.2
PF3D7_0918000	glideosome-associated_protein_50	51	10.93
PF3D7_1309100	60S_ribosomal_protein_L24,_putative	51	10.71
PF3D7_0306200	activator_of_Hsp90_ATPase	51	9.99
PF3D7_1419800	glutathione_reductase	51	10.57
PF3D7_1124400	U6_snRNA-associated_Sm-like_protein_LSm1,_putative	51	11.37
PF3D7_1474800	proteasome_subunit_alpha_type-1,_putative	51	10.86
PF3D7_1338700	conserved_protein,_unknown_function	51	11.52
PF3D7_1401800	choline_kinase	51	10.78
PF3D7_0309300	N2227-like_protein,_putative	50	11.08
PF3D7_1149100	Plasmodium_exported_protein,_unknown_function	50	10.28
PF3D7_1324900	L-lactate_dehydrogenase	49	11.67
PF3D7_1407100	rRNA_2'-O-methyltransferase_fibrillarin,_putative	49	11.74
PF3D7_1025300	conserved_protein,_unknown_function	49	11.52
PF3D7_0110600	phosphatidylinositol-4-phosphate_5-kinase	49	11.89
PF3D7_1414600	mRNA-capping_enzyme_subunit_alpha	49	11.15
PF3D7_1024800	exported_protein_3	48	11.23
PF3D7_0606500	polypyrimidine_tract-binding_protein,_putative	48	11.3
PF3D7_0302500	cytoadherence_linked_asexual_protein_3.1	48	11.89
PF3D7_1235700	ATP_synthase_subunit_beta,_mitochondrial	48	11.59
PF3D7_0727400	proteasome_subunit_alpha_type-5,_putative	47	11.96
PF3D7_0608500	proteasome_subunit_alpha_type-2,_putative	45	12.04
PF3D7_0606600	conserved_Plasmodium_protein,_unknown_function	45	12.52
PF3D7_0918900	gamma-glutamylcysteine_synthetase	45	12.2
PF3D7_1456700	conserved_Plasmodium_protein,_unknown_function	45	12.6
PF3D7_1470900	proteasome_subunit_beta_type-2,_putative	45	12.12
PF3D7_1030500	26S_proteasome_regulatory_subunit_RPN9,_putative	44	12.28
PF3D7_0929400	high_molecular_weight_rhoptry_protein_2	44	12.44
PF3D7_1417200	NOT_family_protein,_putative	44	12.36
PF3D7_1320800	dihydrolipoyllysine-residue_succinyltransferase_component_of_2-oxoglutarate_dehydrogenase_complex	44	12.68
PF3D7_1110400	RNA-binding_protein,_putative	44	13.32
PF3D7_1145100	coatomer_subunit_gamma,_putative	44	13.16
PF3D7_1017900	26S_proteasome_regulatory_subunit_p55,_putative	43	12.84
PF3D7_1136400	signal_recognition_particle_subunit_SRP72,_putative	43	13
PF3D7_1363500	CCR4_domain-containing_protein_2,_putative	43	13.4
PF3D7_0902800	serine_repeat_antigen_9	42	13.72
PF3D7_0707700	E3_ubiquitin-protein_ligase,_putative	42	13.24
PF3D7_1033500	WD_repeat-containing_protein_70,_putative	42	12.76
PF3D7_1422700	conserved_Plasmodium_protein,_unknown_function	42	12.92
PF3D7_0807600	conserved_Plasmodium_protein,_unknown_function	41	13.56
PF3D7_0112200	multidrug_resistance-associated_protein_1	41	13.08
PF3D7_0910100	exportin-7,_putative	41	13.64
PF3D7_1304000	condensin_complex_subunit_2,_putative	41	14.05
PF3D7_1213800	proline--tRNA_ligase	40	13.48
PF3D7_1142700	methyltransferase,_putative	40	14.21
PF3D7_0621800	nascent_polypeptide-associated_complex_subunit_alpha,_putative	40	14.13
PF3D7_0511500	RNA_pseudouridylate_synthase,_putative	40	14.29
PF3D7_0302900	exportin-1,_putative	40	13.8
PF3D7_0108000	proteasome_subunit_beta_type-3,_putative	40	14.46
PF3D7_1466900	conserved_Plasmodium_protein,_unknown_function	40	14.54
PF3D7_0608800	ornithine_aminotransferase	39	14.38
PF3D7_1402300	26S_proteasome_regulatory_subunit_RPN6	39	13.89
PF3D7_0807500	proteasome_subunit_alpha_type-6,_putative	39	13.97
PF3D7_0213100	protein_SIS1	39	14.7
PF3D7_0611400	SWIB/MDM2_domain-containing_protein	38	15.53
PF3D7_0317000	proteasome_subunit_alpha_type-3,_putative	38	15.03
PF3D7_1358800	40S_ribosomal_protein_S15	37	15.28
PF3D7_0316800	40S_ribosomal_protein_S15A,_putative	37	14.95
PF3D7_1133200	conserved_Plasmodium_protein,_unknown_function	37	15.36
PF3D7_1136300	tudor_staphylococcal_nuclease	37	15.28
PF3D7_0405100	protein_transport_protein_Sec24B,_putative	37	14.62
PF3D7_0723900	RNA-binding_protein,_putative	37	14.87
PF3D7_0520000	40S_ribosomal_protein_S9,_putative	36	15.61
PF3D7_1352500	thioredoxin-related_protein,_putative	36	14.79
PF3D7_0915400	ATP-dependent_6-phosphofructokinase	35	15.7
PF3D7_0803400	DNA_repair_and_recombination_protein_RAD54,_putative	35	15.45
PF3D7_0803800	proteasome_subunit_beta_type-4	35	15.12
PF3D7_1406200	transcription_elongation_factor_SPT6,_putative	35	15.78
PF3D7_1103100	60S_acidic_ribosomal_protein_P1,_putative	33	15.86
PF3D7_1426700	phosphoenolpyruvate_carboxylase	33	15.95
PF3D7_1346400	VPS13_domain-containing_protein,_putative	33	16.04
PF3D7_1206800	conserved_Plasmodium_protein,_unknown_function	32	16.21
PF3D7_1463200	replication_factor_C_subunit_3,_putative	32	16.12
PF3D7_1364200	nucleoporin_NUP205,_putative	32	16.3
PF3D7_1033400	haloacid_dehalogenase-like_hydrolase	32	16.92
PF3D7_1229100	multidrug_resistance-associated_protein_2	31	16.56
PF3D7_0826100	HECT-like_E3_ubiquitin_ligase,_putative	31	16.39
PF3D7_0307100	40S_ribosomal_protein_S12,_putative	30	17.29
PF3D7_1118500	nucleolar_protein_56,_putative	29	16.47
PF3D7_1421000	DIX_domain-containing_protein,_putative	29	16.65
PF3D7_1453700	HSP90_co-chaperone_p23	29	17.1
PF3D7_1342000	40S_ribosomal_protein_S6	28	16.74
PF3D7_0110700	chromatin_assembly_factor_1_subunit_C,_putative	28	18.02
PF3D7_0410400	exosome_complex_component_RRP4	28	17.38
PF3D7_0711300	conserved_Plasmodium_protein,_unknown_function	28	17.01
PF3D7_0415000	arsenical_pump-driving_ATPase,_putative	28	17.56
PF3D7_0914400	protein_KIC3	28	17.19
PF3D7_0814000	60S_ribosomal_protein_L13-2,_putative	27	17.47
PF3D7_1341300	60S_ribosomal_protein_L18-2,_putative	27	17.74
PF3D7_0501200	parasite-infected_erythrocyte_surface_protein	27	18.2
PF3D7_1113400	ubiquitin_domain-containing_protein_DSK2,_putative	27	17.65
PF3D7_1345800	conserved_Plasmodium_protein,_unknown_function	27	18.76
PF3D7_0703100	cytosolic_iron-sulfur_assembly_component_2,_putative	27	16.83
PF3D7_1311500	26S_protease_regulatory_subunit_7,_putative	26	17.83
PF3D7_1427500	DNA_mismatch_repair_protein_MSH2,_putative	26	18.39
PF3D7_0813300	conserved_protein,_unknown_function	26	18.48
PF3D7_0630600	deubiquitinating_enzyme_MINDY,_putative	26	18.02
PF3D7_1429800	coatomer_subunit_beta,_putative	25	18.11
PF3D7_1115700	cysteine_proteinase_falcipain_2a	25	18.85
PF3D7_0935400	gametocyte_development_protein_1	25	18.67
PF3D7_0903900	60S_ribosomal_protein_L32	24	18.57
PF3D7_1330800	RNA-binding_protein,_putative	24	18.3
PF3D7_1033600	pre-mRNA-splicing_factor_CEF1,_putative	23	19.23
PF3D7_1350400	ubiquitin-activating_enzyme_E1,_putative	23	18.94
PF3D7_0308200	T-complex_protein_1_subunit_eta	21	19.6
PF3D7_0621900	signal_recognition_particle_subunit_SRP68,_putative	21	19.41
PF3D7_0519400	40S_ribosomal_protein_S24	21	19.32
PF3D7_1466300	26S_proteasome_regulatory_subunit_RPN2,_putative	20	19.7
PF3D7_1466100	protein_phosphatase_containing_kelch-like_domains	20	19.8
PF3D7_0831400	Plasmodium_exported_protein,_unknown_function	20	19.99
PF3D7_1221000	histone-lysine_N-methyltransferase,_H3_lysine-4_specific	20	19.04
PF3D7_0602100	ATP-dependent_RNA_helicase_MTR4	20	19.13
PF3D7_0922100	ubiquitin-like_protein,_putative	19	19.89
PF3D7_1349300	tyrosine_kinase-like_protein	19	20.86
PF3D7_0627800	acetyl-CoA_synthetase,_putative	18	20.47
PF3D7_1138500	protein_phosphatase_PPM2	18	20.18
PF3D7_1338100	26S_proteasome_regulatory_subunit_RPN3,_putative	18	20.76
PF3D7_1408600	40S_ribosomal_protein_S8e,_putative	18	20.57
PF3D7_0714000	histone_H2B_variant	18	20.28
PF3D7_0209100	patatin-like_phospholipase_1	18	19.51
PF3D7_0702500	Plasmodium_exported_protein,_unknown_function	18	20.67
PF3D7_1310400	conserved_Plasmodium_protein,_unknown_function	18	20.08
PF3D7_1211400	heat_shock_protein_DNAJ_homologue_Pfj4	17	21.05
PF3D7_1460700	60S_ribosomal_protein_L27	17	20.37
PF3D7_1357800	T-complex_protein_1_subunit_delta	16	21.44
PF3D7_0604500	conserved_Plasmodium_protein,_unknown_function	16	21.25
PF3D7_0108300	conserved_Plasmodium_protein,_unknown_function	15	21.15
PF3D7_1129200	26S_proteasome_regulatory_subunit_RPN7,_putative	15	21.34
PF3D7_1337200	1-deoxy-D-xylulose_5-phosphate_synthase	15	20.96
PF3D7_0306800	T-complex_protein_1_subunit_beta	14	21.74
PF3D7_1329100	myosin_F,_putative	14	22.03
PF3D7_1441200	60S_ribosomal_protein_L1,_putative	14	21.54
PF3D7_1230700	protein_transport_protein_SEC13	14	22.23
PF3D7_0214100	protein_transport_protein_SEC31	14	22.33
PF3D7_1145400	dynamin-like_protein	13	21.64
PF3D7_0306900	40S_ribosomal_protein_S23,_putative	13	21.93
PF3D7_0807300	ras-related_protein_Rab-18	13	21.83
PF3D7_1119400	ubiquitin-protein_ligase,_putative	13	22.42
PF3D7_0707200	conserved_Plasmodium_protein,_unknown_function	13	22.13
PF3D7_1115400	cysteine_proteinase_falcipain_3	12	22.62
PF3D7_0608700	T-complex_protein_1_subunit_zeta	11	22.92
PF3D7_1008400	26S_protease_regulatory_subunit_4,_putative	11	23.02
PF3D7_0720400	apoptosis-inducing_factor,_putative	11	22.72
PF3D7_0322000	peptidyl-prolyl_cis-trans_isomerase	11	22.82
PF3D7_0922500	phosphoglycerate_kinase	10	23.12
PF3D7_1414300	60S_ribosomal_protein_L10,_putative	10	23.72
PF3D7_0422700	eukaryotic_initiation_factor_4A-III,_putative	10	22.52
PF3D7_0719700	40S_ribosomal_protein_S10,_putative	10	23.22
PF3D7_0626800	pyruvate_kinase	9	23.82
PF3D7_0320300	T-complex_protein_1_subunit_epsilon	9	23.32
PF3D7_0706000	importin-7,_putative	9	23.42
PF3D7_1366300	conserved_Plasmodium_protein,_unknown_function	9	23.62
PF3D7_1117100	ubiquitin_carboxyl-terminal_hydrolase_UCH54	9	23.52
PF3D7_0826700	receptor_for_activated_c_kinase	8	24.03
PF3D7_1447000	40S_ribosomal_protein_S5	8	23.92
PF3D7_1026800	40S_ribosomal_protein_S2	7	24.33
PF3D7_1015900	enolase	7	24.53
PF3D7_1144000	40S_ribosomal_protein_S21	7	24.53
PF3D7_1432700	protein-L-isoaspartate(D-aspartate)_O-methyltransferase,_putative	7	24.84
PF3D7_1236100	clustered-asparagine-rich_protein	7	24.13
PF3D7_1107300	polyadenylate-binding_protein-interacting_protein_1,_putative	7	25.14
PF3D7_1322200	TOG_domain-containing_protein,_putative	7	24.73
PF3D7_0903200	ras-related_protein_RAB7	7	24.23
PF3D7_0205900	26S_proteasome_regulatory_subunit_RPN1,_putative	6	25.44
PF3D7_1338200	60S_ribosomal_protein_L6,_putative	6	24.94
PF3D7_1351400	60S_ribosomal_protein_L17,_putative	6	25.44
PF3D7_0516900	60S_ribosomal_protein_L2	6	25.54
PF3D7_1347500	DNA/RNA-binding_protein_Alba_4	6	25.04
PF3D7_1135400	conserved_Plasmodium_protein,_unknown_function	6	24.63
PF3D7_1302100	gamete_antigen_27/25	6	25.24
PF3D7_0212500	conserved_Plasmodium_protein,_unknown_function	6	25.83
PF3D7_1229500	T-complex_protein_1_subunit_gamma	5	25.74
PF3D7_1222300	endoplasmin,_putative	5	26.33
PF3D7_0413600	26S_protease_regulatory_subunit_6B,_putative	5	25.93
PF3D7_0823200	RNA-binding_protein,_putative	5	25.64
PF3D7_1317800	40S_ribosomal_protein_S19	5	26.03
PF3D7_1424400	60S_ribosomal_protein_L7-3,_putative	5	26.13
PF3D7_1129100	parasitophorous_vacuolar_protein_1	4	26.83
PF3D7_1132200	T-complex_protein_1_subunit_alpha	4	26.53
PF3D7_0810800	hydroxymethyldihydropterin_pyrophosphokinase-dihydropteroate_synthase	4	26.63
PF3D7_0807800	26S_proteasome_regulatory_subunit_RPN10,_putative	4	26.43
PF3D7_0415900	60S_ribosomal_protein_L15,_putative	4	26.73
PF3D7_0614500	60S_ribosomal_protein_L19	4	26.23
PF3D7_0512600	ras-related_protein_Rab-1B	4	27.02
PF3D7_1306400	26S_protease_regulatory_subunit_10B,_putative	3	27.71
PF3D7_1407800	plasmepsin_IV	3	26.93
PF3D7_1465900	40S_ribosomal_protein_S3	3	27.52
PF3D7_1323100	60S_ribosomal_protein_L6,_putative	3	27.42
PF3D7_0517000	60S_ribosomal_protein_L12,_putative	3	27.22
PF3D7_1331800	60S_ribosomal_protein_L23,_putative	3	27.61
PF3D7_1004000	60S_ribosomal_protein_L13,_putative	3	27.42
PF3D7_1433400	zinc_finger_protein,_putative	3	27.12
PF3D7_0708400	heat_shock_protein_90	2	28.88
PF3D7_1010700	dolichyl-phosphate-mannose--protein_mannosyltransferase,_putative	2	29.16
PF3D7_1118200	heat_shock_protein_90,_putative	2	28.4
PF3D7_1341200	60S_ribosomal_protein_L18,_putative	2	27.91
PF3D7_0422400	40S_ribosomal_protein_S19	2	28.59
PF3D7_1105100	histone_H2B	2	28.01
PF3D7_1426000	60S_ribosomal_protein_L21	2	28.49
PF3D7_0719600	60S_ribosomal_protein_L11a,_putative	2	28.4
PF3D7_0814200	DNA/RNA-binding_protein_Alba_1	2	28.78
PF3D7_1431700	60S_ribosomal_protein_L14,_putative	2	29.35
PF3D7_1421200	40S_ribosomal_protein_S25	2	28.1
PF3D7_1325100	phosphoribosylpyrophosphate_synthetase	2	27.81
PF3D7_1008100	zinc_finger_protein,_putative	2	28.69
PF3D7_1142500	60S_ribosomal_protein_L28	2	28.2
PF3D7_0823300	histone_acetyltransferase_GCN5	2	29.35
PF3D7_1302800	40S_ribosomal_protein_S7,_putative	2	28.97
PF3D7_0618300	60S_ribosomal_protein_L27a,_putative	2	29.54
PF3D7_0922200	S-adenosylmethionine_synthetase	1	29.64
PF3D7_1451100	elongation_factor_2	1	31.66
PF3D7_1437900	HSP40,_subfamily_A	1	32.38
PF3D7_0629200	DnaJ_protein,_putative	1	31.3
PF3D7_0507100	60S_ribosomal_protein_L4	1	29.92
PF3D7_1424100	60S_ribosomal_protein_L5,_putative	1	30.2
PF3D7_1438900	thioredoxin_peroxidase_1	1	31.93
PF3D7_0322900	40S_ribosomal_protein_S3A,_putative	1	30.48
PF3D7_1408100	plasmepsin_III	1	29.92
PF3D7_1105000	histone_H4	1	31.75
PF3D7_0903700	alpha_tubulin_1	1	31.12
PF3D7_1020900	ADP-ribosylation_factor	1	30.94
PF3D7_1130200	60S_ribosomal_protein_P0	1	31.3
PF3D7_1108700	heat_shock_protein_J2	1	30.94
PF3D7_1105400	40S_ribosomal_protein_S4,_putative	1	30.57
PF3D7_1027800	60S_ribosomal_protein_L3	1	29.54
PF3D7_0307200	60S_ribosomal_protein_L7,_putative	1	30.11
PF3D7_0813900	40S_ribosomal_protein_S16,_putative	1	30.48
PF3D7_1126200	40S_ribosomal_protein_S18,_putative	1	29.73
PF3D7_0516200	40S_ribosomal_protein_S11	1	31.39
PF3D7_0929200	RNA-binding_protein,_putative	1	30.01
PF3D7_0721600	40S_ribosomal_protein_S5,_putative	1	30.66
PF3D7_1006200	DNA/RNA-binding_protein_Alba_3	1	31.48
PF3D7_1242700	40S_ribosomal_protein_S17,_putative	1	30.94
PF3D7_0706500	conserved_Plasmodium_protein,_unknown_function	1	29.16
PF3D7_1466800	conserved_Plasmodium_protein,_unknown_function	1	31.12
PF3D7_1019400	60S_ribosomal_protein_L30e,_putative	1	30.29
PF3D7_0207600	serine_repeat_antigen_5	1	31.66
PF3D7_1462800	glyceraldehyde-3-phosphate_dehydrogenase	0	32.11
PF3D7_0917900	heat_shock_protein_70	0	76.29
PF3D7_1357000	elongation_factor_1-alpha	0	76.29
PF3D7_1246200	actin_I	0	76.29
PF3D7_1134000	heat_shock_protein_70	0	32.99
PF3D7_1008700	tubulin_beta_chain	0	32.73
PF3D7_0619400	cell_division_cycle_protein_48_homologue,_putative	0	32.11
PF3D7_1408000	plasmepsin_II	0	31.84
PF3D7_0416800	small_GTP-binding_protein_sar1	0	32.9
PF3D7_0317600	40S_ribosomal_protein_S11,_putative	0	32.38
PF3D7_1224300	polyadenylate-binding_protein_1,_putative	0	32.47
PF3D7_1468700	eukaryotic_initiation_factor_4A	0	33.17
PF3D7_1407900	plasmepsin_I	0	32.38
PF3D7_0925900	parasitophorous_vacuolar_protein_5,_putative	0	32.9
PF3D7_0831700	Heat_shock_protein_70	0	33.17
PF3D7_0527500	Hsc70-interacting_protein	0	32.73
PF3D7_0930300	merozoite_surface_protein_1	0	76.29
PF3D7_0503800	60S_ribosomal_protein_L31	0	76.29
PF3D7_1142600	60S_ribosomal_protein_L35ae,_putative	0	76.29
PF3D7_1360900	RNA-binding_protein,_putative	0	76.29
PF3D7_0104200	StAR-related_lipid_transfer_protein	0	76.29
PF3D7_0305200	GRIP_domain-containing_protein,_putative	0	76.29
PF3D7_0407800	protein_CINCH	0	76.29
PF3D7_0511700	EKC/KEOPS_complex_subunit_CGI121	0	76.29
PF3D7_0515300	phosphatidylinositol_3-kinase	0	76.29
PF3D7_0520500	phosphomethylpyrimidine_kinase,_putative	0	76.29
PF3D7_0610200	RNA-binding_protein_25,_putative	0	76.29
PF3D7_0621500	ribonuclease_P/MRP_protein_subunit_RPP1,_putative	0	76.29
PF3D7_0623900	ribonuclease_H2_subunit_A,_putative	0	76.29
PF3D7_0630300	DNA_polymerase_epsilon_catalytic_subunit_A,_putative	0	76.29
PF3D7_0720000	exosome_complex_component_CSL4,_putative	0	76.29
PF3D7_0819900	U6_snRNA-associated_Sm-like_protein_LSm3,_putative	0	76.29
PF3D7_0826300	SPRY_domain,_putative	0	76.29
PF3D7_0904900	copper-transporting_ATPase	0	76.29
PF3D7_0911400	conserved_Plasmodium_protein,_unknown_function	0	76.29
PF3D7_0911900	falstatin	0	76.29
PF3D7_0916700	RNA-binding_protein_musashi,_putative	0	76.29
PF3D7_0917500	conserved_protein,_unknown_function	0	76.29
PF3D7_0926100	protein_kinase,_putative	0	76.29
PF3D7_0932100	protein_MAM3,_putative	0	76.29
PF3D7_1001700	Plasmodium_exported_protein_(PHISTc),_unknown_function	0	76.29
PF3D7_1015000	FAD_synthetase,_putative	0	76.29
PF3D7_1031700	protein_phosphatase_inhibitor_3	0	76.29
PF3D7_1139800	conserved_Plasmodium_protein,_unknown_function	0	76.29
PF3D7_1219000	formin_2	0	76.29
PF3D7_1244600	ADP-ribosylation_factor_GTPase-activating_protein_1	0	76.29
PF3D7_1249300	protein_phosphatase_PPM4,_putative	0	76.29
PF3D7_1304700	cyclin	0	76.29
PF3D7_1332600	DNA-(apurinic_or_apyrimidinic_site)_lyase_1	0	76.29
PF3D7_1346500	conserved_Plasmodium_protein,_unknown_function	0	76.29
PF3D7_1350100	lysine--tRNA_ligase	0	76.29
PF3D7_1352700	intron-binding_protein_aquarius,_putative	0	76.29
PF3D7_1358200	conserved_Plasmodium_protein,_unknown_function	0	76.29
PF3D7_1364800	DNA-directed_RNA_polymerases_I,_II,_and_III_subunit_RPABC1,_putative	0	76.29
PF3D7_1413800	diphthamide_biosynthesis_protein_1,_putative	0	76.29
PF3D7_1425200	enoyl-CoA_hydratase,_putative	0	76.29
PF3D7_1427300	conserved_Plasmodium_protein,_unknown_function	0	76.29
PF3D7_1435100	ribonuclease_H2_subunit_B,_putative	0	76.29
PF3D7_1435300	glutamate_synthase_[NADH],_putative	0	76.29
PF3D7_1441400	FACT_complex_subunit_SSRP1,_putative	0	76.29
PF3D7_1444500	eukaryotic_translation_initiation_factor_2-alpha_kinase_1	0	76.29
PF3D7_1452400	conserved_Plasmodium_protein,_unknown_function	0	76.29
PF3D7_1473200	DnaJ_protein,_putative	0	76.29
PF3D7_1477300	Plasmodium_exported_protein_(PHIST),_unknown_function	0	76.29
PF3D7_0510100	conserved_protein,_unknown_function	0	76.29
PF3D7_1109900	60S_ribosomal_protein_L36	0	76.29
PF3D7_0517300	serine/arginine-rich_splicing_factor_1	0	76.29
PF3D7_0106200	EF_hand_domain-containing_protein,_putative	0	76.29
PF3D7_0113000	glutamic_acid-rich_protein_GARP	0	76.29
PF3D7_0303600	plasmoredoxin	0	76.29
PF3D7_0304900	conserved_protein,_unknown_function	0	76.29
PF3D7_0308600	pre-mRNA-processing_factor_19,_putative	0	76.29
PF3D7_0409600	replication_protein_A1,_large_subunit	0	76.29
PF3D7_0519700	FoP_domain-containing_protein,_putative	0	76.29
PF3D7_0526500	conserved_Plasmodium_protein,_unknown_function	0	76.29
PF3D7_0703200	conserved_Plasmodium_protein,_unknown_function	0	76.29
PF3D7_0708000	cytoskeleton_associated_protein,_putative	0	76.29
PF3D7_0710200	conserved_Plasmodium_protein,_unknown_function	0	76.29
PF3D7_0712800	erythrocyte_membrane_protein_1,_PfEMP1	0	76.29
PF3D7_0715300	calcium/calmodulin-dependent_protein_kinase,_putative	0	76.29
PF3D7_0808100	AP-3_complex_subunit_delta,_putative	0	76.29
PF3D7_0824200	conserved_Plasmodium_protein,_unknown_function	0	76.29
PF3D7_0824600	Fe-S_cluster_assembly_protein_DRE2,_putative	0	76.29
PF3D7_0904700	bacterial_histone-like_protein	0	76.29
PF3D7_0909900	helicase_SKI2W,_putative	0	76.29
PF3D7_0934100	TFIIH_basal_transcription_factor_complex_helicase_XPD_subunit	0	76.29
PF3D7_1009200	ribonuclease,_putative	0	76.29
PF3D7_1027700	centrin-3	0	76.29
PF3D7_1133600	conserved_Plasmodium_protein,_unknown_function	0	76.29
PF3D7_1148000	serine/threonine_protein_kinase,_putative	0	76.29
PF3D7_1210400	general_transcription_factor_3C_polypeptide_5,_putative	0	76.29
PF3D7_1224500	histone_chaperone_ASF1	0	76.29
PF3D7_1230800	pre-mRNA-splicing_regulator_WTAP,_putative	0	76.29
PF3D7_1238800	acyl-CoA_synthetase	0	76.29
PF3D7_1303300	conserved_Plasmodium_protein,_unknown_function	0	76.29
PF3D7_1327800	ribose-phosphate_pyrophosphokinase,_putative	0	76.29
PF3D7_1349800	GPN-loop_GTPase,_putative	0	76.29
PF3D7_1355300	histone-lysine_N-methyltransferase,_putative	0	76.29
PF3D7_1366000	conserved_Plasmodium_protein,_unknown_function	0	76.29
PF3D7_1434500	dynein-related_AAA-type_ATPase,_putative	0	76.29
PF3D7_1450600	S-adenosylmethionine-dependent_methyltransferase,_putative	0	76.29
PF3D7_1007700	AP2_domain_transcription_factor_AP2-I	0	76.29
PF3D7_1415300	RNA-binding_protein_Nova-1,_putative	0	76.29
PF3D7_1003500	40S_ribosomal_protein_S20e,_putative	0	76.29
PF3D7_1341900	V-type_proton_ATPase_subunit_D,_putative	0	76.29
PF3D7_0304400	60S_ribosomal_protein_L44	0	76.29
PF3D7_0423100	AP-4_complex_subunit_sigma,_putative	0	76.29
PF3D7_0507800	conserved_protein,_unknown_function	0	76.29
PF3D7_0532300	Plasmodium_exported_protein_(PHISTb),_unknown_function	0	76.29
PF3D7_0803700	tubulin_gamma_chain	0	76.29
PF3D7_0907700	proteasome_activator_28	0	76.29
PF3D7_1004200	WD_repeat-containing_protein,_putative	0	76.29
PF3D7_1013200	conserved_Plasmodium_protein,_unknown_function	0	76.29
PF3D7_1029700	conserved_Plasmodium_protein,_unknown_function	0	76.29
PF3D7_1119800	alternative_splicing_factor_ASF-1,_putative	0	76.29
PF3D7_1238600	sphingomyelin_phosphodiesterase	0	76.29
PF3D7_1316600	choline-phosphate_cytidylyltransferase	0	76.29
PF3D7_1332300	trafficking_protein_particle_complex_subunit_2,_putative	0	76.29
PF3D7_1365400	adenylyltransferase_and_sulfurtransferase_UBA4,_putative	0	76.29
PF3D7_1434000	CCR4-associated_factor_16,_putative	0	76.29
PF3D7_1439100	DEAD/DEAH_box_helicase,_putative	0	76.29
PF3D7_1446500	nucleoporin_NUP313,_putative	0	76.29
PF3D7_0210100	60S_ribosomal_protein_L37ae,_putative	0	76.29
PF3D7_1228600	merozoite_surface_protein_9	0	76.29
PF3D7_0108500	ELM2_domain-containing_protein,_putative	0	76.29
PF3D7_0111800	eukaryotic_translation_initiation_factor_4E,_putative	0	76.29
PF3D7_0212400	conserved_Plasmodium_membrane_protein,_unknown_function	0	76.29
PF3D7_0319200	CCR4_domain-containing_protein_4,_putative	0	76.29
PF3D7_0406200	parasitophorous_vacuole_membrane_protein_S16	0	76.29
PF3D7_0409800	zinc_finger_protein,_putative	0	76.29
PF3D7_0418400	conserved_Plasmodium_protein,_unknown_function	0	76.29
PF3D7_0418500	trafficking_protein_particle_complex_subunit_3,_putative	0	76.29
PF3D7_0610400	histone_H3	0	76.29
PF3D7_0617300	conserved_Plasmodium_protein,_unknown_function	0	76.29
PF3D7_0708100	DNA-directed_RNA_polymerases_I,_II,_and_III_subunit_RPABC5,_putative	0	76.29
PF3D7_0807900	tyrosine--tRNA_ligase	0	76.29
PF3D7_0816000	ribosome_assembly_protein_RRB1,_putative	0	76.29
PF3D7_0817900	high_mobility_group_protein_B2	0	76.29
PF3D7_0821600	polyribonucleotide_5'-hydroxyl-kinase_Clp1,_putative	0	76.29
PF3D7_0907000	conserved_Plasmodium_protein,_unknown_function	0	76.29
PF3D7_0917600	pre-mRNA-splicing_factor_ATP-dependent_RNA_helicase_PRP43,_putative	0	76.29
PF3D7_0925700	histone_deacetylase_1	0	76.29
PF3D7_1012900	autophagy-related_protein_18	0	76.29
PF3D7_1015300	methionine_aminopeptidase_1b,_putative	0	76.29
PF3D7_1023400	HORMA_domain_protein,_putative	0	76.29
PF3D7_1108600	endoplasmic_reticulum-resident_calcium_binding_protein	0	76.29
PF3D7_1134800	coatomer_subunit_delta	0	76.29
PF3D7_1201500	GPN-loop_GTPase,_putative	0	76.29
PF3D7_1202600	nuclear_export_mediator_factor_NEMF,_putative	0	76.29
PF3D7_1231800	asparagine-rich_protein,_putative	0	76.29
PF3D7_1249800	THO_complex_subunit_2,_putative	0	76.29
PF3D7_1343300	CDT1-like_protein,_putative	0	76.29
PF3D7_1357700	U3_small_nucleolar_RNA-associated_protein_21,_putative	0	76.29
PF3D7_1422400	nucleolar_RNA-associated_protein,_putative	0	76.29
PF3D7_1431300	large_subunit_GTPase_1,_putative	0	76.29
PF3D7_1439900	triosephosphate_isomerase	0	76.29
PF3D7_1442100	replication_factor_A_protein_3,_putative	0	76.29
PF3D7_1442500	geranylgeranyl_transferase_type-2_subunit_alpha,_putative	0	76.29
PF3D7_1450100	signal_recognition_particle_subunit_SRP54	0	76.29
PF3D7_1450500	conserved_Plasmodium_protein,_unknown_function	0	76.29
PF3D7_1460300	60S_ribosomal_protein_L29,_putative	0	76.29
PF3D7_0217800	40S_ribosomal_protein_S26	0	76.29
PF3D7_0821700	60S_ribosomal_protein_L22,_putative	0	76.29
PF3D7_0317800	26S_proteasome_non-ATPase_regulatory_subunit_9,_putative	0	76.29
PF3D7_1359400	CUGBP_Elav-like_family_member_1	0	76.29
PF3D7_1433300	chromatin_assembly_factor_1_P55_subunit,_putative	0	76.29
PF3D7_1124900	60S_ribosomal_protein_L35,_putative	0	76.29
PF3D7_1306600	V-type_proton_ATPase_subunit_H,_putative	0	76.29
PF3D7_0104500	conserved_protein,_unknown_function	0	76.29
PF3D7_0308000	DNA_polymerase_delta_small_subunit,_putative	0	76.29
PF3D7_0310300	phosphoglycerate_mutase,_putative	0	76.29
PF3D7_0321100	conserved_Plasmodium_protein,_unknown_function	0	76.29
PF3D7_0323600	BSD_domain-containing_protein,_putative	0	76.29
PF3D7_0408500	flap_endonuclease_1	0	76.29
PF3D7_0412300	phosphopantothenoylcysteine_synthetase,_putative	0	76.29
PF3D7_0502000	vacuolar_protein_sorting-associated_protein_11,_putative	0	76.29
PF3D7_0505800	small_ubiquitin-related_modifier	0	76.29
PF3D7_0509100	structural_maintenance_of_chromosomes_protein_4,_putative	0	76.29
PF3D7_0627100	ankyrin-repeat_protein,_putative	0	76.29
PF3D7_0627900	ribonuclease_P_protein_subunit_p29,_putative	0	76.29
PF3D7_0811500	histone-arginine_methyltransferase_CARM1,_putative	0	76.29
PF3D7_0910800	cytosolic_Fe-S_cluster_assembly_factor_NBP35,_putative	0	76.29
PF3D7_0911200	conserved_Plasmodium_protein,_unknown_function	0	76.29
PF3D7_0921600	tetratricopeptide_repeat_protein,_putative	0	76.29
PF3D7_1025100	glutamine--fructose-6-phosphate_aminotransferase_[isomerizing],_putative	0	76.29
PF3D7_1028300	rRNA-processing_protein_EBP2,_putative	0	76.29
PF3D7_1034000	Sec1_family_protein,_putative	0	76.29
PF3D7_1116100	serine_esterase,_putative	0	76.29
PF3D7_1123400	eukaryotic_peptide_chain_release_factor_GTP-binding_subunit,_putative	0	76.29
PF3D7_1128000	conserved_Plasmodium_protein,_unknown_function	0	76.29
PF3D7_1128500	Fe-S_cluster_assembly_factor_HCF101,_putative	0	76.29
PF3D7_1129000	spermidine_synthase	0	76.29
PF3D7_1205900	conserved_protein,_unknown_function	0	76.29
PF3D7_1213200	mediator_of_RNA_polymerase_II_transcription_subunit_18,_putative	0	76.29
PF3D7_1228400	conserved_Plasmodium_protein,_unknown_function	0	76.29
PF3D7_1244800	translation_machinery-associated_protein_46,_putative	0	76.29
PF3D7_1308400	conserved_Plasmodium_protein,_unknown_function	0	76.29
PF3D7_1315900	exportin-T,_putative	0	76.29
PF3D7_1318400	structural_maintenance_of_chromosomes_protein_2,_putative	0	76.29
PF3D7_1319100	ubiquitin_carboxyl-terminal_hydrolase_MINDY,_putative	0	76.29
PF3D7_1328100	proteasome_subunit_beta_type-7,_putative	0	76.29
PF3D7_1332800	eukaryotic_translation_initiation_factor_6,_putative	0	76.29
PF3D7_1359300	exosome_complex_exonuclease_RRP44	0	76.29
PF3D7_1360800	falcilysin	0	76.29
PF3D7_1368300	conserved_Plasmodium_protein,_unknown_function	0	76.29
PF3D7_1368800	DNA_repair_endonuclease_XPF,_putative	0	76.29
PF3D7_1405200	trafficking_protein_particle_complex_subunit_1,_putative	0	76.29
PF3D7_1412800	glycylpeptide_N-tetradecanoyltransferase	0	76.29
PF3D7_1421400	DNA-directed_RNA_polymerase_III_subunit_RPC6,_putative	0	76.29
PF3D7_1433100	HID1_domain-containing_protein,_putative	0	76.29
PF3D7_1440400	zinc_finger_protein,_putative	0	76.29
PF3D7_1448000	U3_small_nucleolar_RNA-associated_protein_12,_putative	0	76.29
PF3D7_1451000	conserved_Plasmodium_protein,_unknown_function	0	76.29
PF3D7_1451300	E3_SUMO-protein_ligase_NSE2,_putative	0	76.29
PF3D7_1456100	serine_hydroxymethyltransferase	0	76.29
PF3D7_1458600	zinc_finger_protein,_putative	0	76.29
PF3D7_1467100	DNA-3-methyladenine_glycosylase	0	76.29
PF3D7_1470600	RAP_protein,_putative	0	76.29
PF3D7_1472000	pre-mRNA-splicing_factor_ISY1,_putative	0	76.29
PF3D7_1449500	AP2_domain_transcription_factor_AP2-O5,_putative	0	76.29
PF3D7_1463300	DNA_polymerase_alpha_subunit_B,_putative	0	76.29
PF3D7_0923900	polyadenylate-binding_protein_2,_putative	0	76.29
PF3D7_1359000	conserved_Plasmodium_protein,_unknown_function	0	76.29
PF3D7_0312800	60S_ribosomal_protein_L26,_putative	0	76.29
PF3D7_0422300	alpha_tubulin_2	0	76.29
PF3D7_1218500	dynamin-like_protein,_putative	0	76.29
PF3D7_1211900	non-SERCA-type_Ca2+_-transporting_P-ATPase	0	76.29
PF3D7_0106100	V-type_proton_ATPase_subunit_C,_putative	0	76.29
PF3D7_0111400	conserved_Plasmodium_protein,_unknown_function	0	76.29
PF3D7_0213700	conserved_protein,_unknown_function	0	76.29
PF3D7_0317300	conserved_Plasmodium_protein,_unknown_function	0	76.29
PF3D7_0410300	protein_phosphatase_PPM1,_putative	0	76.29
PF3D7_0410600	armadillo-type_repeat_protein_ATRP	0	76.29
PF3D7_0513200	CPSF_domain-containing_protein,_putative	0	76.29
PF3D7_0615600	zinc_finger_protein,_putative	0	76.29
PF3D7_0616200	kinetochore_protein_NDC80,_putative	0	76.29
PF3D7_0705300	origin_recognition_complex_subunit_2	0	76.29
PF3D7_0709300	mediator_of_RNA_polymerase_II_transcription_subunit_14,_putative	0	76.29
PF3D7_0711000	AAA_family_ATPase,_CDC48_subfamily	0	76.29
PF3D7_0722200	rhoptry-associated_leucine_zipper-like_protein_1	0	76.29
PF3D7_0802100	AP2_domain_transcription_factor,_putative	0	76.29
PF3D7_0803200	filament_assembling_protein,_putative	0	76.29
PF3D7_0804500	conserved_Plasmodium_membrane_protein,_unknown_function	0	76.29
PF3D7_0806500	DnaJ_protein,_putative	0	76.29
PF3D7_0917000	merozoite_organizing_protein	0	76.29
PF3D7_0919400	protein_disulfide-isomerase_PDI-Trans	0	76.29
PF3D7_1013500	phosphoinositide-specific_phospholipase_C	0	76.29
PF3D7_1038100	GDP_dissociation_inhibitor,_putative	0	76.29
PF3D7_1142100	conserved_Plasmodium_protein,_unknown_function	0	76.29
PF3D7_1210100	syntaxin,_Qa-SNARE_family	0	76.29
PF3D7_1225200	DNA-binding_protein,_putative	0	76.29
PF3D7_1227800	elongator_complex_protein_3,_putative	0	76.29
PF3D7_1233000	elongation_factor_G	0	76.29
PF3D7_1307700	TOM1-like_protein,_putative	0	76.29
PF3D7_1318700	protein_AAP4	0	76.29
PF3D7_1334200	chaperone_binding_protein,_putative	0	76.29
PF3D7_1364500	exosome_complex_component_RRP45,_putative	0	76.29
PF3D7_1405100	GTPase-activating_protein,_putative	0	76.29
PF3D7_1406600	ATP-dependent_Clp_protease_regulatory_subunit_ClpC	0	76.29
PF3D7_1463400	DNA-directed_RNA_polymerase_III_subunit_RPC4,_putative	0	76.29
PF3D7_1468800	splicing_factor_U2AF_large_subunit,_putative	0	76.29
PF3D7_1461300	40S_ribosomal_protein_S28e,_putative	0	76.29
PF3D7_0822300	small_nuclear_ribonucleoprotein_G,_putative	0	76.29
PF3D7_1014600	transcriptional_coactivator_ADA2	0	76.29
PF3D7_1130100	60S_ribosomal_protein_L38	0	76.29
PF3D7_0318600	cleavage_and_polyadenylation_specificity_factor,_putative	0	76.29
PF3D7_0414000	structural_maintenance_of_chromosomes_protein_3	0	76.29
PF3D7_0501100	heat_shock_protein_40,_type_II	0	76.29
PF3D7_0501800	chromatin_assembly_factor_1_subunit_A	0	76.29
PF3D7_0613800	AP2_domain_transcription_factor,_putative	0	76.29
PF3D7_0618200	conserved_protein,_unknown_function	0	76.29
PF3D7_0619000	FPL_domain-containing_protein,_putative	0	76.29
PF3D7_0621100	conserved_Plasmodium_protein,_unknown_function	0	76.29
PF3D7_0716300	conserved_protein,_unknown_function	0	76.29
PF3D7_0826500	ubiquitin_conjugation_factor_E4_B,_putative	0	76.29
PF3D7_0919800	TLD_domain-containing_protein	0	76.29
PF3D7_1004400	RNA-binding_protein,_putative	0	76.29
PF3D7_1012700	NLI_interacting_factor-like_phosphatase,_putative	0	76.29
PF3D7_1104900	calcium/calmodulin-dependent_protein_kinase,_putative	0	76.29
PF3D7_1105700	tRNA-splicing_ligase_RtcB,_putative	0	76.29
PF3D7_1113700	glyoxalase_I	0	76.29
PF3D7_1126400	mediator_of_RNA_polymerase_II_transcription_subunit_21,_putative	0	76.29
PF3D7_1130000	phosphoacetylglucosamine_mutase,_putative	0	76.29
PF3D7_1132300	nucleic_acid_binding_protein,_putative	0	76.29
PF3D7_1248700	conserved_protein,_unknown_function	0	76.29
PF3D7_1412700	AAA_family_ATPase,_putative	0	76.29
PF3D7_1466400	AP2_domain_transcription_factor_AP2-EXP	0	76.29
PF3D7_1020700	N-acetyltransferase,_GNAT_family,_putative	0	76.29
PF3D7_1410400	rhoptry-associated_protein_1	0	76.29
PF3D7_1412500	actin_II	0	32.73

## Sheet: Table S3C. Shared proteins
Table S3C. Shared proteins between IPs from PfAP1 γ::GFP GFP-trap and K13 BioID
FDR: false discovery rate
Gene ID	Protein	PfAP1 γ::GFP GFP-trap
		Probability	FDR
PF3D7_0914400	protein_KIC3	28	17.19
PF3D7_1025000	Eps15-like_protein	96	0.84
PF3D7_1247400	peptidyl-prolyl_cis-trans_isomerase_FKBP35	100	0.02
PF3D7_1329500	conserved_protein,_unknown_function	97	0.7
PF3D7_1447800	calponin_homology_domain-containing_protein,_putative	85	3.65
