# Supplementary material for: Clathrins Are Involved in the Endocytosis of Host Cytosol in the Malaria Parasite
Source: Traffic. 2025 Dec 26;27(1):e70025. doi: 10.1111/tra.70025 (PMC12742282; doi:10.1111/tra.70025)
Supplement: Supplementary file 5 — Table S4: Proteome of purified CCVs from malaria parasite P. falciparum. [file TRA-27-e70025-s004.xlsx]

## Sheet: Sheet1
Table S4. proteome of purified CCVs from malaria parasite P. falciparum
The function of proteins was defined based on the published datasets from PV, PTEX, MC, PEXEL motif and exportome (see references below)
PV proteome
1. Batinovic S, McHugh E, Chisholm SA, Matthews K, Liu B, Dumont L, Charnaud SC, Schneider MP, Gilson PR, de Koning-Ward TF, Dixon MWA, Tilley L. An exported protein-interacting complex involved in the trafficking of virulence determinants in Plasmodium-infected erythrocytes. Nat Commun. 2017 0;8:16044. PMID: 28691708
PTEX
1. de Koning-Ward TF, Gilson PR, Boddey JA, Rug M, Smith BJ, Papenfuss AT, Sanders PR, Lundie RJ, Maier AG, Cowman AF, Crabb BS. A newly discovered protein export machine in malaria parasites. Nature. 2009 Jun 18;459(7249):945-9. doi: 10.1038/nature08104. PMID: 19536257; PMCID: PMC2725363.
MC
1. Lanzer M, Wickert H, Krohne G, Vincensini L, Braun Breton C. Maurer's clefts: a novel multi-functiono oligol organelle in the cytoplasm of Plasmodium falciparum-infected erythrocytes.Int J Parasitol. 2006 Jan;36(1):23-36
2. Mundwiler-Pachlatko E, Beck HP. Maurer's clefts, the enigma of Plasmodium falciparum. Proc Natl Acad Sci U S A. 2013 110(50):19987-94. PMID: 24284172
PEXEL motif
1. Jonsdottir TK, Gabriela M, Crabb BS, F de Koning-Ward T, Gilson PR. Defining the Essential Exportome of the Malaria Parasite. Trends Parasitol. 2021 10:S1471-4922(21)00089-1. PMID: 33985912.
Exportome - compiled from various sources shown below
1. Hiller NL, Bhattacharjee S, van Ooij C, Liolios K, Harrison T, et al. A host-targeting signal in virulence proteins reveals a secretome in malarial infection. Science 2004, 306: 1934-1937. PMID: 15591203
2. Boddey JA, Cowman AF. Plasmodium nesting: remaking the erythrocyte from the inside out. Annu Rev Microbiol. 2013 67:243-69. PMID: 23808341.
3. Mantel PY, Hoang AN, Goldowitz I, Potashnikova D, Hamza B, Vorobjev I, Ghiran I, Toner M, Irimia D, Ivanov AR, Barteneva N, Marti M. Malaria-infected erythrocyte-derived microvesicles mediate cellular communication within the parasite population and with the host immune system. Cell Host Microbe. 2013 May 15;13(5):521-534. doi: 10.1016/j.chom.2013.04.009. PMID: 23684304; PMCID: PMC3687518.
4. Prajapati SK, Singh OP. Remodeling of human red cells infected with Plasmodium falciparum and the impact of PHIST proteins. Blood Cells Mol Dis. 2013 51(3):195-202. PMID: 23880461.
5. Zhang XY, Liu YL, Nang Y, Wang H. DSPMP: Discriminating secretory proteins of malaria parasite by hybridizing different descriptors of Chou's pseudo amino acid patterns. J Comput Chem. 2015 Oct 20. [Epub ahead of print] PMID: 26484844.
Gene ID	Functional groups	Gene Name	Spectral counts
	CHC, CLC and AP1
PF3D7_1219100	clathrin heavy chain, putative	CHC	226
PF3D7_1435500	clathrin light chain, putative	CLC	23
PF3D7_0528100	AP-1/2 complex subunit beta, putative	N/A	55
PF3D7_1455500	AP-1 complex subunit gamma, putative	N/A	56
PF3D7_1311400	AP-1 complex subunit mu-1	AP1M1	21
PF3D7_1118100	AP-1 complex subunit sigma, putative	AP1S	4
	Vesicle transfer (CCV, COPI, COPII)
PF3D7_1145400	dynamin-like protein	DYN1	66
PF3D7_0527500	Hsc70-interacting protein	HIP	28
PF3D7_1218500	dynamin-like protein, putative	DRPC	17
PF3D7_1448600	SNARE protein, putative	VTI1	10
PF3D7_1244600	ADP-ribosylation factor GTPase-activating protein 1	ARFGAP1	9
PF3D7_0629900	CRAL/TRIO domain-containing protein, putative	N/A	5
PF3D7_1303200	SNARE protein, putative	VAMP8	5
PF3D7_1324700	SNARE protein, putative	YKT6.2	4
PF3D7_0320100	protein transport protein SEC22	SEC22	3
PF3D7_1020900	ADP-ribosylation factor 1	ARF1	26
	COPI
PF3D7_0808400	coatomer subunit epsilon, putative	SEC28	12
PF3D7_0606700	coatomer alpha subunit, putative	N/A	51
PF3D7_1145100	coatomer subunit gamma, putative	SEC21	34
PF3D7_1429800	coatomer subunit beta, putative	N/A	32
PF3D7_0905900	coatomer subunit beta, putative	SEC27	28
PF3D7_1134800	coatomer subunit delta	N/A	10
PF3D7_0415400	coatomer subunit zeta, putative	N/A	2
	COPII
PF3D7_1314500	transmembrane emp24 domain-containing protein, putative	N/A	4
PF3D7_0422100	transmembrane emp24 domain-containing protein, putative	N/A	4
PF3D7_0526900	transmembrane emp24 domain-containing protein, putative	N/A	3
PF3D7_1333300	transmembrane emp24 domain-containing protein, putative	N/A	2
PF3D7_0804900	GTPase-activating protein, putative	N/A	4
PF3D7_0416800	small GTP-binding protein sar1	SAR1	33
PF3D7_1361100	protein transport protein Sec24A	SEC24A	16
PF3D7_1230700	protein transport protein SEC13	SEC13	6
PF3D7_0822600	protein transport protein SEC23	SEC23	27
PF3D7_0214100	protein transport protein SEC31	SEC31	21
	AP2-4
PF3D7_0617100	AP-2 complex subunit alpha, putative	N/A	5
PF3D7_1218300	AP-2 complex subunit mu	AP2-MU	4
PF3D7_0808100	AP-3 complex subunit delta, putative	N/A	6
PF3D7_0613500	AP-3 complex subunit beta, putative	N/A	4
PF3D7_1440700	AP-3 complex subunit mu, putative	AP3M	2
PF3D7_1119500	AP-4 complex subunit mu, putative	N/A	7
PF3D7_0904100	AP-4 complex subunit epsilon, putative	N/A	6
PF3D7_0730200	AP-4 complex subunit beta, putative	N/A	3
	PTEX
PF3D7_1116800	heat shock protein 101	HSP101	110
PF3D7_1471100	exported protein 2	EXP2	55
PF3D7_1436300	translocon component PTEX150	PTEX150	68
PF3D7_1105600	translocon component PTEX88	PTEX88	30
PF3D7_1345100	thioredoxin 2	TRX2	9
	EPIC
PF3D7_0501200	parasite-infected erythrocyte surface protein	PIESP2	93
PF3D7_1228600	merozoite surface protein 9	MSP9	50
PF3D7_1226900	parasitophorous vacuolar protein 2	PV2	41
PF3D7_1016400	serine/threonine protein kinase, FIKK family	FIKK10.1	29
PF3D7_1129100	parasitophorous vacuolar protein 1	PV1	28
PF3D7_1024800	exported protein 3	EXP3	14
	PV
PF3D7_0929400	high molecular weight rhoptry protein 2	RhopH2	263
PF3D7_0930300	merozoite surface protein 1	MSP1	244
PF3D7_0500800	mature parasite-infected erythrocyte surface antigen	MESA	190
PF3D7_0811600	conserved protein, unknown function	N/A	111
PF3D7_0831700	heat shock protein 70	HSP70x	75
PF3D7_1420700	surface protein P113	P113	75
PF3D7_1311800	M1-family alanyl aminopeptidase	M1AAP	70
PF3D7_1464600	serine/threonine protein phosphatase UIS2, putative	UIS2	50
PF3D7_0905400	high molecular weight rhoptry protein 3	RhopH3	135
PF3D7_0935900	ring-exported protein 1	REX1	101
PF3D7_0215000	acyl-CoA synthetase	ACS9	54
PF3D7_1370300	membrane associated histidine-rich protein 1	MAHRP1	53
PF3D7_1364100	6-cysteine protein P92	P92	48
PF3D7_0207600	serine repeat antigen 5	SERA5	47
PF3D7_1121600	exported protein 1	EXP1	46
PF3D7_0406200	parasitophorous vacuole membrane protein S16	Pfs16	41
PF3D7_0501300	skeleton-binding protein 1	SBP1	40
PF3D7_1201000	Plasmodium exported protein (PHISTb), unknown function	N/A	39
PF3D7_1334500	MSP7-like protein	MSRP6	35
PF3D7_1033200	early transcribed membrane protein 10.2	ETRAMP10.2	31
PF3D7_1353200	membrane associated histidine-rich protein 2	MAHRP2	29
PF3D7_0112200	multidrug resistance-associated protein 1	MRP1	29
PF3D7_0532100	early transcribed membrane protein 5	ETRAMP5	28
PF3D7_1335100	merozoite surface protein 7	MSP7	27
PF3D7_0104200	StAR-related lipid transfer protein	N/A	24
PF3D7_0936000	ring-exported protein 2	REX2	26
PF3D7_1104400	thioredoxin-like mero protein	Trx-mero	26
PF3D7_0716300	conserved protein, unknown function	N/A	26
PF3D7_1016300	GBP130 protein	GBP130	18
PF3D7_1408000	plasmepsin II	PMII	15
PF3D7_0532400	lysine-rich membrane-associated PHISTb protein	LyMP	14
PF3D7_0721100	conserved protein, unknown function	N/A	14
PF3D7_0629200	DnaJ protein, putative	N/A	13
PF3D7_1404900	conserved Plasmodium protein, unknown function	N/A	11
PF3D7_0831400	Plasmodium exported protein, unknown function	N/A	10
PF3D7_1002100	EMP1-trafficking protein	PTP5	8
PF3D7_0830400	CRA domain-containing protein, putative	N/A	4
PF3D7_0730900	EMP1-trafficking protein	PTP4	3
PF3D7_1320000	golgi protein 1	GP1	17
PF3D7_0925900	lipocalin	LCN	10
PF3D7_1454400	aminopeptidase P	APP	7
PF3D7_1135400	HotDog domain-containing protein, putative	N/A	5
PF3D7_1239700	ATP-dependent zinc metalloprotease FTSH 1	FTSH1	5
PF3D7_0207800	serine repeat antigen 3	SERA3	4
PF3D7_0912400	alkaline phosphatase, putative	N/A	3
PF3D7_0928600	conserved Plasmodium protein, unknown function	N/A	3
PF3D7_1001500	early transcribed membrane protein 10.1	ETRAMP10	2
	Exportome
PF3D7_1357000	elongation factor 1-alpha	N/A	287
PF3D7_1149000	antigen 332, DBL-like protein	Pf332	268
PF3D7_0302500	cytoadherence linked asexual protein 3.1	CLAG3.1	190
PF3D7_0818900	heat shock protein 70	HSP70	141
PF3D7_1246200	actin I	ACT1	133
PF3D7_0102500	erythrocyte binding antigen-181	EBA181	116
PF3D7_0801000	Plasmodium exported protein (PHISTc)	N/A	115
PF3D7_0935800	cytoadherence linked asexual protein 9	CLAG9	94
PF3D7_0501600	rhoptry-associated protein 2	RAP2	90
PF3D7_0102200	ring-infected erythrocyte surface antigen	RESA	86
PF3D7_1462800	glyceraldehyde-3-phosphate dehydrogenase	GAPDH	76
PF3D7_0220000	liver stage antigen 3	LSA3	74
PF3D7_0619400	cell division cycle protein 48 homologue, putative	N/A	63
PF3D7_0830500	sporozoite and liver stage tryptophan-rich protein, putative	TryThrA	62
PF3D7_0702500	Plasmodium exported protein, unknown function	N/A	49
PF3D7_0501000	Plasmodium exported protein, unknown function	N/A	48
PF3D7_0202000	knob-associated histidine-rich protein	KAHRP	45
PF3D7_1133400	apical membrane antigen 1	AMA1	42
PF3D7_0424600	Plasmodium exported protein (PHISTb)	N/A	39
PF3D7_0936800	Plasmodium exported protein (PHISTc), unknown function	N/A	37
PF3D7_0222100	Pfmc-2TM Maurer's cleft two transmembrane protein	MC-2TM	35
PF3D7_1302000	EMP1-trafficking protein	PTP6	35
PF3D7_0731100	EMP1-trafficking protein	PTP2	34
PF3D7_1102500	gametocyte exported protein 2	GEXP02	34
PF3D7_1353100	Plasmodium exported protein, unknown function	N/A	34
PF3D7_0402000	Plasmodium exported protein (PHISTa), unknown function	N/A	32
PF3D7_0632800	erythrocyte membrane protein 1, PfEMP1	VAR	32
PF3D7_0113900	CX3CL1-binding protein 1	CBP1	28
PF3D7_1121700	protein GCN20	GCN20	28
PF3D7_0202400	translation-enhancing factor	PTEF	27
PF3D7_0206800	merozoite surface protein 2	MSP2	27
PF3D7_1001400	exported lipase 1	XL1	26
PF3D7_0532300	Plasmodium exported protein (PHISTb), unknown function	N/A	25
PF3D7_1001600	exported lipase 2	XL2	24
PF3D7_0301600	Plasmodium exported protein (hyp1), unknown function	GEXP21	23
PF3D7_0402400	Plasmodium exported protein, unknown function	GEXP18	20
PF3D7_1301700	CX3CL1-binding protein 2	CBP2	20
PF3D7_0601900	conserved Plasmodium protein, unknown function	N/A	19
PF3D7_0501100	co-chaperone J domain protein JDP	HSP40	17
PF3D7_0201900	erythrocyte membrane protein 3	EMP3	16
PF3D7_0402100	Plasmodium exported protein (PHISTb), unknown function	N/A	16
PF3D7_0702400	small exported membrane protein 1	SEMP1	16
PF3D7_0202200	EMP1-trafficking protein	PTP1	14
PF3D7_0220600	Plasmodium exported protein (hyp9), unknown function	N/A	14
PF3D7_0702300	sporozoite threonine and asparagine-rich protein	STARP	14
PF3D7_1001900	Plasmodium exported protein (hyp16), unknown function	PfJ23	13
PF3D7_0701600	Pfmc-2TM Maurer's cleft two transmembrane protein	MC-2TM	12
PF3D7_1002000	Plasmodium exported protein (hyp2), unknown function	N/A	11
PF3D7_0201500	Plasmodium exported protein (hyp9), unknown function	N/A	10
PF3D7_0601200	Pfmc-2TM Maurer's cleft two transmembrane protein	MC-2TM	10
PF3D7_0631400	Pfmc-2TM Maurer's cleft two transmembrane protein	MC-2TM	10
PF3D7_1148700	Plasmodium exported protein (PHISTc), unknown function	GEXP12	10
PF3D7_0423700	early transcribed membrane protein 4	ETRAMP4	10
PF3D7_0731300	Plasmodium exported protein (PHISTb), unknown function	PfG174	9
PF3D7_1102600	Plasmodium exported protein, unknown function	GEXP14	9
PF3D7_1148900	Plasmodium exported protein, unknown function	N/A	9
PF3D7_0220200	Plasmodium exported protein, unknown function	N/A	8
PF3D7_1401200	Plasmodium exported protein, unknown function	N/A	8
PF3D7_1458000	cysteine proteinase falcipain 1	FP1	8
PF3D7_0303000	N-ethylmaleimide-sensitive fusion protein	NSF	8
PF3D7_1425900	conserved Plasmodium protein, unknown function	N/A	8
PF3D7_0617600	stevor	N/A	7
PF3D7_0114000	exported protein family 1	EPF1	7
PF3D7_0202500	early transcribed membrane protein 2	ETRAMP2	7
PF3D7_0632700	rifin	RIF	7
PF3D7_0730800	Plasmodium exported protein, unknown function	N/A	7
PF3D7_0831300	Plasmodium exported protein, unknown function	GEXP13	7
PF3D7_0832200	Plasmodium exported protein (PHISTa-like), unknown function	N/A	7
PF3D7_1477100	Plasmodium exported protein (hyp6), unknown function	N/A	7
PF3D7_0424500	serine/threonine protein kinase, FIKK family	FIKK4.1	6
PF3D7_0220800	cytoadherence linked asexual protein 2	CLAG2	6
PF3D7_0223400	rifin	RIF	5
PF3D7_0830600	Plasmodium exported protein (PHISTc), unknown function	N/A	5
PF3D7_1478100	Plasmodium exported protein (hyp13), unknown function	N/A	5
PF3D7_0101300	Pfmc-2TM Maurer's cleft two transmembrane protein	MC-2TM	5
PF3D7_1401100	DnaJ protein, putative	N/A	4
PF3D7_0114100	Pfmc-2TM Maurer's cleft two transmembrane protein	MC-2TM	4
PF3D7_0113300	Plasmodium exported protein (hyp1), unknown function	N/A	3
PF3D7_0808900	rifin	RIF	3
PF3D7_1100500	rifin	RIF	3
PF3D7_1401600	Plasmodium exported protein (PHISTb), unknown function	N/A	3
PF3D7_1252300	conserved Plasmodium protein, unknown function	N/A	3
PF3D7_0219900	Plasmodium exported protein, unknown function	N/A	2
PF3D7_0301400	Plasmodium exported protein, unknown function	N/A	2
PF3D7_1040200	stevor	N/A	2
PF3D7_1201100	RESA-like protein with PHIST and DnaJ domains	N/A	2
PF3D7_1372000	Plasmodium exported protein (PHISTa), unknown function	N/A	2
PF3D7_1476600	Plasmodium exported protein, unknown function	N/A	2
PF3D7_0603400	trophozoite exported protein 1	TEX1	2
PF3D7_0707300	rhoptry-associated membrane antigen	RAMA	2
PF3D7_1208200	cysteine repeat modular protein 3	CRMP3	2
PF3D7_0708400	heat shock protein 90	HSP90	266
PF3D7_0626800	pyruvate kinase	PyrK	78
PF3D7_1222300	endoplasmin, putative	GRP94	68
PF3D7_0501500	rhoptry-associated protein 3	RAP3	65
PF3D7_0917900	heat shock protein 70	BIP	63
PF3D7_0826700	receptor for activated c kinase	RACK1	56
PF3D7_1343000	phosphoethanolamine N-methyltransferase	PMT	52
PF3D7_1324900	L-lactate dehydrogenase	LDH	49
PF3D7_1444800	fructose-bisphosphate aldolase	FBPA	49
PF3D7_0818200	14-3-3 protein	14-3-3I	46
PF3D7_1456800	V-type H(+)-translocating pyrophosphatase, putative	VP1	45
PF3D7_0207500	serine repeat antigen 6	SERA6	34
PF3D7_0401800	Plasmodium exported protein (PHISTb), unknown function	PfD80	27
PF3D7_1117700	GTP-binding nuclear protein RAN/TC4	RAN	27
PF3D7_1037300	ADP,ATP carrier protein 1	AAC1	25
PF3D7_1216200	glycerol-3-phosphate dehydrogenase [NAD(+)], putative	N/A	23
PF3D7_0827900	protein disulfide-isomerase	PDI8	22
PF3D7_1015900	enolase	ENO	21
PF3D7_0312400	glycogen synthase kinase 3	GSK3	15
PF3D7_1479000	acyl-CoA synthetase	ACS1a	14
PF3D7_1016900	early transcribed membrane protein 10.3	ETRAMP10.3	11
PF3D7_1100800	Pfmc-2TM Maurer's cleft two transmembrane protein	MC-2TM	11
PF3D7_1012400	hypoxanthine-guanine phosphoribosyltransferase	HGPRT	8
PF3D7_0513300	purine nucleoside phosphorylase	PNP	6
PF3D7_1008900	adenylate kinase	AK1	6
PF3D7_1414400	serine/threonine protein phosphatase PP1	PP1	6
PF3D7_1445700	conserved Plasmodium protein, unknown function	N/A	5
PF3D7_1039700	Pfmc-2TM Maurer's cleft two transmembrane protein	MC-2TM	4
PF3D7_1401400	early transcribed membrane protein 14.1	ETRAMP14	4
PF3D7_1439900	triosephosphate isomerase	TIM	4
PF3D7_1102700	early transcribed membrane protein 11.1	ETRAMP11.1	3
PF3D7_1229400	macrophage migration inhibitory factor	MIF	3
PF3D7_1240100	early transcribed membrane protein 12	ETRAMP12	2
PF3D7_1149200	ring-infected erythrocyte surface antigen	RESA3	25
PF3D7_1407800	plasmepsin IV	PM4	22
PF3D7_1108700	heat shock protein J2	Pfj2	15
PF3D7_1109900	60S ribosomal protein L36	RPL36	14
PF3D7_0301700	Plasmodium exported protein, unknown function	N/A	13
PF3D7_1476300	Plasmodium exported protein (PHISTb), unknown function	N/A	9
PF3D7_0936600	gametocyte exported protein 5	GEXP5	5
PF3D7_1200900	Plasmodium exported protein (PHISTc), unknown function	N/A	2
PF3D7_1477200	Plasmodium exported protein (hyp15), unknown function	N/A	4
PF3D7_0103900	parasite-infected erythrocyte surface protein	PIESP15	5
PF3D7_0201800	knob associated heat shock protein 40	KAHsp40	6
PF3D7_1016700	Plasmodium exported protein (PHISTc), unknown function	N/A	7
PF3D7_0830700	Plasmodium exported protein (hyp9), unknown function	N/A	4
PF3D7_1371900	Plasmodium exported protein, unknown function	N/A	2
PF3D7_1477300	Plasmodium exported protein (PHIST), unknown function	Pfg14-744	3
PF3D7_0221200	Plasmodium exported protein (hyp15), unknown function	N/A	3
PF3D7_1477500	Plasmodium exported protein (PHISTb), unknown function	N/A	8
PF3D7_1000200	rifin	RIF	9
PF3D7_1149400	Plasmodium exported protein, unknown function	N/A	10
PF3D7_0703500	erythrocyte membrane-associated antigen	N/A	128
			4359
	Transport
PF3D7_1442900	Sec7 domain-containing protein ARFGEF, putative	ARFGEF	96
PF3D7_1110500	vacuolar protein sorting-associated protein 35, putative	VPS35	11
PF3D7_1451800	sortilin	SORTLR	41
PF3D7_0512600	ras-related protein Rab-1B	RAB1b	36
PF3D7_1231100	ras-related protein Rab-2	RAB2	33
PF3D7_0903200	ras-related protein RAB7	RAB7	29
PF3D7_1320600	ras-related protein Rab-11A	RAB11a	27
PF3D7_0807300	ras-related protein Rab-18	RAB18	19
PF3D7_1352800	vacuolar fusion protein MON1, putative	MON1	10
PF3D7_1144900	ras-related protein Rab-6	RAB6	37
PF3D7_0914700	major facilitator superfamily-related transporter, putative	MFR4	32
PF3D7_1346400	VPS13 domain-containing protein, putative	N/A	22
PF3D7_0106800	ras-related protein Rab-5C	RAB5c	19
PF3D7_0513800	ras-related protein Rab-1A	RAB1a	10
PF3D7_0211200	ras-related protein Rab-5A	RAB5a	9
PF3D7_1250300	vacuolar protein sorting-associated protein 26, putative	VPS26	8
PF3D7_1406700	vacuolar protein sorting-associated protein 29	VPS29	8
PF3D7_0310700	trafficking protein particle complex subunit 4, putative	TRAPPC4	7
PF3D7_0815800	vacuolar protein sorting-associated protein 9, putative	VPS9	7
PF3D7_1236000	vesicle transport v-SNARE protein VTI1, putative	N/A	5
PF3D7_1457500	vacuolar protein sorting-associated protein 4	VPS4	5
PF3D7_1340700	ras-related protein Rab-11B	RAB11b	4
PF3D7_1242800	rab specific GDP dissociation inhibitor	rabGDI	4
PF3D7_0816200	vacuolar protein sorting-associated protein 2, putative	VPS2	4
PF3D7_1439800	vesicle-associated membrane protein, putative	N/A	4
PF3D7_1114200	GTPase-activating protein, putative	N/A	3
PF3D7_1007200	rho GTPase-activating protein, putative	N/A	3
PF3D7_1431300	large subunit GTPase 1, putative	LSG1	3
PF3D7_1423800	vacuolar protein sorting-associated protein 3, putative	VPS3	2
PF3D7_1025000	Eps15-like protein	EPS15	2
PF3D7_0727000	vacuolar protein sorting-associated protein 53, putative	VPS53	2
PF3D7_1210100	syntaxin, Qa-SNARE family	SYN2	2
PF3D7_1309700	vacuolar protein sorting-associated protein 18, putative	VPS18	2
PF3D7_1223700	vacuolar iron transporter	VIT	2
PF3D7_1239900	vacuolar protein sorting-associated protein 16, putative	VPS16	2
PF3D7_0906100	vacuolar protein sorting-associated protein 46, putative	VPS46	2
PF3D7_1310600	ras-related protein Rab-5B	RAB5b	2
PF3D7_0419600	ran-specific GTPase-activating protein 1, putative	RANBP1	2
PF3D7_0502000	vacuolar protein sorting-associated protein 11, putative	VPS11	2
PF3D7_0509000	alpha-soluble NSF attachment protein, putative	alphaSNAP	2
PF3D7_0613700	syntaxin-binding protein, putative	N/A	10
PF3D7_0304200	EH domain-containing protein	EHD	16
	Rhoptry or merozoite surface proteins
PF3D7_1252100	rhoptry neck protein 3	RON3	155
PF3D7_1410400	rhoptry-associated protein 1	RAP1	241
PF3D7_0731500	erythrocyte binding antigen-175	EBA175	97
PF3D7_1301600	erythrocyte binding antigen-140	EBA140	53
PF3D7_1452000	rhoptry neck protein 2	RON2	38
PF3D7_1335400	reticulocyte binding protein 2 homologue a	RH2a	38
PF3D7_0817700	rhoptry neck protein 5	RON5	36
PF3D7_0831600	cytoadherence linked asexual protein 8	CLAG8	22
PF3D7_0612700	6-cysteine protein P12	P12	19
PF3D7_0424200	reticulocyte binding protein homologue 4	RH4	18
PF3D7_1116000	rhoptry neck protein 4	RON4	17
PF3D7_0502400	merozoite surface protein 8	MSP8	16
PF3D7_0508000	6-cysteine protein	P38	15
PF3D7_0722200	rhoptry-associated leucine zipper-like protein 1	RALP1	12
PF3D7_1014100	merozoite surface protein MSA180	MSA180	10
PF3D7_0402300	reticulocyte binding protein homologue 1	RH1	9
PF3D7_0506900	rhomboid protease ROM4	ROM4	8
PF3D7_0404900	6-cysteine protein P41	P41	7
PF3D7_0828800	GPI-anchored micronemal antigen	GAMA	6
PF3D7_1035700	duffy binding-like merozoite surface protein	DBLMSP	6
PF3D7_0414900	armadillo-domain containing rhoptry protein	ARO	5
PF3D7_0507500	subtilisin-like protease 1	SUB1	5
PF3D7_1334800	MSP7-like protein	MSRP2	5
PF3D7_1035400	merozoite surface protein 3	MSP3	5
PF3D7_1114100	rhomboid protease ROM1	ROM1	4
PF3D7_0405900	apical sushi protein	ASP	4
PF3D7_1035500	merozoite surface protein 6	MSP6	4
PF3D7_0613300	rhoptry protein ROP14	ROP14	3
PF3D7_1366400	rhoptry protein RHOP148	RHOP148	2
PF3D7_0620400	merozoite surface protein 10	MSP10	2
	Refolding
PF3D7_1357800	T-complex protein 1 subunit delta	CCT4	67
PF3D7_0306800	T-complex protein 1 subunit beta	CCT2	65
PF3D7_1229500	T-complex protein 1 subunit gamma	CCT3	61
PF3D7_1132200	T-complex protein 1 subunit alpha	TCP1	59
PF3D7_0608700	T-complex protein 1 subunit zeta	CCT6	57
PF3D7_1437900	HSP40, subfamily A	HSP40	87
PF3D7_0708800	heat shock protein 110	HSP110c	49
PF3D7_0320300	T-complex protein 1 subunit epsilon	CCT5	43
PF3D7_0214000	T-complex protein 1 subunit theta	CCT8	42
PF3D7_1434300	Hsp70/Hsp90 organizing protein	HOP	38
PF3D7_0308200	T-complex protein 1 subunit eta	CCT7	34
PF3D7_1128100	prefoldin subunit 5, putative	N/A	16
PF3D7_0512000	prefoldin subunit 6	PFD6	5
PF3D7_0718500	prefoldin subunit 3, putative	N/A	5
PF3D7_0904500	prefoldin subunit 4, putative	N/A	2
PF3D7_0932200	profilin	PFN	2
	DNA replication
PF3D7_1362200	RuvB-like helicase 3	RUVB3	32
PF3D7_0527000	DNA replication licensing factor MCM3, putative	MCM3	23
PF3D7_1428300	proliferation-associated protein 2g4, putative	N/A	59
PF3D7_1106000	RuvB-like helicase 2	RUVB2	18
PF3D7_1317100	DNA replication licensing factor MCM4	MCM4	17
PF3D7_0414000	structural maintenance of chromosomes protein 3	SMC3	15
PF3D7_1111100	replication factor C subunit 5, putative	RFC5	15
PF3D7_1241700	replication factor C subunit 4, putative	RFC4	13
PF3D7_1336800	nuclear movement protein, putative	NUDC	13
PF3D7_1441400	FACT complex subunit SSRP1, putative	FACT-S	12
PF3D7_0817900	high mobility group protein B2	HMGB2	11
PF3D7_1355100	DNA replication licensing factor MCM6	MCM6	11
PF3D7_1106700	DNA replication ATP-dependent helicase/nuclease DNA2, putative	DNA2	11
PF3D7_0705400	DNA replication licensing factor MCM7	MCM7	10
PF3D7_1130700	structural maintenance of chromosomes protein 1, putative	SMC1	9
PF3D7_0904800	replication protein A1, small fragment	RPA1	8
PF3D7_1202900	high mobility group protein B1	HMGB1	8
PF3D7_1104200	chromatin remodeling protein	SNF2L	8
PF3D7_0219600	replication factor C subunit 1	RFC1	7
PF3D7_1367000	suppressor of kinetochore protein 1, putative	SKP1	4
PF3D7_0110700	chromatin assembly factor 1 subunit C, putative	CAF1C	3
PF3D7_0505500	DNA mismatch repair protein MSH6, putative	MSH6	3
PF3D7_1412100	mini-chromosome maintenance complex-binding protein, putative	MCMBP	2
PF3D7_1339800	mitotic-spindle organizing protein 1, putative	MZT1	2
PF3D7_1205800	high mobility group protein B3, putative	HMGB3	2
PF3D7_0409600	replication protein A1, large subunit	RPA1	2
PF3D7_1219000	formin 2	FRM2	3
PF3D7_1446600	centrin-2	CEN2	8
PF3D7_1008700	tubulin beta chain	N/A	50
PF3D7_0903700	alpha tubulin 1	N/A	30
PF3D7_0803700	tubulin gamma chain	g-tub	9
PF3D7_0422300	alpha tubulin 2	N/A	6
PF3D7_1027700	centrin-3	CEN3	6
PF3D7_0107000	centrin-1	CEN1	3
PF3D7_0410600	armadillo-type repeat protein ATRP	ATRP	2
	Golgi
PF3D7_0604300	conserved Plasmodium protein, unknown function	N/A	5
PF3D7_0305200	GRIP domain-containing protein, putative	N/A	6
PF3D7_1335700	conserved oligomeric Golgi complex subunit 3, putative	COG3	10
PF3D7_0618700	trafficking protein particle complex subunit 6A, putative	N/A	4
PF3D7_1332300	trafficking protein particle complex subunit 2, putative	TRAPPC2	3
PF3D7_0418500	trafficking protein particle complex subunit 3, putative	BET3	2
PF3D7_1123500	golgi protein 2	GP2	27
PF3D7_1130500	conserved oligomeric Golgi complex subunit 2, putative	COG2	8
PF3D7_1465100	conserved oligomeric Golgi complex subunit 6, putative	COG6	2
	Others
PF3D7_1432800	HP12 protein homolog, putative	N/A	8
PF3D7_1421000	DIX domain-containing protein, putative	DIX	6
PF3D7_1361800	glideosome-associated connector	GAC	35
PF3D7_0918000	glideosome-associated protein 50	GAP50	22
PF3D7_1229300	PhIL1-interacting candidate PIC1	PIC1	11
PF3D7_0515700	glideosome-associated protein 40, putative	GAP40	8
PF3D7_0503400	actin-depolymerizing factor 1	ADF1	7
PF3D7_1222700	glideosome-associated protein 45	GAP45	7
PF3D7_0822900	PhIL1-interacting candidate PIC2	PIC2	7
PF3D7_1460600	inner membrane complex sub-compartment protein 3	ISP3	7
PF3D7_0423500	glideosome associated protein with multiple membrane spans 2	GAPM2	6
PF3D7_0109000	photosensitized INA-labeled protein PHIL1	PHIL1	3
PF3D7_1323700	glideosome associated protein with multiple membrane spans 1	GAPM1	3
PF3D7_0209000	6-cysteine protein P230	P230	41
PF3D7_0709000	chloroquine resistance transporter	CRT	7
PF3D7_0312500	multidrug-resistant modulator MFR3	MFR3	12
PF3D7_1229100	multidrug resistance-associated protein 2	MRP2	19
PF3D7_0523000	multidrug resistance protein 1	MDR1	26
PF3D7_1447900	multidrug resistance protein 2	MDR2	38
PF3D7_0823300	histone acetyltransferase GCN5	GCN5	6
PF3D7_1361000	protein arginine N-methyltransferase 5, putative	PRMT5	14
PF3D7_1466400	AP2 domain transcription factor AP2-EXP	ApiAP2	9
PF3D7_1355300	histone-lysine N-methyltransferase, putative	SET6	8
PF3D7_0811500	histone-arginine methyltransferase CARM1, putative	CARM1	2
PF3D7_1014600	transcriptional coactivator ADA2	ADA2	2
PF3D7_1224500	histone chaperone ASF1	ASF1	2
PF3D7_1020700	N-acetyltransferase, GNAT family, putative	N/A	3
PF3D7_1023900	chromodomain-helicase-DNA-binding protein 1 homolog, putative	CHD1	3
PF3D7_0303200	lipin, putative	N/A	7
PF3D7_1002400	transformer-2 protein homolog beta, putative	TRA2B	15
PF3D7_1211900	non-SERCA-type Ca2+ -transporting P-ATPase	ATP4	125
PF3D7_1311900	V-type proton ATPase catalytic subunit A	vapA	57
PF3D7_0311300	phosphatidylinositol 3- and 4-kinase, putative	N/A	10
PF3D7_1212700	eukaryotic translation initiation factor 3 subunit A, putative	EIF3A	223
PF3D7_0903400	ATP-dependent RNA helicase DDX60, putative	DDX60	206
PF3D7_1308200	carbamoyl phosphate synthetase	cpsSII	203
PF3D7_0517700	eukaryotic translation initiation factor 3 subunit B, putative	EIF3B	175
PF3D7_1206200	eukaryotic translation initiation factor 3 subunit C, putative	EIF3C	164
PF3D7_1011800	PRE-binding protein	PREBP	135
PF3D7_0915400	ATP-dependent 6-phosphofructokinase	PFK9	134
PF3D7_0716800	eukaryotic translation initiation factor 3 subunit I, putative	EIF3I	118
PF3D7_0322900	40S ribosomal protein S3A, putative	RPS3A	112
PF3D7_0524000	karyopherin beta	KASbeta	110
PF3D7_1130200	60S ribosomal protein P0	PfP0	104
PF3D7_0507100	60S ribosomal protein L4	RPL4	99
PF3D7_1007900	eukaryotic translation initiation factor 3 subunit D, putative	EIF3D	98
PF3D7_1136300	tudor staphylococcal nuclease	TSN	93
PF3D7_1468700	eukaryotic initiation factor 4A	eIF4A	91
PF3D7_1451100	elongation factor 2	eEF2	88
PF3D7_0810600	ATP-dependent RNA helicase DBP1, putative	DBP1	82
PF3D7_1338300	elongation factor 1-gamma, putative	EF-1gamma	81
PF3D7_0815600	eukaryotic translation initiation factor 3 subunit G, putative	EIF3G	78
PF3D7_1465900	40S ribosomal protein S3	N/A	78
PF3D7_0731600	acyl-CoA synthetase	ACS5	77
PF3D7_1126200	40S ribosomal protein S18, putative	RPS18	77
PF3D7_1105400	40S ribosomal protein S4, putative	RPS4	77
PF3D7_1027800	60S ribosomal protein L3	RPL3	74
PF3D7_1466300	26S proteasome regulatory subunit RPN2, putative	RPN2	70
PF3D7_1447000	40S ribosomal protein S5	N/A	70
PF3D7_1305300	translational activator GCN1, putative	GCN1	69
PF3D7_1342000	40S ribosomal protein S6	N/A	67
PF3D7_1213800	proline--tRNA ligase	PRS	66
PF3D7_0511500	RNA pseudouridylate synthase, putative	N/A	65
PF3D7_1224300	polyadenylate-binding protein 1, putative	PABP1	65
PF3D7_0209800	ATP-dependent RNA helicase UAP56	UAP56	65
PF3D7_1105000	histone H4	H4	64
PF3D7_0607000	translation initiation factor IF-2, putative	N/A	63
PF3D7_0307100	40S ribosomal protein S12, putative	RPS12	63
PF3D7_0307200	60S ribosomal protein L7, putative	N/A	63
PF3D7_1216900	DNA-binding chaperone, putative	N/A	63
PF3D7_1424400	60S ribosomal protein L7-3, putative	N/A	63
PF3D7_0528200	eukaryotic translation initiation factor 3 subunit E, putative	EIF3E	62
PF3D7_0802000	glutamate dehydrogenase, putative	GDH3	61
PF3D7_1424100	60S ribosomal protein L5, putative	RPL5	61
PF3D7_0612100	eukaryotic translation initiation factor 3 subunit L, putative	EIF3L	60
PF3D7_0302900	exportin-1, putative	N/A	60
PF3D7_0517300	serine/arginine-rich splicing factor 1	SR1	60
PF3D7_0814000	60S ribosomal protein L13-2, putative	N/A	60
PF3D7_1472200	histone deacetylase, putative	HDA1	59
PF3D7_1238800	acyl-CoA synthetase	ACS11	59
PF3D7_1311500	26S protease regulatory subunit 7, putative	RPT1	59
PF3D7_0422400	40S ribosomal protein S19	RPS19	59
PF3D7_1410600	eukaryotic translation initiation factor 2 subunit gamma, putative	eIF2gamma	57
PF3D7_1338200	60S ribosomal protein L6, putative	RPL6	56
PF3D7_0405400	pre-mRNA-processing-splicing factor 8, putative	PRPF8	56
PF3D7_0932300	M18 aspartyl aminopeptidase	M18AAP	56
PF3D7_1302800	40S ribosomal protein S7, putative	N/A	56
PF3D7_0516200	40S ribosomal protein S11	RPS11	55
PF3D7_0910100	exportin-7, putative	N/A	55
PF3D7_0205900	26S proteasome regulatory subunit RPN1, putative	RPN1	55
PF3D7_1248900	26S protease regulatory subunit 8, putative	RPT6	55
PF3D7_1244100	N-alpha-acetyltransferase 15, NatA auxiliary subunit, putative	N/A	55
PF3D7_1302100	gamete antigen 27/25	G27/25	55
PF3D7_1441200	60S ribosomal protein L1, putative	N/A	55
PF3D7_1445900	ATP-dependent RNA helicase DDX17	DDX17	54
PF3D7_1120000	conserved protein, unknown function	N/A	53
PF3D7_1026800	40S ribosomal protein S2	RPS2	53
PF3D7_0418200	eukaryotic translation initiation factor 3 subunit M, putative	EIF3M	53
PF3D7_0918300	eukaryotic translation initiation factor 3 subunit F, putative	EIF3F	52
PF3D7_1408700	conserved protein, unknown function	N/A	52
PF3D7_0627700	transportin	N/A	50
PF3D7_0525100	acyl-CoA synthetase	ACS10	50
PF3D7_1368200	ABC transporter E family member 1, putative	ABCE1	50
PF3D7_0806800	V-type proton ATPase subunit a, putative	N/A	50
PF3D7_1124600	ethanolamine kinase	EK	50
PF3D7_1103800	CCR4-NOT transcription complex subunit 1, putative	NOT1	50
PF3D7_1408600	40S ribosomal protein S8e, putative	N/A	50
PF3D7_1349200	glutamate--tRNA ligase, putative	N/A	49
PF3D7_0316800	40S ribosomal protein S15A, putative	N/A	47
PF3D7_0520000	40S ribosomal protein S9, putative	RPS9	47
PF3D7_0721600	40S ribosomal protein S5, putative	N/A	47
PF3D7_1035300	glutamate-rich protein GLURP	GLURP	47
PF3D7_1419700	eukaryotic translation initiation factor 3 subunit H, putative	EIF3H	47
PF3D7_0922200	S-adenosylmethionine synthetase	SAMS	46
PF3D7_1329100	myosin F, putative	MyoF	46
PF3D7_1466800	NOC3 domain-containing protein, putative	N/A	46
PF3D7_0922500	phosphoglycerate kinase	PGK	45
PF3D7_1242700	40S ribosomal protein S17, putative	N/A	45
PF3D7_0814200	DNA/RNA-binding protein Alba 1	ALBA1	45
PF3D7_0706500	conserved Plasmodium protein, unknown function	N/A	44
PF3D7_1306400	26S protease regulatory subunit 10B, putative	RPT4	44
PF3D7_1021900	PHAX domain-containing protein, putative	N/A	44
PF3D7_0706000	importin-7, putative	N/A	43
PF3D7_0617200	BFR1 domain-containing protein, putative	N/A	43
PF3D7_1130400	26S protease regulatory subunit 6A, putative	RPT5	43
PF3D7_1036900	conserved Plasmodium protein, unknown function	N/A	42
PF3D7_0309600	60S acidic ribosomal protein P2	PfP2	42
PF3D7_0517000	60S ribosomal protein L12, putative	N/A	42
PF3D7_1341200	60S ribosomal protein L18, putative	N/A	42
PF3D7_1103100	60S acidic ribosomal protein P1, putative	RPP1	42
PF3D7_1034900	methionine--tRNA ligase	MRScyt	42
PF3D7_1457300	MA3 domain-containing protein, putative	N/A	42
PF3D7_0519400	40S ribosomal protein S24	RPS24	41
PF3D7_0812400	karyopherin alpha	KARalpha	41
PF3D7_0728000	eukaryotic translation initiation factor 2 subunit alpha	eIF2alpha	41
PF3D7_1126000	threonine--tRNA ligase	ThrRS	41
PF3D7_1438000	eukaryotic translation initiation factor eIF2A, putative	N/A	41
PF3D7_0618300	60S ribosomal protein L27a, putative	N/A	39
PF3D7_0413600	26S protease regulatory subunit 6B, putative	RPT3	39
PF3D7_0415900	60S ribosomal protein L15, putative	N/A	38
PF3D7_0926700	glutamine-dependent NAD(+) synthetase, putative	NADSYN	38
PF3D7_1008400	26S protease regulatory subunit 4, putative	RPT2	38
PF3D7_1003800	U5 small nuclear ribonucleoprotein component, putative	EFTUD2	38
PF3D7_1338100	26S proteasome regulatory subunit RPN3, putative	RPN3	37
PF3D7_0618200	conserved protein, unknown function	N/A	37
PF3D7_0913200	elongation factor 1-beta	EF-1beta	37
PF3D7_0516900	60S ribosomal protein L2	RPL2	37
PF3D7_1357900	pyrroline-5-carboxylate reductase, putative	N/A	37
PF3D7_1351400	60S ribosomal protein L17, putative	N/A	37
PF3D7_1323400	60S ribosomal protein L23	RPL23	37
PF3D7_1460700	60S ribosomal protein L27	RPL27	37
PF3D7_0520900	adenosylhomocysteinase	SAHH	36
PF3D7_1108400	casein kinase 2, alpha subunit	CK2alpha	36
PF3D7_1414300	60S ribosomal protein L10, putative	N/A	36
PF3D7_1225800	ubiquitin-activating enzyme E1	UBA1	35
PF3D7_0815200	importin subunit beta, putative	N/A	35
PF3D7_1358800	40S ribosomal protein S15	RPS15	35
PF3D7_1017900	26S proteasome regulatory subunit p55, putative	RPN5	35
PF3D7_0922100	ubiquitin-like protein, putative	N/A	34
PF3D7_1459000	ATP-dependent RNA helicase DBP5	DBP5	34
PF3D7_1317800	40S ribosomal protein S19	RPS19	33
PF3D7_1323100	60S ribosomal protein L6, putative	N/A	33
PF3D7_1015300	methionine aminopeptidase 1b, putative	METAP1b	33
PF3D7_1426700	phosphoenolpyruvate carboxylase	PEPC	33
PF3D7_1416500	NADP-specific glutamate dehydrogenase	GDH1	33
PF3D7_0310300	phosphoglycerate mutase, putative	N/A	32
PF3D7_1324800	dihydrofolate synthase/folylpolyglutamate synthase	DHFS-FPGS	32
PF3D7_1006800	G-strand-binding protein 2	GBP2	32
PF3D7_1006200	DNA/RNA-binding protein Alba 3	ALBA3	32
PF3D7_1344800	aspartate carbamoyltransferase	ATCase	31
PF3D7_1341300	60S ribosomal protein L18-2, putative	N/A	31
PF3D7_0719700	40S ribosomal protein S10, putative	RPS10	31
PF3D7_1402300	26S proteasome regulatory subunit RPN6	RPN6	31
PF3D7_0108300	conserved Plasmodium protein, unknown function	ARP	30
PF3D7_1247400	peptidyl-prolyl cis-trans isomerase FKBP35	FKBP35	30
PF3D7_1219600	phospholipid-transporting ATPase 2	ATP2	30
PF3D7_0824400	nucleoside transporter 2	NT2	30
PF3D7_1004000	60S ribosomal protein L13, putative	N/A	30
PF3D7_1412500	actin II	ACT2	29
PF3D7_1312900	eukaryotic translation initation factor 4 gamma	EIF4G	29
PF3D7_0622800	leucine--tRNA ligase, putative	N/A	29
PF3D7_0317600	40S ribosomal protein S11, putative	RPS11	29
PF3D7_1142500	60S ribosomal protein L28	RPL28	29
PF3D7_1118300	insulinase, putative	N/A	29
PF3D7_1438900	thioredoxin peroxidase 1	Trx-Px1	29
PF3D7_1315900	exportin-T, putative	N/A	28
PF3D7_1347500	DNA/RNA-binding protein Alba 4	ALBA4	28
PF3D7_0704600	HECT-type E3 ubiquitin ligase UT	UT	28
PF3D7_0627800	acetyl-CoA synthetase	ACAS	28
PF3D7_0211800	asparagine--tRNA ligase	AsnRS	28
PF3D7_0406100	V-type proton ATPase subunit B	N/A	28
PF3D7_0909900	helicase SKI2W, putative	N/A	28
PF3D7_1434600	methionine aminopeptidase 2	METAP2	28
PF3D7_1426000	60S ribosomal protein L21	RPL21	28
PF3D7_1421200	40S ribosomal protein S25	RPS25	28
PF3D7_1407900	plasmepsin I	PMI	27
PF3D7_0107500	Niemann-Pick type C1-related protein	NCR1	27
PF3D7_1238100	calcyclin binding protein, putative	N/A	27
PF3D7_1203700	nucleosome assembly protein	NAPL	27
PF3D7_0813900	40S ribosomal protein S16, putative	RPS16	27
PF3D7_1105100	histone H2B	H2B	27
PF3D7_1019400	60S ribosomal protein L30e, putative	N/A	27
PF3D7_1431700	60S ribosomal protein L14, putative	N/A	27
PF3D7_1417800	DNA replication licensing factor MCM2	MCM2	27
PF3D7_1313800	conserved Plasmodium membrane protein, unknown function	N/A	26
PF3D7_0204700	hexose transporter	HT1	26
PF3D7_0719600	60S ribosomal protein L11a, putative	N/A	26
PF3D7_1365900	ubiquitin-60S ribosomal protein L40	N/A	26
PF3D7_1010600	eukaryotic translation initiation factor 2 subunit beta	eIF2beta	26
PF3D7_1472900	dihydroorotase, putative	N/A	26
PF3D7_1464700	ATP synthase (C/AC39) subunit, putative	N/A	26
PF3D7_1446200	M17 leucyl aminopeptidase	LAP	26
PF3D7_1427500	DNA mismatch repair protein MSH2, putative	MSH2-1	26
PF3D7_0903900	60S ribosomal protein L32	RPL32	25
PF3D7_1233600	asparagine and aspartate rich protein 1	AARP1	25
PF3D7_1225700	VAC14 domain-containing protein, putative	N/A	25
PF3D7_1204300	eukaryotic translation initiation factor 5A	EIF5A	25
PF3D7_1129200	26S proteasome regulatory subunit RPN7, putative	RPN7	25
PF3D7_0310600	eukaryotic translation initiation factor 3 subunit K, putative	EIF3K	25
PF3D7_0614300	major facilitator superfamily-related transporter, putative	MFR1	24
PF3D7_0621800	nascent polypeptide-associated complex subunit alpha, putative	N/A	24
PF3D7_0907600	translation initiation factor SUI1, putative	N/A	24
PF3D7_0807500	proteasome subunit alpha type-6, putative	N/A	24
PF3D7_0727400	proteasome subunit alpha type-5, putative	N/A	24
PF3D7_1368100	26S proteasome regulatory subunit RPN11, putative	RPN11	24
PF3D7_1314100	conserved Plasmodium protein, unknown function	N/A	24
PF3D7_0210100	60S ribosomal protein L37ae, putative	RPL37A	23
PF3D7_0804500	conserved Plasmodium membrane protein, unknown function	N/A	23
PF3D7_1345800	conserved Plasmodium protein, unknown function	N/A	23
PF3D7_0813400	conserved protein, unknown function	N/A	23
PF3D7_0919000	nucleosome assembly protein	NAPS	23
PF3D7_0511800	inositol-3-phosphate synthase	INO1	23
PF3D7_0722400	Obg-like ATPase 1, putative	OLA1	23
PF3D7_1336900	tryptophan--tRNA ligase	cTrpRS	23
PF3D7_1331800	60S ribosomal protein L23, putative	N/A	23
PF3D7_1130100	60S ribosomal protein L38	RPL38	23
PF3D7_1030500	26S proteasome regulatory subunit RPN9, putative	RPN9	23
PF3D7_1471200	inorganic anion exchanger, inorganic anion antiporter	SulP	23
PF3D7_1445100	histidine--tRNA ligase, putative	N/A	23
PF3D7_1437200	ribonucleoside-diphosphate reductase large subunit, putative	N/A	23
PF3D7_0612900	nucleolar GTP-binding protein 1, putative	NOG1	22
PF3D7_0621200	pyridoxine biosynthesis protein PDX1	PDX1	22
PF3D7_0306900	40S ribosomal protein S23, putative	N/A	22
PF3D7_0510100	KH domain-containing protein, putative	N/A	22
PF3D7_1217900	PPPDE peptidase domain-containing protein, putative	N/A	22
PF3D7_0819600	ubiquitin-like protein, putative	N/A	22
PF3D7_1350100	lysine--tRNA ligase	KRS1	22
PF3D7_1012600	GMP synthase [glutamine-hydrolyzing]	GMPS	22
PF3D7_1456700	conserved Plasmodium protein, unknown function	N/A	22
PF3D7_1442300	tRNA import protein tRIP	tRIP	22
PF3D7_0624000	hexokinase	HK	21
PF3D7_1341900	V-type proton ATPase subunit D, putative	N/A	21
PF3D7_1331700	glutamine--tRNA ligase, putative	N/A	21
PF3D7_1129900	major facilitator superfamily-related transporter, putative	MFR5	21
PF3D7_1003500	40S ribosomal protein S20e, putative	N/A	21
PF3D7_1402500	ribosomal protein S27a, putative	N/A	21
PF3D7_1105700	tRNA-splicing ligase RtcB, putative	RTCB	20
PF3D7_0604500	GYF domain-containing protein, putative	N/A	20
PF3D7_0608500	proteasome subunit alpha type-2, putative	N/A	20
PF3D7_0212300	eukaryotic peptide chain release factor subunit 1, putative	ERF1	20
PF3D7_0803800	proteasome subunit beta type-4	N/A	20
PF3D7_1211400	heat shock protein DNAJ homologue Pfj4	PfJ4	20
PF3D7_1253400	acyl-CoA synthetase	ACS3	20
PF3D7_0413900	ubiquitin carboxyl-terminal hydrolase 13, putative	USP13	20
PF3D7_0529500	cell cycle regulator protein, putative	N/A	20
PF3D7_0821700	60S ribosomal protein L22, putative	N/A	20
PF3D7_0714000	histone H2B variant	H2B.Z	20
PF3D7_0709700	prodrug activation and resistance esterase	PARE	20
PF3D7_1124900	60S ribosomal protein L35, putative	RPL35	20
PF3D7_1033100	S-adenosylmethionine decarboxylase/ornithine decarboxylase	AdoMetDC/ODC	20
PF3D7_1002700	conserved Plasmodium protein, unknown function	N/A	20
PF3D7_1473700	nucleoporin NUP116/NSP116, putative	NUP116	20
PF3D7_1005500	regulator of nonsense transcripts 1, putative	UPF1	19
PF3D7_1453800	glucose-6-phosphate dehydrogenase-6-phosphogluconolactonase	GluPho	19
PF3D7_0704000	conserved Plasmodium membrane protein, unknown function	N/A	19
PF3D7_0614500	60S ribosomal protein L19	RPL19	19
PF3D7_0618000	conserved Plasmodium membrane protein, unknown function	N/A	19
PF3D7_0206700	adenylosuccinate lyase	ADSL	19
PF3D7_1200700	acyl-CoA synthetase	ACS7	19
PF3D7_1115700	cysteine proteinase falcipain 2a	FP2A	19
PF3D7_0719900	conserved Plasmodium membrane protein, unknown function	N/A	19
PF3D7_1123400	eukaryotic peptide chain release factor GTP-binding subunit, putative	ERF3	19
PF3D7_1474800	proteasome subunit alpha type-1, putative	N/A	19
PF3D7_1451900	ribosome biogenesis protein TSR1, putative	TSR1	19
PF3D7_1408100	plasmepsin III	PMIII	19
PF3D7_0524400	ribosome-interacting GTPase 1, putative	RBG1	18
PF3D7_1136500	casein kinase 1	CK1	18
PF3D7_0217800	40S ribosomal protein S26	RPS26	18
PF3D7_0305500	protein dopey homolog, putative	N/A	18
PF3D7_0320800	ATP-dependent RNA helicase DDX6	DOZI	18
PF3D7_1223100	cAMP-dependent protein kinase regulatory subunit	PKAr	18
PF3D7_0106100	V-type proton ATPase subunit C, putative	N/A	18
PF3D7_1346700	6-cysteine protein	P48/45	18
PF3D7_0807800	26S proteasome regulatory subunit RPN10, putative	RPN10	18
PF3D7_1143400	translation initiation factor eIF-1A, putative	N/A	18
PF3D7_1117100	ubiquitin carboxyl-terminal hydrolase UCH54	UCH54	18
PF3D7_1115400	cysteine proteinase falcipain 3	FP3	18
PF3D7_1008800	nucleolar protein 5, putative	NOP5	18
PF3D7_1441100	conserved Plasmodium protein, unknown function	N/A	18
PF3D7_1423700	conserved Plasmodium protein, unknown function	N/A	18
PF3D7_1415300	RNA-binding protein Nova-1, putative	N/A	18
PF3D7_1359600	conserved Plasmodium protein, unknown function	N/A	17
PF3D7_1358900	GTP-binding protein, putative	N/A	17
PF3D7_0605100	KH domain-containing protein, putative	KH1	17
PF3D7_0309500	asparagine synthetase [glutamine-hydrolyzing], putative	AS	17
PF3D7_0312300	26S proteasome regulatory subunit RPN12, putative	RPN12	17
PF3D7_0316600	formate-nitrite transporter	FNT	17
PF3D7_0213100	protein SIS1	SIS1	17
PF3D7_0608800	ornithine aminotransferase	OAT	17
PF3D7_0513600	deoxyribodipyrimidine photo-lyase, putative	N/A	17
PF3D7_0921900	conserved Plasmodium protein, unknown function	N/A	17
PF3D7_1325100	phosphoribosylpyrophosphate synthetase	N/A	17
PF3D7_1144000	40S ribosomal protein S21	RPS21	17
PF3D7_1127600	CRAL/TRIO domain-containing protein, putative	N/A	17
PF3D7_1103700	casein kinase II beta chain	CK2beta1	17
PF3D7_1426100	transcription factor BTF3, putative	BTF3	17
PF3D7_1412800	glycylpeptide N-tetradecanoyltransferase	NMT	16
PF3D7_0624600	ISWI chromatin-remodeling complex ATPase	ISWI	16
PF3D7_0317000	proteasome subunit alpha type-3, putative	N/A	16
PF3D7_0934500	V-type proton ATPase subunit E, putative	N/A	16
PF3D7_1234800	splicing factor 3B subunit 3, putative	SF3B3	16
PF3D7_1210600	kelch protein, putative	N/A	16
PF3D7_0813600	translation initiation factor SUI1, putative	N/A	16
PF3D7_0726500	ubiquitin carboxyl-terminal hydrolase, putative	N/A	16
PF3D7_1353800	proteasome subunit alpha type-4, putative	N/A	16
PF3D7_1308300	40S ribosomal protein S27	RPS27	16
PF3D7_1127000	protein phosphatase, putative	N/A	16
PF3D7_1027300	peroxiredoxin	nPrx	16
PF3D7_1022400	serine/arginine-rich splicing factor 4	SRSF4	16
PF3D7_1011400	proteasome subunit beta type-5	N/A	16
PF3D7_1470900	proteasome subunit beta type-2, putative	N/A	16
PF3D7_1407100	rRNA 2'-O-methyltransferase fibrillarin, putative	NOP1	16
PF3D7_0217500	calcium-dependent protein kinase 1	CDPK1	15
PF3D7_0619500	acyl-CoA synthetase	ACS12	15
PF3D7_0415000	arsenical pump-driving ATPase, putative	N/A	15
PF3D7_0932800	importin alpha re-exporter, putative	CSE1	15
PF3D7_0912900	26S proteasome regulatory subunit RPN8, putative	RPN8	15
PF3D7_0812100	proteasome activator complex subunit 4, putative	N/A	15
PF3D7_1353900	proteasome subunit alpha type-7, putative	N/A	15
PF3D7_1309100	60S ribosomal protein L24, putative	N/A	15
PF3D7_1022600	kelch protein K10	Kelch10	15
PF3D7_1006700	conserved Plasmodium protein, unknown function	N/A	15
PF3D7_1450100	signal recognition particle subunit SRP54	SRP54	15
PF3D7_1409800	CUGBP Elav-like family member 2, putative	CELF2	15
PF3D7_1409600	histidine phosphatase, putative	N/A	15
PF3D7_1326300	RNA-binding protein, putative	N/A	14
PF3D7_0310500	ATP-dependent RNA helicase DHX57, putative	DHX57	14
PF3D7_0312800	60S ribosomal protein L26, putative	N/A	14
PF3D7_1206800	conserved Plasmodium protein, unknown function	N/A	14
PF3D7_1205600	tetratricopeptide repeat protein, putative	N/A	14
PF3D7_0801800	mannose-6-phosphate isomerase, putative	N/A	14
PF3D7_1110400	RNA-binding protein, putative	N/A	14
PF3D7_1108600	endoplasmic reticulum-resident calcium binding protein	ERC	14
PF3D7_1022700	phospholipid scramblase	PLSCR	14
PF3D7_1439100	DEAD/DEAH box helicase, putative	N/A	14
PF3D7_1213900	W2 domain-containing protein, putative	N/A	13
PF3D7_0626000	conserved Plasmodium protein, unknown function	N/A	13
PF3D7_0320900	histone H2A.Z	H2A.Z	13
PF3D7_0103200	nucleoside transporter 4	NT4	13
PF3D7_0907700	proteasome activator 28	PA28	13
PF3D7_0512700	orotate phosphoribosyltransferase	OPRT	13
PF3D7_1235600	serine hydroxymethyltransferase	SHMT	13
PF3D7_0802200	1-cys peroxiredoxin	1-CysPxn	13
PF3D7_0705500	inositol-phosphate phosphatase, putative	N/A	13
PF3D7_1342400	casein kinase II beta chain	CK2beta2	13
PF3D7_1316600	choline-phosphate cytidylyltransferase	CCT	13
PF3D7_0422500	pre-mRNA-splicing helicase BRR2, putative	BRR2	13
PF3D7_1142600	60S ribosomal protein L35ae, putative	N/A	13
PF3D7_1139800	conserved Plasmodium protein, unknown function	N/A	13
PF3D7_1132800	aquaglyceroporin	AQP	13
PF3D7_1118500	nucleolar protein 56, putative	NOP56	13
PF3D7_1104000	phenylalanine--tRNA ligase beta subunit	N/A	13
PF3D7_1417500	H/ACA ribonucleoprotein complex subunit 4, putative	CBF5	13
PF3D7_1414000	26S proteasome regulatory subunit RPN13, putative	RPN13	13
PF3D7_1409400	conserved protein, unknown function	N/A	13
PF3D7_0519700	FoP domain-containing protein, putative	N/A	12
PF3D7_1360900	RNA-binding protein, putative	N/A	12
PF3D7_0315100	eukaryotic translation initiation factor 4E	eIF4E	12
PF3D7_0319600	elongation factor 1-delta, putative	EF-1delta	12
PF3D7_0521700	ATP-dependent RNA helicase DDX1, putative	DDX1	12
PF3D7_0509400	RNA polymerase I	RNAPI	12
PF3D7_0503300	serine/arginine-rich splicing factor 12	SRSF12	12
PF3D7_1215900	serpentine receptor 10	SR10	12
PF3D7_1211700	DNA replication licensing factor MCM5, putative	MCM5	12
PF3D7_0807900	tyrosine--tRNA ligase	TyrRS	12
PF3D7_1347700	ethanolamine-phosphate cytidylyltransferase	ECT	12
PF3D7_1346300	DNA/RNA-binding protein Alba 2	ALBA2	12
PF3D7_1321300	conserved Plasmodium membrane protein, unknown function	N/A	12
PF3D7_1120100	phosphoglycerate mutase, putative	PGM1	12
PF3D7_1107300	polyadenylate-binding protein-interacting protein 1, putative	PAIP1	12
PF3D7_1105800	conserved Apicomplexan protein, unknown function	N/A	12
PF3D7_1421100	conserved Plasmodium protein, unknown function	N/A	12
PF3D7_1412700	AAA family ATPase, putative	N/A	12
PF3D7_1315400	zinc finger (CCCH type) protein, putative	N/A	11
PF3D7_0826500	ubiquitin conjugation factor E4 B, putative	UBE4B	11
PF3D7_0922600	glutamine synthetase, putative	N/A	11
PF3D7_1369400	conserved Plasmodium protein, unknown function	N/A	11
PF3D7_0507800	conserved protein, unknown function	N/A	11
PF3D7_0507600	protein CAF40, putative	CAF40	11
PF3D7_1243600	translation initiation factor SUI1, putative	N/A	11
PF3D7_1201500	GPN-loop GTPase, putative	N/A	11
PF3D7_1304100	DNA ligase I	LigI	11
PF3D7_0422700	eukaryotic initiation factor 4A-III, putative	EIF4A3	11
PF3D7_1146000	ribosome assembly protein 4, putative	RSA4	11
PF3D7_1142700	methyltransferase, putative	N/A	11
PF3D7_1142400	coproporphyrinogen-III oxidase	CPO	11
PF3D7_1129400	rRNA (cytosine-C(5))-methyltransferase, putative	NOP2	11
PF3D7_1128200	multiprotein-bridging factor 1, putative	MBF1	11
PF3D7_1468100	MORC family protein	MORC	11
PF3D7_1444300	1-acyl-sn-glycerol-3-phosphate acyltransferase, putative	LPAAT	11
PF3D7_1417200	NOT family protein, putative	N/A	11
PF3D7_1405600	ribonucleoside-diphosphate reductase small chain, putative	RNR	11
PF3D7_1363100	conserved Plasmodium protein, unknown function	N/A	10
PF3D7_0113200	Plasmodium exported protein, unknown function	N/A	10
PF3D7_0813300	NPL domain-containing protein, putative	N/A	10
PF3D7_0615600	zinc finger protein, putative	N/A	10
PF3D7_0621900	signal recognition particle subunit SRP68, putative	SRP68	10
PF3D7_0627500	protein DJ-1	DJ1	10
PF3D7_0630600	deubiquitinating enzyme MINDY, putative	N/A	10
PF3D7_0306200	activator of Hsp90 ATPase	AHA1	10
PF3D7_1017000	DNA polymerase delta catalytic subunit	N/A	10
PF3D7_0920800	inosine-5'-monophosphate dehydrogenase	IMPDH	10
PF3D7_1206700	eukaryotic translation initiation factor 5, putative	EIF5	10
PF3D7_1205900	conserved protein, unknown function	N/A	10
PF3D7_0806500	DnaJ protein, putative	N/A	10
PF3D7_0730400	IMP1-like protein, putative	IMP2	10
PF3D7_1367600	ribosome biogenesis protein MRT4, putative	N/A	10
PF3D7_1358500	zinc finger protein, putative	N/A	10
PF3D7_1356300	ubiquitin-conjugating enzyme E2, putative	N/A	10
PF3D7_1355500	serine/threonine protein phosphatase 5	PP5	10
PF3D7_1321700	splicing factor 1	SF1	10
PF3D7_1310800	tetratricopeptide repeat protein, putative	N/A	10
PF3D7_1306600	V-type proton ATPase subunit H, putative	N/A	10
PF3D7_1004200	WD repeat-containing protein, putative	N/A	10
PF3D7_1474000	conserved Plasmodium protein, unknown function	N/A	10
PF3D7_1461300	40S ribosomal protein S28e, putative	N/A	10
PF3D7_1459600	conserved Plasmodium protein, unknown function	N/A	10
PF3D7_1439000	copper transporter	CTR1	10
PF3D7_1433500	DNA topoisomerase 2	TOP2	10
PF3D7_1427900	leucine-rich repeat protein	N/A	9
PF3D7_0518300	proteasome subunit beta type-1, putative	N/A	9
PF3D7_1334200	chaperone binding protein, putative	N/A	9
PF3D7_1326400	translation initiation factor eIF-2B subunit gamma, putative	N/A	9
PF3D7_0111800	eukaryotic translation initiation factor 4E, putative	N/A	9
PF3D7_0707200	conserved Plasmodium protein, unknown function	N/A	9
PF3D7_0829100	coiled-coil domain-containing protein 124, putative	CCDC124	9
PF3D7_0929200	RNA-binding protein, putative	N/A	9
PF3D7_0606800	VFT protein	VFT1	9
PF3D7_0610400	histone H3	H3	9
PF3D7_1232100	60 kDa chaperonin	CPN60	9
PF3D7_0111500	UMP-CMP kinase, putative	N/A	9
PF3D7_0914200	phospholipid or glycerol acyltransferase, putative	N/A	9
PF3D7_0528800	nuclear GTP-binding protein, putative	N/A	9
PF3D7_1238600	sphingomyelin phosphodiesterase	NSM	9
PF3D7_1237700	conserved protein, unknown function	N/A	9
PF3D7_1223400	phospholipid-transporting ATPase, putative	N/A	9
PF3D7_0724200	type 2A phosphatase-associated protein 42, putative	TAP42	9
PF3D7_0717500	calcium-dependent protein kinase 4	CDPK4	9
PF3D7_0710600	60S ribosomal protein L34	RPL34	9
PF3D7_1134700	DNA-directed RNA polymerase I subunit RPA2, putative	RPA2	9
PF3D7_1119300	splicing factor U2AF small subunit, putative	U2AF1	9
PF3D7_1104300	conserved Plasmodium protein, unknown function	N/A	9
PF3D7_1454700	6-phosphogluconate dehydrogenase, decarboxylating	6PGD	9
PF3D7_0409300	methyltransferase, putative	N/A	9
PF3D7_1021400	endomembrane protein 70, putative	N/A	8
PF3D7_0322400	regulator of initiation factor 2 (eIF2)	N/A	8
PF3D7_0713700	conserved Plasmodium protein, unknown function	N/A	8
PF3D7_0901800	Plasmodium exported protein, unknown function	N/A	8
PF3D7_1344100	TLD domain-containing protein, putative	N/A	8
PF3D7_0606600	conserved Plasmodium protein, unknown function	N/A	8
PF3D7_0606900	glutaredoxin-like protein	GLP2	8
PF3D7_0629800	cullin-2, putative	N/A	8
PF3D7_1032800	leucine-rich repeat protein	LRR1	8
PF3D7_0318200	DNA-directed RNA polymerase II subunit RPB1	RPB1	8
PF3D7_0213500	tetratricopeptide repeat protein, putative	N/A	8
PF3D7_0215700	DNA-directed RNA polymerase II subunit RPB2, putative	RPB2	8
PF3D7_0405700	lysine decarboxylase, putative	N/A	8
PF3D7_0108000	proteasome subunit beta type-3, putative	N/A	8
PF3D7_0104800	novel putative transporter 1, putative	NPT1	8
PF3D7_0102900	aspartate--tRNA ligase	N/A	8
PF3D7_0921000	ubiquitin-conjugating enzyme E2, putative	N/A	8
PF3D7_0913600	conserved Plasmodium protein, unknown function	N/A	8
PF3D7_0503800	60S ribosomal protein L31	RPL31	8
PF3D7_0821600	polyribonucleotide 5'-hydroxyl-kinase Clp1, putative	CLP1	8
PF3D7_0823200	RNA-binding protein, putative	N/A	8
PF3D7_0727900	conserved Plasmodium protein, unknown function	N/A	8
PF3D7_0719000	conserved protein, unknown function	N/A	8
PF3D7_1352500	thioredoxin-related protein, putative	N/A	8
PF3D7_1332600	DNA-(apurinic or apyrimidinic site) lyase 1	APN1	8
PF3D7_1315500	conserved protein, unknown function	N/A	8
PF3D7_1136400	signal recognition particle subunit SRP72, putative	SRP72	8
PF3D7_1123900	13 kDa ribonucleoprotein-associated protein, putative	SNU13	8
PF3D7_1107200	conserved protein, unknown function	N/A	8
PF3D7_1029600	adenosine deaminase	ADA	8
PF3D7_1029400	LEM3/CDC50 family protein, putative	CDC50C	8
PF3D7_1473200	DnaJ protein, putative	N/A	8
PF3D7_1462100	conserved Plasmodium protein, unknown function	N/A	8
PF3D7_1429400	rRNA (adenosine-2'-O-)-methyltransferase, putative	N/A	8
PF3D7_1420600	pantothenate kinase 1	PANK1	8
PF3D7_1410300	WD repeat-containing protein, putative	N/A	8
PF3D7_1432700	protein-L-isoaspartate(D-aspartate) O-methyltransferase, putative	N/A	7
PF3D7_0706400	60S ribosomal protein L37	RPL37	7
PF3D7_0922800	conserved Plasmodium protein, unknown function	N/A	7
PF3D7_0609000	nucleoporin NUP637, putative	NUP637	7
PF3D7_0617800	histone H2A	H2A	7
PF3D7_1460300	60S ribosomal protein L29, putative	RPL29	7
PF3D7_0308600	pre-mRNA-processing factor 19, putative	PRPF19	7
PF3D7_0313000	conserved Plasmodium protein, unknown function	N/A	7
PF3D7_0934800	cAMP-dependent protein kinase catalytic subunit	PKAc	7
PF3D7_0413700	lysine decarboxylase-like protein, putative	N/A	7
PF3D7_0923900	polyadenylate-binding protein 2, putative	PABP2	7
PF3D7_0909400	exoribonuclease, putative	N/A	7
PF3D7_0908600	ribosomal RNA methyltransferase, putative	N/A	7
PF3D7_0523400	DnaJ protein, putative	N/A	7
PF3D7_1244800	translation machinery-associated protein 46, putative	N/A	7
PF3D7_1213700	DNA-directed RNA polymerases I, II, and III subunit RPABC3, putative	RPB8	7
PF3D7_1309500	H/ACA ribonucleoprotein complex subunit 1, putative	GAR1	7
PF3D7_0821400	conserved Plasmodium protein, unknown function	N/A	7
PF3D7_0826100	HECT-like E3 ubiquitin ligase, putative	HEUL	7
PF3D7_1360100	RNA-binding protein, putative	RRM1	7
PF3D7_1355900	RWD domain-containing protein, putative	N/A	7
PF3D7_1144500	SUMO-activating enzyme subunit 1	AOS1	7
PF3D7_1140100	V-type proton ATPase subunit F, putative	N/A	7
PF3D7_1139900	ER membrane protein complex subunit 8, putative	EMC8	7
PF3D7_1138500	protein phosphatase PPM2	PPM2	7
PF3D7_1129000	spermidine synthase	SpdSyn	7
PF3D7_1119400	ubiquitin-protein ligase, putative	N/A	7
PF3D7_1026000	conserved Plasmodium protein, unknown function	N/A	7
PF3D7_1015200	cysteine--tRNA ligase	CysRS	7
PF3D7_1447800	calponin homology domain-containing protein, putative	N/A	7
PF3D7_1434500	dynein-related AAA-type ATPase, putative	N/A	7
PF3D7_1410200	CTP synthase	CTPS	7
PF3D7_1403900	serine/threonine protein phosphatase CPPED1, putative	CPPED1	7
PF3D7_1438700	DNA primase small subunit	N/A	6
PF3D7_1328500	alpha/beta-hydrolase, putative	N/A	6
PF3D7_1340600	RNA lariat debranching enzyme, putative	DBR1	6
PF3D7_1368900	conserved protein, unknown function	N/A	6
PF3D7_0406500	NYN domain-containing protein, putative	N/A	6
PF3D7_0822800	U5 small nuclear ribonucleoprotein 40 kDa protein, putative	SNRNP40	6
PF3D7_0823100	RWD domain-containing protein, putative	N/A	6
PF3D7_0931400	PUB domain-containing protein, putative	N/A	6
PF3D7_1359000	conserved Plasmodium protein, unknown function	N/A	6
PF3D7_1362700	conserved Plasmodium protein, unknown function	N/A	6
PF3D7_0602200	MYND-type zinc finger protein, putative	N/A	6
PF3D7_0206200	pantothenate transporter	PAT	6
PF3D7_0218000	replication factor C subunit 2, putative	RFC2	6
PF3D7_0304400	60S ribosomal protein L44	RPL44	6
PF3D7_0305700	ubiquitin-conjugating enzyme E2, putative	N/A	6
PF3D7_0314700	RING finger protein RNF1	RNF1	6
PF3D7_0928900	guanylate kinase	GK	6
PF3D7_0917600	pre-mRNA-splicing factor ATP-dependent RNA helicase PRP43, putative	PRP43	6
PF3D7_0906500	arginase	N/A	6
PF3D7_0507700	nuclear protein localization protein 4, putative	NPL4	6
PF3D7_1248500	bax inhibitor 1, putative	N/A	6
PF3D7_1226400	regulator of MON1-CCZ1 complex, putative	N/A	6
PF3D7_1216300	signal recognition particle subunit SRP19	SRP19	6
PF3D7_1205500	zinc finger protein, putative	N/A	6
PF3D7_0828500	translation initiation factor eIF-2B subunit alpha, putative	N/A	6
PF3D7_0729300	60S ribosomal export protein NMD3, putative	NMD3	6
PF3D7_0707700	E3 ubiquitin-protein ligase, putative	N/A	6
PF3D7_0704400	phosphoinositide-binding protein, putative	N/A	6
PF3D7_1364800	DNA-directed RNA polymerases I, II, and III subunit RPABC1, putative	RPB5	6
PF3D7_1347200	nucleoside transporter 1	NT1	6
PF3D7_1332800	eukaryotic translation initiation factor 6, putative	N/A	6
PF3D7_1143300	DNA-directed RNA polymerases I and III subunit RPAC1, putative	RPC40	6
PF3D7_1135100	protein phosphatase PPM8, putative	PPM8	6
PF3D7_1133800	RNA (uracil-5-)methyltransferase, putative	N/A	6
PF3D7_1126900	small nuclear ribonucleoprotein F, putative	SNRPF	6
PF3D7_1126500	WD repeat-containing protein, putative	N/A	6
PF3D7_1115800	conserved Plasmodium protein, unknown function	N/A	6
PF3D7_1112500	RNA transcription, translation and transport factor protein, putative	N/A	6
PF3D7_1474900	trailer hitch homolog, putative	CITH	6
PF3D7_1469300	pre-rRNA-processing protein PNO1, putative	PNO1	6
PF3D7_1468900	zinc finger protein, putative	N/A	6
PF3D7_1438100	translocation protein SEC62, putative	SEC62	6
PF3D7_1423000	nucleolar GTP-binding protein 2, putative	NOG2	6
PF3D7_1420400	glycine--tRNA ligase	GlyRS	6
PF3D7_1414800	small nuclear ribonucleoprotein-associated protein B, putative	SMB1	6
PF3D7_1412300	nuclear transport factor 2, putative	NTF2	6
PF3D7_1405800	ribosome biogenesis protein BOP1, putative	BOP1	6
PF3D7_1401800	choline kinase	CK	6
PF3D7_1419300	glutathione S-transferase	GST	5
PF3D7_1434200	calmodulin	CAM	5
PF3D7_1357700	U3 small nucleolar RNA-associated protein 21, putative	UTP21	5
PF3D7_0417500	memo-like protein	N/A	5
PF3D7_0705700	40S ribosomal protein S29, putative	N/A	5
PF3D7_0729000	signal recognition particle subunit SRP9	SRP9	5
PF3D7_0805700	serine/threonine protein kinase, FIKK family	FIKK8	5
PF3D7_0811300	CCR4-associated factor 1	CAF1	5
PF3D7_0711000	AAA family ATPase, CDC48 subfamily	CDC48	5
PF3D7_0917500	conserved protein, unknown function	N/A	5
PF3D7_0913000	conserved protein, unknown function	N/A	5
PF3D7_0516700	ubiquitin carboxyl-terminal hydrolase 2, putative	N/A	5
PF3D7_0508300	triose phosphate transporter	TPT	5
PF3D7_0506800	transcription factor 25, putative	TCF25	5
PF3D7_1249100	conserved protein, unknown function	N/A	5
PF3D7_1245300	NEDD8-conjugating enzyme UBC12, putative	UBC12	5
PF3D7_1226300	haloacid dehalogenase-like hydrolase, putative	HAD2	5
PF3D7_1209200	U6 snRNA-associated Sm-like protein LSm7, putative	LSM7	5
PF3D7_1203900	ubiquitin-conjugating enzyme E2	UBC	5
PF3D7_0810800	hydroxymethyldihydropterin pyrophosphokinase-dihydropteroate synthase	PPPK-DHPS	5
PF3D7_0823800	DnaJ protein, putative	N/A	5
PF3D7_0725300	conserved protein, unknown function	N/A	5
PF3D7_0721800	conserved Plasmodium protein, unknown function	N/A	5
PF3D7_0716000	RNA-binding protein, putative	N/A	5
PF3D7_0714500	transcription elongation factor s-II, putative	N/A	5
PF3D7_1356100	conserved Plasmodium protein, unknown function	N/A	5
PF3D7_1352700	intron-binding protein aquarius, putative	AQR	5
PF3D7_1340900	sodium-dependent phosphate transporter	PiT	5
PF3D7_1134200	conserved Plasmodium protein, unknown function	N/A	5
PF3D7_1134100	protein disulfide-isomerase, putative	PDI-11	5
PF3D7_1125500	small nuclear ribonucleoprotein Sm D1, putative	SNRPD1	5
PF3D7_1120400	alpha/beta hydrolase fold domain containing protein, putative	N/A	5
PF3D7_1012900	autophagy-related protein 18	ATG18	5
PF3D7_1003300	N-terminal acetyltransferase A complex catalytic subunit ARD1, putative	ARD1	5
PF3D7_1471400	diacylglycerol kinase, putative	N/A	5
PF3D7_1469200	shewanella-like protein phosphatase 1, putative	SHLP1	5
PF3D7_1466700	60S ribosome subunit biogenesis protein NIP7, putative	NIP7	5
PF3D7_1463200	replication factor C subunit 3, putative	RFC3	5
PF3D7_1459400	conserved protein, unknown function	N/A	5
PF3D7_1432100	voltage-dependent anion-selective channel protein, putative	N/A	5
PF3D7_1420200	myosin-specific chaperone UNC, putative	UNC	5
PF3D7_1415000	uracil-DNA glycosylase	UDG	5
PF3D7_1410700	conserved protein, unknown function	N/A	5
PF3D7_1107700	pescadillo homolog	PES	4
PF3D7_1202600	nuclear export mediator factor NEMF, putative	NEMF	4
PF3D7_1369500	conserved protein, unknown function	N/A	4
PF3D7_0321400	pseudo protein kinase 1, putative	pPK1	4
PF3D7_0811400	conserved protein, unknown function	N/A	4
PF3D7_0819900	U6 snRNA-associated Sm-like protein LSm3, putative	LSM3	4
PF3D7_1354600	60S ribosomal protein L7-2, putative	N/A	4
PF3D7_0602100	ATP-dependent RNA helicase MTR4	MTR4	4
PF3D7_0608900	conserved Plasmodium protein, unknown function	N/A	4
PF3D7_0619000	FPL domain-containing protein, putative	N/A	4
PF3D7_0302100	serine/threonine protein kinase	SRPK1	4
PF3D7_0309300	N2227-like protein, putative	N/A	4
PF3D7_0315400	conserved Plasmodium protein, unknown function	N/A	4
PF3D7_0931800	proteasome subunit beta type-6, putative	N/A	4
PF3D7_0110600	phosphatidylinositol-4-phosphate 5-kinase	PIP5K	4
PF3D7_0109400	tubulin-specific chaperone a, putative	N/A	4
PF3D7_0106400	pre-rRNA-processing protein TSR2, putative	N/A	4
PF3D7_0931000	elongation factor Tu, putative	N/A	4
PF3D7_0923000	DNA-directed RNA polymerase II subunit RPB3, putative	RPB3	4
PF3D7_0916700	RNA-binding protein musashi, putative	HoMu	4
PF3D7_0527100	ubiquitin-conjugating enzyme E2 N, putative	UBC13	4
PF3D7_0520200	mediator of RNA polymerase II transcription subunit 17, putative	MED17	4
PF3D7_0519200	V-type proton ATPase 16 kDa proteolipid subunit	N/A	4
PF3D7_0511000	translationally-controlled tumor protein homolog	TCTP	4
PF3D7_1231800	asparagine-rich protein, putative	N/A	4
PF3D7_1224000	GTP cyclohydrolase 1	GCH1	4
PF3D7_1218200	symplekin domain-containing protein, putative	N/A	4
PF3D7_1213600	dynein light chain 1, putative	DLC8	4
PF3D7_1203200	signal recognition particle subunit SRP14	SRP14	4
PF3D7_1328100	proteasome subunit beta type-7, putative	N/A	4
PF3D7_0722100	protein pelota homolog, putative	PELO	4
PF3D7_1317000	U4/U6.U5 tri-snRNP-associated protein 2, putative	USP39	4
PF3D7_0720700	phosphoinositide-binding protein, putative	N/A	4
PF3D7_1330800	RNA-binding protein, putative	N/A	4
PF3D7_1330400	ER lumen protein retaining receptor 1, putative	N/A	4
PF3D7_1323200	V-type proton ATPase subunit G, putative	N/A	4
PF3D7_1315700	tRNA (adenine(58)-N(1))-methyltransferase catalytic subunit TRM61	GCD14	4
PF3D7_1132000	ubiquitin-like protein, putative	N/A	4
PF3D7_1123100	calcium-dependent protein kinase 7	CDPK7	4
PF3D7_1122700	conserved Plasmodium protein, unknown function	N/A	4
PF3D7_1116500	folate transporter 2	FT2	4
PF3D7_1113100	protein tyrosine phosphatase	PRL	4
PF3D7_1111900	Josephin domain-containing protein, putative	N/A	4
PF3D7_1028400	ribosome biogenesis protein RPF2, putative	N/A	4
PF3D7_1013900	translation initiation factor eIF-2B subunit delta, putative	N/A	4
PF3D7_1010300	succinate dehydrogenase subunit 4, putative	SDH4	4
PF3D7_1004400	RNA-binding protein, putative	N/A	4
PF3D7_1463500	fam-a protein	N/A	4
PF3D7_1461400	MORN repeat protein, putative	N/A	4
PF3D7_1454200	conserved Plasmodium protein, unknown function	N/A	4
PF3D7_1445200	ATP-dependent RNA helicase MAK5, putative	MAK5	4
PF3D7_1438500	cleavage and polyadenylation specificity factor subunit 3, putative	CPSF3	4
PF3D7_1426800	conserved Plasmodium protein, unknown function	N/A	4
PF3D7_1409300	DNA damage-inducible protein 1, putative	DDI1	4
PF3D7_0412200	conserved Plasmodium protein, unknown function	N/A	4
PF3D7_0409800	zinc finger protein, putative	N/A	4
PF3D7_1116200	pyridoxine biosynthesis protein PDX2	PDX2	3
PF3D7_1230900	serine/threonine protein kinase RIO1, putative	RIO1	3
PF3D7_0518500	ATP-dependent RNA helicase DDX23, putative	DDX23	3
PF3D7_0615900	protein phosphatase, putative	N/A	3
PF3D7_1320300	conserved protein, unknown function	N/A	3
PF3D7_1333800	Voldacs domain-containing protein, putative	N/A	3
PF3D7_0717100	CRAL/TRIO domain-containing protein, putative	N/A	3
PF3D7_0907000	conserved Plasmodium protein, unknown function	N/A	3
PF3D7_0914300	met-10+ like protein, putative	N/A	3
PF3D7_0926400	monocarboxylate transporter, putative	N/A	3
PF3D7_1315200	heptatricopeptide repeat-containing protein, putative	N/A	3
PF3D7_0617300	conserved Plasmodium protein, unknown function	N/A	3
PF3D7_0629400	polyadenylate-binding protein 3, putative	PABP3	3
PF3D7_0630500	ribosome biogenesis protein YTM1, putative	YTM1	3
PF3D7_0317800	26S proteasome non-ATPase regulatory subunit 9, putative	N/A	3
PF3D7_0217900	thioesterase/thiol ester dehydrase-isomerase, putative	N/A	3
PF3D7_0218500	small nuclear ribonucleoprotein Sm D2, putative	SNRPD2	3
PF3D7_0305600	DNA-(apurinic or apyrimidinic site) endonuclease	APE1	3
PF3D7_0321500	peptidase, putative	N/A	3
PF3D7_0323000	translation machinery-associated protein 7, putative	TMA7	3
PF3D7_0322000	peptidyl-prolyl cis-trans isomerase	CYP19A	3
PF3D7_0817500	histidine triad nucleotide-binding protein 1	HINT1	3
PF3D7_0420100	serine/threonine protein kinase RIO2	RIO2	3
PF3D7_0416500	repressor of RNA polymerase III transcription MAF1	MAF1	3
PF3D7_0415300	cdc2-related protein kinase 3	CRK3	3
PF3D7_0109800	phenylalanine--tRNA ligase alpha subunit	cPheRS	3
PF3D7_0106700	small ribosomal subunit assembling AARP2 protein	AARP2	3
PF3D7_0104100	protein E140, putative	N/A	3
PF3D7_0928200	conserved Plasmodium protein, unknown function	N/A	3
PF3D7_0924700	splicing factor 3A subunit 3, putative	SF3A3	3
PF3D7_0918900	gamma-glutamylcysteine synthetase	gammaGCS	3
PF3D7_0904400	signal peptidase complex subunit 3, putative	SPC3	3
PF3D7_0529000	conserved Plasmodium protein, unknown function	N/A	3
PF3D7_0520300	U6 snRNA-associated Sm-like protein LSm2, putative	LSM2	3
PF3D7_0519000	histone RNA hairpin-binding protein, putative	SLBP	3
PF3D7_0517400	FACT complex subunit SPT16, putative	FACT-L	3
PF3D7_0515300	phosphatidylinositol 3-kinase	PI3K	3
PF3D7_0512200	glutathione synthetase	GS	3
PF3D7_0506100	60S ribosomal subunit protein L24, putative	N/A	3
PF3D7_1252600	esterase, putative	N/A	3
PF3D7_1251200	coronin	N/A	3
PF3D7_1249800	THO complex subunit 2, putative	THO2	3
PF3D7_1237000	SUMO-activating enzyme subunit 2	UBA2	3
PF3D7_1212000	glutathione peroxidase-like thioredoxin peroxidase	TPx(Gl)	3
PF3D7_1203500	threonylcarbamoyl-AMP synthase, putative	SUA5	3
PF3D7_0707900	ribosomal protein S8e, putative	N/A	3
PF3D7_1359400	CUGBP Elav-like family member 1	CELF1	3
PF3D7_1340300	nucleolar complex protein 2, putative	N/A	3
PF3D7_1336400	RanBPM and CLTH-like protein, putative	N/A	3
PF3D7_1329000	DNA-directed RNA polymerase III subunit RPC1, putative	N/A	3
PF3D7_1325200	lactate dehydrogenase, putative	N/A	3
PF3D7_1313000	ubiquitin-like protein Nedd8	NEDD8	3
PF3D7_1307700	TOM1-like protein, putative	N/A	3
PF3D7_1307000	exosome complex component RRP40, putative	RRP40	3
PF3D7_1143600	conserved Plasmodium protein, unknown function	N/A	3
PF3D7_1141700	OTU domain-containing protein, putative	N/A	3
PF3D7_1122400	conserved Plasmodium protein, unknown function	N/A	3
PF3D7_1033400	haloacid dehalogenase-like hydrolase	HAD1	3
PF3D7_1021500	ATP-dependent RNA helicase ROK1, putative	ROK1	3
PF3D7_1019000	eukaryotic translation initiation factor subunit eIF2A, putative	N/A	3
PF3D7_1018600	tRNA wybutosine-synthesizing protein, putative	N/A	3
PF3D7_1015800	ribonucleoside-diphosphate reductase small chain, putative	N/A	3
PF3D7_1013100	U3 small nucleolar RNA-associated protein 13, putative	UTP13	3
PF3D7_1004300	E3 ubiquitin-protein ligase, putative	N/A	3
PF3D7_1437500	conserved Plasmodium membrane protein, unknown function	N/A	3
PF3D7_1475400	cysteine repeat modular protein 4	CRMP4	3
PF3D7_1463300	DNA polymerase alpha subunit B, putative	N/A	3
PF3D7_1458400	aminodeoxychorismate lyase	ADCL	3
PF3D7_1453000	conserved Plasmodium protein, unknown function	N/A	3
PF3D7_1451000	conserved Plasmodium protein, unknown function	N/A	3
PF3D7_1430300	acid phosphatase, putative	N/A	3
PF3D7_1427300	conserved Plasmodium protein, unknown function	N/A	3
PF3D7_1418000	ubiquitin fusion degradation protein 1, putative	UFD1	3
PF3D7_1415400	Btz domain-containing protein, putative	N/A	3
PF3D7_1333400	AMMECR1 domain-containing protein, putative	N/A	3
PF3D7_0210200	conserved Plasmodium protein, unknown function	N/A	2
PF3D7_1446900	glutaminyl-peptide cyclotransferase, putative	N/A	2
PF3D7_1371800	Plasmodium exported protein, unknown function	N/A	2
PF3D7_1337400	zinc finger protein, putative	N/A	2
PF3D7_1360400	conserved Plasmodium protein, unknown function	N/A	2
PF3D7_1343300	CDT1-like protein, putative	N/A	2
PF3D7_1349500	conserved Plasmodium protein, unknown function	N/A	2
PF3D7_0416900	conserved Plasmodium protein, unknown function	N/A	2
PF3D7_0505900	mediator of RNA polymerase II transcription subunit 11, putative	MED11	2
PF3D7_0806000	AAA family ATPase, putative	N/A	2
PF3D7_0808000	conserved Plasmodium protein, unknown function	N/A	2
PF3D7_0818700	DNA helicase, putative	N/A	2
PF3D7_0909800	small nuclear ribonucleoprotein Sm D3, putative	SNRPD3	2
PF3D7_0910900	DNA primase large subunit, putative	N/A	2
PF3D7_1320900	RNA-binding protein, putative	N/A	2
PF3D7_1344200	endoplasmic reticulum chaperone GRP170	GRP170	2
PF3D7_1369700	U2 small nuclear ribonucleoprotein A', putative	SNRPA1	2
PF3D7_0615400	ribonuclease, putative	N/A	2
PF3D7_0623900	ribonuclease H2 subunit A, putative	N/A	2
PF3D7_0627100	ankyrin-repeat protein, putative	N/A	2
PF3D7_0218200	SUZ domain-containing protein, putative	N/A	2
PF3D7_0316700	protein YOP1, putative	YOP1	2
PF3D7_0207700	serine repeat antigen 4	SERA4	2
PF3D7_0209700	RING zinc finger protein, putative	N/A	2
PF3D7_0210900	conserved Plasmodium protein, unknown function	N/A	2
PF3D7_0212900	arginyl-tRNA--protein transferase	ATEL1	2
PF3D7_0419800	60S ribosomal protein L7ae/L30e, putative	N/A	2
PF3D7_0418700	RNA-binding protein NOB1, putative	N/A	2
PF3D7_0417200	bifunctional dihydrofolate reductase-thymidylate synthase	DHFR-TS	2
PF3D7_0404300	conserved Plasmodium protein, unknown function	N/A	2
PF3D7_0935600	gametocytogenesis-implicated protein	GIG	2
PF3D7_0919400	protein disulfide-isomerase PDI-Trans	PDI-Trans	2
PF3D7_0919100	DnaJ protein, putative	N/A	2
PF3D7_0912800	tRNA (adenine(58)-N(1))-methyltransferase non-catalytic subunit TRM6	GCD10	2
PF3D7_0906600	zinc finger protein, putative	N/A	2
PF3D7_0904600	ubiquitin specific protease, putative	N/A	2
PF3D7_0516400	phosducin-like protein 1, putative	PhLP1	2
PF3D7_0513200	CPSF domain-containing protein, putative	N/A	2
PF3D7_1250600	translation initiation factor eIF-2B subunit beta, putative	N/A	2
PF3D7_1248700	conserved protein, unknown function	N/A	2
PF3D7_1239000	HD superfamily phosphohydrolase protein, putative	N/A	2
PF3D7_1236300	conserved protein, unknown function	N/A	2
PF3D7_1236100	clustered-asparagine-rich protein	CARP	2
PF3D7_1227800	elongator complex protein 3, putative	ELP3	2
PF3D7_1213200	mediator of RNA polymerase II transcription subunit 18, putative	MED18	2
PF3D7_1208900	protein phosphatase PPM11, putative	PPM11	2
PF3D7_1206000	shewanella-like protein phosphatase 2	SHLP2	2
PF3D7_0802300	periodic tryptophan protein 2, putative	PWP2	2
PF3D7_0810500	protein phosphatase PPM7, putative	PPM7	2
PF3D7_0812600	ubiquitin-conjugating enzyme E2, putative	N/A	2
PF3D7_0812700	U1 small nuclear ribonucleoprotein C, putative	SNRPC	2
PF3D7_0815500	conserved Plasmodium protein, unknown function	N/A	2
PF3D7_0725400	conserved Plasmodium protein, unknown function	N/A	2
PF3D7_0721700	secreted ookinete protein, putative	PSOP1	2
PF3D7_0703000	conserved Plasmodium protein, unknown function	N/A	2
PF3D7_1354400	V-type proton ATPase 21 kDa proteolipid subunit, putative	N/A	2
PF3D7_1343700	kelch protein K13	Kelch13	2
PF3D7_1332900	isoleucine--tRNA ligase, putative	cyto-IRS	2
PF3D7_1329400	AMP deaminase	AMPD	2
PF3D7_1325400	CRWN-like protein, putative	N/A	2
PF3D7_1319300	tRNA (guanine(26)-N(2))-dimethyltransferase, putative	TRM1	2
PF3D7_1317900	nucleolar complex protein 4, putative	NOC4	2
PF3D7_1317700	conserved Plasmodium protein, unknown function	N/A	2
PF3D7_1312100	GYF domain-containing protein, putative	N/A	2
PF3D7_1310500	ER membrane protein complex subunit 7, putative	EMC7	2
PF3D7_1309800	homeobox domain-containing protein, putative	N/A	2
PF3D7_1309000	conserved protein, unknown function	N/A	2
PF3D7_1308900	mRNA-decapping enzyme 2, putative	DCP2	2
PF3D7_1306200	conserved protein, unknown function	N/A	2
PF3D7_1304900	DNA-directed RNA polymerase II subunit RPB11, putative	RPB11	2
PF3D7_1304400	PUB domain-containing protein, putative	N/A	2
PF3D7_1302500	AAA domain-containing protein, putative	N/A	2
PF3D7_1142100	conserved Plasmodium protein, unknown function	N/A	2
PF3D7_1125800	kelch domain-containing protein, putative	N/A	2
PF3D7_1117300	conserved protein, unknown function	N/A	2
PF3D7_1113400	ubiquitin domain-containing protein DSK2, putative	DSK2	2
PF3D7_1110200	pre-mRNA-processing factor 6, putative	PRPF6	2
PF3D7_1105300	conserved Plasmodium protein, unknown function	N/A	2
PF3D7_1038000	antigen UB05	N/A	2
PF3D7_1032100	mRNA-decapping enzyme subunit 1, putative	DCP1	2
PF3D7_1028700	merozoite TRAP-like protein	MTRAP	2
PF3D7_1021100	conserved Plasmodium protein, unknown function	N/A	2
PF3D7_1015600	heat shock protein 60	HSP60	2
PF3D7_1010900	conserved Plasmodium protein, unknown function	N/A	2
PF3D7_1004500	conserved Plasmodium protein, unknown function	N/A	2
PF3D7_1002900	conserved Plasmodium protein, unknown function	N/A	2
PF3D7_1476500	probable protein, unknown function	N/A	2
PF3D7_1465200	mediator of RNA polymerase II transcription subunit 4, putative	MED4	2
PF3D7_1464300	conserved Plasmodium protein, unknown function	N/A	2
PF3D7_1457000	signal peptide peptidase	SPP	2
PF3D7_1453700	HSP90 co-chaperone p23	P23	2
PF3D7_1450400	E3 ubiquitin-protein ligase ZNF598, putative	N/A	2
PF3D7_1448000	U3 small nucleolar RNA-associated protein 12, putative	UTP12	2
PF3D7_1443600	gamma-tubulin complex component, putative	N/A	2
PF3D7_1422400	nucleolar RNA-associated protein, putative	N/A	2
PF3D7_1421900	copper transporter, putative	CTR2	2
PF3D7_1419400	conserved Plasmodium membrane protein, unknown function	N/A	2
PF3D7_1415800	ribosomal RNA small subunit methyltransferase A1	KsgA1	2
PF3D7_1406200	transcription elongation factor SPT6, putative	SPT6	2
PF3D7_0320700	signal peptidase complex subunit 2	SPC25	2
PF3D7_0410300	protein phosphatase PPM1, putative	PPM1	2
