# Supplementary material for: Clathrins Are Involved in the Endocytosis of Host Cytosol in the Malaria Parasite
Source: Traffic. 2025 Dec 26;27(1):e70025. doi: 10.1111/tra.70025 (PMC12742282; doi:10.1111/tra.70025)
Supplement: Supplementary file 6 — Table S5: Primers used for GFP/APEX‐tag or TetR‐DOZI KD [file TRA-27-e70025-s006.xlsx]

## Sheet: Sheet1
Table S5. Primers used for GFP/APEX-tag or TetR-DOZI KD
Primer name	Sequence	Restriction sites	Purpose
F1	GAAGATCTCCGAATTAGGTATACTATATGC	BglII	CHC-GFP tag
R1	ATCCTAGGATGGGTATTGTTGTTGAACATG	AvrII	CHC-GFP tag
F2	CACCTAGGTCGGGCGGAAAGTCTTACCCAACTGTG	AvrII	CHC-APEX tag
R2	CCGCTCGAGTCATGCATAATCAGGTACGTCATAAGGATAGACGTCGGCATCAGCAAACCCAAGC	XhoI	CHC-APEX tag
F3	CGGGATCCGAGCGAATTGAAAGAGTTCGATG	BamHI	CLC-GFP tag
R3	CACCTAGGTGAACTTTCCTTTTGTATTAGTTTAAGG	AvrII	CLC-GFP tag
F4	CAGGATCCCGAACAATTCATATGTAGTTG	BamHI	AP-1γ-GFP tag
R4	CACCTAGGTAAATCATTAGGAAAATTTCC	AvrII	AP-1γ-GFP tag
F5	CCCTTTCCGGGCGCGCCTTAAGCCGAATTAGGTATACTATATGCAAAAT	BssHII	TetR-DOZI
R5	CATCTTTATAATCACCTGGTGTTATTTGTATAGTTCATCCATGCC	DraIII	TetR-DOZI
PfCHC-F	CGAATTAATGAACCTATTAGAAAACGG		Integration specific PCR
PfCLC-F	GTATTTACTGTGTAAGCAGTTGTG		Integration specific PCR
PfAP1 γ-F	GATGGGTTCTATACATACAAATAACC		Integration specific PCR
GFP-R	GTGCCCATTAACATCACCATC		Integration specific PCR
APEX-R	CGGCGTCCTGGTAATCAGCAC		Integration specific PCR
